# Supplementary material for: Extracellular vesicles from differentiated stem cells contain novel proangiogenic miRNAs and induce angiogenic responses at low doses
Source: Mol Ther. 2023 Dec 13;32(1):185–203. doi: 10.1016/j.ymthe.2023.11.023 (PMC10787168; doi:10.1016/j.ymthe.2023.11.023)
Supplement: Table S1. Small RNA-sequencing data [file mmc2.xlsx]

## Sheet: 1. Small RNA Seq-Counts
1. Counts of miRNAs in hESC-eEVs, hESC-mEVs, HUVEC hypoxic EVs, hESC-ECPs and RC11-eEVs (n=3). In hESC-eEV dataset, novel hESC-eEV-miRNAs with a potential tole in angiogenesis are highlighted in red.
Name	hESC-eEV #1	hESC-eEV #2	hESC-eEV #3	Average		Name	hESC-mEV #1	hESC-mEV #2	hESC-mEV #3	Average		Name	HUVEC H EVs #1	HUVEC H EVs #2	HUVEC H EVs #3	Average		Name	hESC-ECPs #1	hESC-ECPs #2	hESC-ECPs #3	Average		Name	RC11-eEV #1	RC11-eEV #2	RC11-eEV #3	Average
hsa-miR-126-3p	63375	16529	32956	37620		hsa-miR-302b-3p	136849	712077	873198	574041		hsa-miR-21-5p	5798	21816	49026	25546.7		hsa-miR-126-3p	10762163	8383200	7865311	9003558		hsa-miR-92a-3p	230468	285661	357958	291362
hsa-miR-21-5p	44792	18102	36146	33013.3		hsa-miR-302a-3p	95309	558137	869979	507808		hsa-miR-126-3p	7899	10322	54084	24101.7		hsa-miR-21-5p	4459637	5094864	4070442	4.54165e+06		hsa-miR-21-5p	84098	138214	104150	108821
hsa-miR-92a-3p	24989	12151	32388	23176		hsa-miR-302d-3p	74715	557228	729989	453977		hsa-miR-451a	2893	12314	31133	15446.7		hsa-miR-92a-3p	1174833	1145437	1313507	1211259		hsa-miR-302b-3p	59693	92948	151132	101258
hsa-miR-7-5p	11504	1951	15586	9680.33		hsa-miR-302c-3p	81891	455831	689829	409184		hsa-miR-127-3p	5272	29759	6011	13680.7		hsa-miR-10a-5p	605442	496395	658718	586852		hsa-miR-126-3p	71683	86731	121636	93350
hsa-miR-196b-5p	12449	2370	8874	7897.67		hsa-miR-302a-5p	41046	203575	277448	174023		hsa-miR-92a-3p	186	2438	15112	5912		hsa-miR-196b-5p	391833	481277	445420	439510		hsa-miR-222-3p	40979	88156	73182	67439
hsa-miR-302b-3p	13566	3116	5669	7450.33		hsa-miR-92a-3p	62276	150145	247534	153318		hsa-miR-222-3p	1741	2660	13257	5886		hsa-miR-99b-5p	374307	300069	400797	358391		hsa-miR-92b-3p	46428	45278	46518	46074.7
hsa-miR-222-3p	8900	4104	7238	6747.33		hsa-miR-196b-5p	17285	46785	54131	39400.3		hsa-let-7b-5p	993	2149	13438	5526.67		hsa-miR-222-3p	430964	176910	462156	356677		hsa-miR-196b-5p	36091	48370	42390	42283.7
hsa-miR-6087	2241	2925	14737	6634.33		hsa-miR-7-5p	16954	44882	40901	34245.7		hsa-let-7i-5p	2454	4457	5484	4131.67		hsa-miR-302b-3p	282791	220240	234284	245772		hsa-miR-10a-5p	35192	34221	43094	37502.3
hsa-miR-10a-5p	9067	2646	6795	6169.33		hsa-miR-182-5p	10078	46892	39756	32242		hsa-let-7a-5p	1469	495	8584	3516		hsa-miR-26a-5p	254841	213861	230591	233098		hsa-miR-483-3p	25314	25610	25263	25395.7
hsa-miR-99b-5p	6232	2088	6497	4939		hsa-miR-21-5p	8779	16667	49173	24873		hsa-miR-150-5p	38	6148	1324	2503.33		hsa-miR-27a-3p	204541	184704	198264	195836		hsa-miR-302a-3p	13926	25692	29225	22947.7
hsa-miR-184	2866	1631	5386	3294.33		hsa-miR-204-5p	11096	25462	36759	24439		hsa-miR-100-5p	371	430	5990	2263.67		hsa-miR-24-3p	252139	155583	98033	168585		hsa-miR-302c-3p	13166	20577	24929	19557.3
hsa-miR-302a-3p	4002	1678	2725	2801.67		hsa-miR-34a-5p	7152	18374	35436	20320.7		hsa-miR-99a-5p	618	4444	1444	2168.67		hsa-miR-34a-5p	164023	172313	144540	160292		hsa-miR-7-5p	8952	8403	20619	12658
hsa-miR-7-5p	2903	509	3823	2411.67		hsa-miR-27b-3p	2367	10565	41495	18142.3		hsa-miR-34a-5p	479	4341	1570	2130		hsa-miR-423-3p	158705	134377	170112	154398		hsa-miR-99b-5p	7863	13779	15730	12457.3
hsa-miR-3529-3p	2903	509	3823	2411.67		hsa-miR-25-3p	5212	17921	31211	18114.7		hsa-miR-27a-3p	438	3351	2263	2017.33		hsa-miR-3184-5p	158705	134377	170112	154398		hsa-miR-151a-5p	8129	6966	18702	11265.7
hsa-miR-92b-3p	4864	653	1537	2351.33		hsa-miR-92b-3p	6173	17429	21685	15095.7		hsa-miR-99b-5p	1034	1238	3725	1999		hsa-miR-181a-5p	154862	142105	151210	149392		hsa-miR-149-5p	5638	13071	9932	9547
hsa-miR-423-3p	1483	1480	3230	2064.33		hsa-miR-93-5p	4519	15398	24791	14902.7		hsa-miR-181a-5p	732	2765	2482	1993		hsa-miR-151a-5p	144752	144295	153734	147594		hsa-miR-26a-5p	10132	8438	9843	9471
hsa-miR-3184-5p	1483	1480	3230	2064.33		hsa-miR-191-5p	5484	12487	25718	14563		hsa-let-7a-5p	779	277	4315	1790.33		hsa-miR-3074-5p	198991	123365	77152	133169		hsa-miR-23a-3p	8033	5550	14599	9394
hsa-miR-23a-3p	1707	587	3257	1850.33		hsa-miR-423-3p	14619	9525	17489	13877.7		hsa-miR-320a	4	2853	1995	1617.33		hsa-miR-24-3p	198991	123365	77152	133169		hsa-miR-27b-3p	6813	7714	9817	8114.67
hsa-miR-342-3p	922	1080	3379	1793.67		hsa-miR-3184-5p	14619	9525	17489	13877.7		hsa-miR-23a-3p	985	2967	856	1602.67		hsa-miR-23a-3p	126305	107402	125339	119682		hsa-miR-302a-5p	3669	8207	11507	7794.33
hsa-miR-302d-3p	1922	720	2419	1687		hsa-miR-183-5p	4215	17858	18155	13409.3		hsa-miR-122-5p	4157	35	486	1559.33		hsa-miR-149-5p	123118	107641	114640	115133		hsa-miR-302d-3p	5772	13461	4103	7778.67
hsa-miR-151a-5p	2467	529	1889	1628.33		hsa-miR-10a-5p	9010	8056	14666	10577.3		hsa-miR-3591-3p	4157	35	486	1559.33		hsa-miR-26a-5p	118463	98902	106943	108103		hsa-miR-342-3p	2759	6009	11938	6902
hsa-miR-181a-5p	1339	691	2485	1505		hsa-miR-363-3p	2610	5375	21449	9811.33		hsa-let-7c-5p	349	142	3571	1354		hsa-miR-302a-3p	124308	82170	93132	99870		hsa-miR-375	3690	5736	10116	6514
hsa-miR-149-5p	2570	171	1711	1484		hsa-miR-149-5p	4600	8828	15934	9787.33		hsa-let-7g-5p	224	919	2908	1350.33		hsa-miR-181b-5p	114506	86156	91347	97336.3		hsa-miR-93-5p	1460	8711	6684	5618.33
hsa-miR-34a-5p	2578	787	844	1403		hsa-miR-320a	10408	8449	8783	9213.33		hsa-miR-6087	754	495	2799	1349.33		hsa-miR-27b-3p	96707	102280	91389	96792		hsa-miR-7977	5056	2226	9327	5536.33
hsa-miR-125a-5p	1235	1300	1476	1337		hsa-miR-196a-5p	2917	13955	10052	8974.67		hsa-miR-26a-5p	494	1751	1632	1292.33		hsa-miR-191-5p	100802	84023	92790	92538.3		hsa-miR-204-5p	4160	7777	3925	5287.33
hsa-miR-26a-5p	2185	717	1051	1317.67		hsa-miR-26a-5p	2585	6115	17330	8676.67		hsa-miR-24-3p	1043	1191	1631	1288.33		hsa-miR-7-5p	93176	117481	64865	91840.7		hsa-miR-574-5p	2876	6599	5700	5058.33
hsa-miR-29b-3p	1248	644	2047	1313		hsa-miR-7-5p	4195	11384	10212	8597		hsa-let-7a-5p	548	178	3125	1283.67		hsa-miR-93-5p	82459	82369	93539	86122.3		hsa-miR-191-5p	3338	9441	2229	5002.67
hsa-miR-191-5p	1319	806	1659	1261.33		hsa-miR-3529-3p	4195	11384	10212	8597		hsa-miR-196b-5p	0	2120	1498	1206		hsa-miR-100-5p	89959	86319	68115	81464.3		hsa-miR-423-3p	7040	3814	4021	4958.33
hsa-miR-196a-5p	1353	724	1543	1206.67		hsa-miR-205-5p	3589	3243	16747	7859.67		hsa-miR-22-3p	2044	813	745	1200.67		hsa-miR-22-3p	85553	81813	72688	80018		hsa-miR-3184-5p	7040	3814	4021	4958.33
hsa-miR-302c-3p	1818	408	1358	1194.67		hsa-miR-342-3p	2920	6383	12777	7360		hsa-miR-92b-3p	649	151	2695	1165		hsa-miR-10b-5p	60813	70809	97282	76301.3		hsa-miR-196a-5p	7822	1975	3519	4438.67
hsa-miR-181b-5p	1582	581	1420	1194.33		hsa-miR-218-5p	2143	5913	13735	7263.67		hsa-miR-191-5p	987	1200	1025	1070.67		hsa-miR-30d-5p	69021	98443	58092	75185.3		hsa-miR-34a-5p	1318	3956	7968	4414
hsa-miR-4496	201	297	3057	1185		hsa-miR-151a-5p	2036	5225	13473	6911.33		hsa-miR-139-5p	49	872	2249	1056.67		hsa-miR-224-5p	111639	53818	57744	74400.3		hsa-miR-27a-3p	3558	3934	5406	4299.33
hsa-miR-24-3p	1613	1228	688	1176.33		hsa-miR-99b-5p	2773	7030	10275	6692.67		hsa-miR-3074-5p	819	962	1313	1031.33		hsa-miR-92b-3p	65469	63157	77710	68778.7		hsa-miR-125a-5p	2875	1817	7555	4082.33
hsa-let-7a-5p	954	417	2000	1123.67		hsa-miR-378a-3p	5257	2899	11766	6640.67		hsa-miR-24-3p	819	962	1313	1031.33		hsa-miR-652-3p	66801	51797	64475	61024.3		hsa-miR-139-5p	2348	2964	6784	4032
hsa-miR-1307-3p	821	1143	1347	1103.67		hsa-miR-126-3p	5686	8716	4741	6381		hsa-miR-7-5p	356	1333	1089	926		hsa-miR-143-3p	57001	77246	45565	59937.3		hsa-miR-320a	4740	4868	2320	3976
hsa-miR-27a-3p	2161	291	804	1085.33		hsa-miR-1307-3p	5824	5278	7826	6309.33		hsa-miR-6790-3p	1	2746	0	915.667		hsa-miR-16-5p	55584	60181	45063	53609.3		hsa-miR-224-5p	4383	2683	4378	3814.67
hsa-miR-22-3p	888	1500	484	957.333		hsa-miR-222-3p	5186	5143	7580	5969.67		hsa-let-7e-5p	12	22	2588	874		hsa-miR-302d-3p	63617	39445	46989	50017		hsa-miR-23b-3p	2262	4030	4439	3577
hsa-miR-3074-5p	1271	927	522	906.667		hsa-miR-23b-3p	1112	7159	9147	5806		hsa-miR-411-5p	2	13	2605	873.333		hsa-miR-23b-3p	51665	44770	52146	49527		hsa-miR-1260a	2875	2135	5532	3514
hsa-miR-24-3p	1271	927	522	906.667		hsa-miR-24-3p	2047	8692	6603	5780.67		hsa-let-7d-5p	137	65	2202	801.333		hsa-miR-302c-3p	64793	36190	43500	48161		hsa-miR-1180-3p	2227	3406	4745	3459.33
hsa-miR-100-5p	1327	125	1182	878		hsa-miR-615-3p	3293	3149	9073	5171.67		hsa-miR-151a-5p	36	910	1413	786.333		hsa-miR-26b-5p	59411	42933	37521	46621.7		hsa-miR-130b-5p	3177	1583	4885	3215
hsa-miR-224-5p	722	582	1242	848.667		hsa-miR-652-3p	3295	5056	6945	5098.67		hsa-miR-181b-5p	4	1951	314	756.333		hsa-miR-126-5p	55484	48236	31501	45073.7		hsa-miR-10b-5p	2035	1987	5442	3154.67
hsa-miR-652-3p	1065	61	1323	816.333		hsa-miR-96-5p	893	5220	8909	5007.33		hsa-let-7f-5p	200	203	1815	739.333		hsa-miR-221-3p	60691	31581	36403	42891.7		hsa-miR-615-3p	482	4172	3399	2684.33
hsa-miR-1180-3p	1353	39	1049	813.667		hsa-miR-3074-5p	1666	6878	5240	4594.67		hsa-miR-143-3p	917	1017	192	708.667		hsa-miR-342-3p	42141	42276	43120	42512.3		hsa-miR-181a-5p	1020	6127	21	2389.33
hsa-miR-320a	595	219	1601	805		hsa-miR-24-3p	1666	6878	5240	4594.67		hsa-let-7d-3p	78	43	1886	669		hsa-miR-125a-5p	52213	32856	41944	42337.7		hsa-miR-100-5p	3	2052	3550	1868.33
hsa-miR-27b-3p	1529	148	612	763		hsa-miR-1180-3p	4536	4360	4531	4475.67		hsa-miR-155-5p	470	335	1185	663.333		hsa-miR-181a-5p	42370	38944	40713	40675.7		hsa-miR-181a-2-3p	2142	1679	1329	1716.67
hsa-miR-483-3p	1101	699	479	759.667		hsa-miR-135b-5p	469	4151	8001	4207		hsa-miR-10a-5p	187	130	1658	658.333		hsa-miR-181a-2-3p	39397	29109	49395	39300.3		hsa-miR-25-3p	1103	3758	6	1622.33
hsa-miR-125b-5p	1598	140	491	743		hsa-miR-20b-5p	875	1771	9532	4059.33		hsa-miR-146a-5p	63	1043	863	656.333		hsa-miR-199b-3p	33311	43559	22575	33148.3		hsa-miR-218-5p	2520	2131	3	1551.33
hsa-miR-615-3p	483	797	866	715.333		hsa-miR-26a-5p	1191	2914	8030	4045		hsa-miR-27b-3p	339	990	583	637.333		hsa-miR-218-5p	30591	33166	32532	32096.3		hsa-miR-28-3p	1655	1	2863	1506.33
hsa-miR-30d-5p	1096	68	905	689.667		hsa-miR-18b-5p	739	2064	9193	3998.67		hsa-miR-1180-3p	0	1818	88	635.333		hsa-miR-1307-3p	30560	33467	31359	31795.3		hsa-miR-221-3p	1	2901	1592	1498
hsa-miR-26a-5p	1062	351	516	643		hsa-miR-30d-5p	656	3507	7769	3977.33		hsa-miR-423-3p	28	1355	488	623.667		hsa-miR-196a-5p	23324	39295	30184	30934.3		hsa-miR-532-5p	1627	2608	1	1412
hsa-miR-93-5p	1048	115	743	635.333		hsa-miR-23a-3p	2028	4351	5518	3965.67		hsa-miR-3184-5p	28	1355	488	623.667		hsa-miR-363-3p	30549	30801	31065	30805		hsa-miR-183-5p	1657	2463	0	1373.33
hsa-miR-574-5p	1161	14	725	633.333		hsa-miR-532-5p	654	3235	7638	3842.33		hsa-miR-184	470	789	593	617.333		hsa-miR-25-3p	40125	25267	25894	30428.7		hsa-miR-1304-3p	1	656	3282	1313
hsa-miR-4691-5p	2	522	1339	621		hsa-miR-92a-3p	1341	3390	6660	3797		hsa-miR-369-5p	470	13	1365	616		hsa-miR-92a-3p	27827	27207	31003	28679		hsa-miR-132-5p	258	1235	2396	1296.33
hsa-miR-532-5p	522	868	459	616.333		hsa-miR-345-5p	1535	3420	5576	3510.33		hsa-miR-26a-5p	233	829	706	589.333		hsa-miR-532-5p	28446	30670	25518	28211.3		hsa-miR-1306-3p	0	0	3641	1213.67
hsa-miR-92a-3p	853	268	720	613.667		hsa-miR-27a-3p	792	1778	6434	3001.33		hsa-miR-485-5p	460	390	826	558.667		hsa-miR-139-5p	29242	25550	27550	27447.3		hsa-miR-363-3p	2220	123	1298	1213.67
hsa-miR-302a-5p	726	85	946	585.667		hsa-miR-221-3p	2034	2214	4555	2934.33		hsa-miR-16-5p	597	680	352	543		hsa-miR-483-3p	29424	18138	32054	26538.7		hsa-miR-155-5p	1824	493	1101	1139.33
hsa-let-7a-5p	507	216	1014	579		hsa-miR-139-5p	2255	1858	4597	2903.33		hsa-miR-181a-5p	177	737	680	531.333		hsa-miR-345-5p	27550	28165	20932	25549		hsa-miR-193a-3p	518	2	2849	1123
hsa-miR-204-5p	867	36	660	521		hsa-miR-148a-3p	514	2360	5809	2894.33		hsa-miR-574-5p	1	7	1516	508		hsa-miR-7977	23017	12818	36595	24143.3		hsa-miR-193a-5p	848	1	2131	993.333
hsa-miR-155-5p	391	487	598	492		hsa-miR-6087	3861	864	3941	2888.67		hsa-let-7f-5p	123	114	1230	489		hsa-miR-335-3p	21988	28760	20781	23843		hsa-miR-22-3p	390	1	2394	928.333
hsa-miR-199b-3p	558	22	889	489.667		hsa-miR-451a	6	222	8408	2878.67		hsa-miR-29a-3p	268	698	474	480		hsa-miR-7-5p	23967	29622	16386	23325		hsa-miR-1246	930	944	664	846
hsa-miR-451a	102	976	360	479.333		hsa-miR-374b-5p	707	3535	4357	2866.33		hsa-miR-204-5p	1	40	1397	479.333		hsa-miR-3529-3p	23967	29622	16386	23325		hsa-miR-26b-5p	660	664	1194	839.333
hsa-miR-221-3p	209	75	1070	451.333		hsa-miR-374c-3p	707	3535	4357	2866.33		hsa-miR-29b-3p	125	963	311	466.333		hsa-miR-155-5p	23498	22761	20226	22161.7		hsa-let-7b-5p	840	1618	27	828.333
hsa-miR-10b-5p	719	56	578	451		hsa-miR-125a-5p	2196	1858	4418	2824		hsa-miR-192-5p	1219	44	5	422.667		hsa-miR-1180-3p	20530	20411	24494	21811.7		hsa-miR-127-3p	1038	652	623	771
hsa-miR-23b-3p	791	68	476	445		hsa-miR-16-5p	220	3337	4710	2755.67		hsa-miR-1246	239	629	306	391.333		hsa-miR-125b-5p	23420	23728	17246	21464.7		hsa-miR-483-5p	870	329	971	723.333
hsa-miR-7977	485	306	520	437		hsa-miR-155-5p	1287	3626	3059	2657.33		hsa-miR-205-5p	0	953	178	377		hsa-miR-16-5p	21525	23904	17545	20991.3		hsa-miR-182-5p	0	858	1312	723.333
hsa-miR-151a-3p	939	313	15	422.333		hsa-miR-1246	1872	3012	2779	2554.33		hsa-miR-199b-3p	35	314	715	354.667		hsa-miR-425-5p	20767	21164	14975	18968.7		hsa-miR-24-3p	487	1	1442	643.333
hsa-miR-181a-5p	347	152	691	396.667		hsa-miR-196a-5p	741	3685	2834	2420		hsa-miR-23b-3p	256	318	450	341.333		hsa-miR-204-5p	24148	12076	20366	18863.3		hsa-miR-425-3p	676	1251	2	643
hsa-let-7a-5p	358	134	684	392		hsa-miR-26b-5p	758	1382	4368	2169.33		hsa-miR-409-3p	0	733	270	334.333		hsa-miR-615-3p	14141	17020	20331	17164		hsa-miR-3074-5p	467	2	1456	641.667
hsa-miR-25-3p	445	40	671	385.333		hsa-miR-19b-3p	197	718	5463	2126		hsa-miR-1-3p	296	304	387	329		hsa-miR-1260a	13856	10552	25755	16721		hsa-miR-24-3p	467	2	1456	641.667
hsa-miR-181a-2-3p	585	35	507	375.667		hsa-miR-425-5p	453	1593	4167	2071		hsa-miR-1307-3p	466	477	14	319		hsa-miR-132-5p	18041	12523	18410	16324.7		hsa-let-7e-5p	1711	0	1	570.667
hsa-miR-345-5p	728	49	284	353.667		hsa-miR-128-3p	1335	1591	3245	2057		hsa-miR-7977	17	558	380	318.333		hsa-miR-320a	26532	13973	7870	16125		hsa-miR-181c-5p	1	732	911	548
hsa-miR-143-3p	696	79	220	331.667		hsa-miR-151a-3p	446	4405	960	1937		hsa-miR-378a-3p	264	637	25	308.667		hsa-miR-378a-3p	16179	16811	14867	15952.3		hsa-miR-6723-5p	229	1394	0	541
hsa-miR-210-3p	379	145	469	331		hsa-miR-22-3p	831	1265	3532	1876		hsa-miR-1260a	7	252	615	291.333		hsa-miR-130b-5p	15452	12287	17667	15135.3		hsa-miR-15b-5p	3	5	1613	540.333
hsa-miR-218-5p	296	34	658	329.333		hsa-miR-184	3368	1272	807	1815.67		hsa-miR-26b-5p	121	350	396	289		hsa-miR-151a-3p	16781	15110	13020	14970.3		hsa-miR-130a-3p	692	836	4	510.667
hsa-miR-16-5p	645	50	278	324.333		hsa-miR-455-3p	414	1742	3184	1780		hsa-miR-125a-5p	98	241	490	276.333		hsa-miR-455-3p	16035	13398	14740	14724.3		hsa-miR-574-3p	1	1519	3	507.667
hsa-miR-26b-5p	448	33	437	306		hsa-miR-335-3p	471	2076	2789	1778.67		hsa-miR-221-3p	8	781	29	272.667		hsa-miR-29a-3p	13954	16012	12024	13996.7		hsa-miR-505-5p	1455	0	0	485
hsa-miR-425-5p	145	38	732	305		hsa-miR-130a-3p	137	2163	2969	1756.33		hsa-miR-744-5p	4	796	1	267		hsa-miR-302a-5p	18860	9365	12091	13438.7		hsa-miR-3605-3p	0	2	1446	482.667
hsa-miR-182-5p	120	391	335	282		hsa-miR-150-5p	1	76	5126	1734.33		hsa-miR-424-5p	15	377	404	265.333		hsa-miR-30a-5p	14327	14945	10977	13416.3		hsa-miR-221-5p	997	0	448	481.667
hsa-miR-196a-5p	292	176	361	276.333		hsa-miR-192-5p	128	1950	2961	1679.67		hsa-miR-379-5p	3	445	317	255		hsa-miR-28-3p	13796	11991	14069	13285.3		hsa-miR-4496	756	669	3	476
hsa-miR-1260a	277	412	84	257.667		hsa-miR-28-3p	1480	1418	1733	1543.67		hsa-miR-125b-5p	101	277	381	253		hsa-miR-15b-5p	10691	12694	14404	12596.3		hsa-miR-451a	574	301	533	469.333
hsa-miR-124-3p	211	143	403	252.333		hsa-miR-30c-5p	384	863	3271	1506		hsa-miR-10b-5p	355	122	252	243		hsa-miR-30a-3p	13830	13269	10294	12464.3		hsa-miR-181b-5p	0	552	812	454.667
hsa-miR-124-3p	199	145	403	249		hsa-miR-181a-5p	643	854	2923	1473.33		hsa-miR-138-5p	2	719	7	242.667		hsa-miR-20b-5p	13188	12167	11093	12149.3		hsa-miR-181b-5p	1	537	826	454.667
hsa-miR-183-5p	558	21	157	245.333		hsa-miR-122-5p	708	2093	1418	1406.33		hsa-miR-224-5p	1	47	666	238		hsa-miR-340-3p	11018	11701	11506	11408.3		hsa-miR-191-3p	0	0	1358	452.667
hsa-miR-124-3p	178	144	399	240.333		hsa-miR-3591-3p	708	2093	1418	1406.33		hsa-miR-7-5p	104	333	259	232		hsa-miR-128-3p	13584	7737	12029	11116.7		hsa-miR-30d-5p	3	1351	0	451.333
hsa-miR-212-3p	217	5	492	238		hsa-miR-10b-5p	876	1622	1500	1332.67		hsa-miR-3529-3p	104	333	259	232		hsa-miR-181a-3p	9919	12144	9818	10627		hsa-miR-1301-3p	0	0	1326	442
hsa-miR-197-3p	291	29	368	229.333		hsa-miR-425-3p	230	1361	2264	1285		hsa-miR-30a-3p	8	230	445	227.667		hsa-miR-197-3p	12560	10073	8684	10439		hsa-miR-935	1	0	1238	413
hsa-miR-423-5p	655	14	3	224		hsa-miR-302c-5p	194	1919	1700	1271		hsa-miR-93-5p	40	214	427	227		hsa-miR-135b-5p	12997	10359	6349	9901.67		hsa-miR-628-3p	0	1223	0	407.667
hsa-miR-3184-3p	655	14	3	224		hsa-miR-505-3p	222	1356	2008	1195.33		hsa-miR-337-3p	0	6	672	226		hsa-miR-574-5p	10223	9882	9563	9889.33		hsa-miR-125b-5p	0	428	755	394.333
hsa-miR-363-3p	289	46	333	222.667		hsa-miR-19b-3p	91	371	2765	1075.67		hsa-miR-2110	0	370	275	215		hsa-miR-1247-5p	6254	9633	13665	9850.67		hsa-miR-125b-5p	2	437	740	393
hsa-miR-126-5p	577	48	41	222		hsa-miR-942-5p	513	1164	1475	1050.67		hsa-miR-183-5p	4	47	593	214.667		hsa-miR-505-3p	12181	8347	8409	9645.67		hsa-miR-423-5p	2	1175	2	393
hsa-miR-582-5p	13	471	177	220.333		hsa-miR-16-5p	74	1228	1808	1036.67		hsa-miR-124-3p	34	399	209	214		hsa-miR-183-5p	9885	7975	9576	9145.33		hsa-miR-3184-3p	2	1175	2	393
hsa-miR-128-3p	62	379	204	215		hsa-miR-421	318	1637	1100	1018.33		hsa-miR-98-5p	15	12	611	212.667		hsa-miR-30c-5p	8330	8372	7039	7913.67		hsa-miR-323b-3p	0	0	1176	392
hsa-miR-378a-3p	343	24	230	199		hsa-miR-30e-3p	99	1050	1853	1000.67		hsa-miR-124-3p	31	370	229	210		hsa-miR-103a-3p	9029	6807	7107	7647.67		hsa-miR-455-5p	374	802	0	392
hsa-miR-139-5p	278	123	189	196.667		hsa-miR-197-3p	699	612	1540	950.333		hsa-miR-16-5p	221	265	138	208		hsa-miR-103b	9029	6807	7107	7647.67		hsa-miR-139-3p	1114	2	4	373.333
hsa-miR-1-3p	162	74	311	182.333		hsa-miR-29b-3p	1633	536	595	921.333		hsa-miR-124-3p	25	376	201	200.667		hsa-miR-196a-5p	5683	9327	7208	7406		hsa-miR-1226-3p	0	0	1119	373
hsa-miR-365b-3p	338	11	181	176.667		hsa-let-7a-5p	1629	334	664	875.667		hsa-miR-302a-3p	2	457	131	196.667		hsa-miR-574-3p	8164	6603	7364	7377		hsa-miR-25-5p	1113	0	0	371
hsa-miR-29a-3p	172	335	16	174.333		hsa-miR-106a-5p	310	346	1944	866.667		hsa-miR-218-5p	1	14	548	187.667		hsa-miR-424-5p	6778	9059	6189	7342		hsa-miR-942-5p	518	591	2	370.333
hsa-miR-130a-3p	266	105	132	167.667		hsa-miR-484	257	674	1581	837.333		hsa-miR-29c-3p	88	379	88	185		hsa-miR-20a-5p	8348	7504	5730	7194		hsa-miR-582-5p	0	0	1081	360.333
hsa-miR-1270	3	488	8	166.333		hsa-miR-3187-3p	733	749	981	821		hsa-miR-582-5p	0	538	1	179.667		hsa-miR-374b-5p	8060	7410	4931	6800.33		hsa-miR-20a-5p	0	0	1077	359
hsa-miR-130b-5p	306	31	149	162		hsa-miR-15b-5p	194	494	1706	798		hsa-miR-493-5p	0	0	521	173.667		hsa-miR-374c-3p	8060	7410	4931	6800.33		hsa-miR-455-3p	0	140	936	358.667
hsa-miR-181c-5p	89	392	3	161.333		hsa-miR-30c-5p	173	440	1738	783.667		hsa-miR-497-5p	8	37	472	172.333		hsa-miR-484	7979	5807	6132	6639.33		hsa-miR-4659a-3p	0	2	1064	355.333
hsa-miR-29b-3p	171	69	234	158		hsa-miR-143-3p	247	698	1375	773.333		hsa-miR-302b-3p	0	425	86	170.333		hsa-miR-17-5p	7593	7044	5255	6630.67		hsa-miR-4659b-5p	0	2	1064	355.333
hsa-miR-6875-3p	1	453	3	152.333		hsa-miR-181b-5p	651	662	807	706.667		hsa-miR-149-5p	13	188	301	167.333		hsa-miR-130a-3p	7396	6356	6020	6590.67		hsa-miR-629-3p	2	1059	0	353.667
hsa-miR-542-5p	15	421	8	148		hsa-miR-423-5p	770	3	1323	698.667		hsa-miR-486-3p	3	5	493	167		hsa-miR-28-5p	7993	5592	5746	6443.67		hsa-miR-331-3p	1030	2	0	344
hsa-miR-205-5p	14	370	56	146.667		hsa-miR-3184-3p	770	3	1323	698.667		hsa-miR-486-5p	3	5	493	167		hsa-miR-212-3p	6943	3881	6631	5818.33		hsa-miR-421	0	1028	3	343.667
hsa-miR-335-3p	279	32	125	145.333		hsa-miR-199b-3p	86	684	1280	683.333		hsa-miR-412-5p	494	2	2	166		hsa-miR-99b-3p	6326	5373	5482	5727		hsa-miR-576-5p	0	0	992	330.667
hsa-miR-455-3p	199	4	218	140.333		hsa-miR-17-5p	303	587	1135	675		hsa-miR-342-3p	3	408	78	163		hsa-miR-424-3p	4831	5606	5451	5296		hsa-miR-425-5p	934	1	2	312.333
hsa-miR-16-5p	255	16	128	133		hsa-miR-7977	364	421	1178	654.333		hsa-miR-187-3p	2	485	1	162.667		hsa-miR-30e-3p	5677	5783	4399	5286.33		hsa-miR-23b-5p	909	0	0	303
hsa-miR-30a-5p	208	13	175	132		hsa-miR-365b-3p	56	244	1654	651.333		hsa-miR-302c-3p	1	389	94	161.333		hsa-miR-182-5p	7610	6526	1460	5198.67		hsa-miR-410-3p	904	0	0	301.333
hsa-miR-193a-5p	206	2	179	129		hsa-miR-99a-5p	119	130	1699	649.333		hsa-miR-4496	295	1	179	158.333		hsa-miR-935	6516	4905	4158	5193		hsa-miR-212-5p	1	888	0	296.333
hsa-miR-483-5p	249	2	128	126.333		hsa-miR-518b	1	1384	449	611.333		hsa-miR-302d-3p	1	382	79	154		hsa-let-7e-5p	7503	6709	1308	5173.33		hsa-miR-32-5p	0	880	1	293.667
hsa-miR-328-3p	348	18	6	124		hsa-miR-33a-5p	288	339	1193	606.667		hsa-miR-449a	0	352	104	152		hsa-miR-660-5p	6209	5577	3617	5134.33		hsa-miR-126-5p	2	871	2	291.667
hsa-miR-7641	30	65	276	123.667		hsa-miR-454-3p	99	330	1381	603.333		hsa-let-7e-3p	1	2	450	151		hsa-miR-148a-3p	5530	5318	3300	4716		hsa-miR-675-5p	0	273	596	289.667
hsa-miR-28-3p	73	13	284	123.333		hsa-miR-193a-3p	330	1	1429	586.667		hsa-miR-425-5p	19	85	348	150.667		hsa-miR-181d-5p	5984	3911	4111	4668.67		hsa-miR-424-3p	0	868	0	289.333
hsa-miR-20a-5p	166	7	184	119		hsa-miR-130b-5p	430	188	1016	544.667		hsa-miR-92a-3p	5	69	369	147.667		hsa-miR-31-5p	3631	4691	5412	4578		hsa-miR-92a-1-5p	0	858	0	286
hsa-miR-3613-5p	73	276	0	116.333		hsa-miR-574-5p	284	577	749	536.667		hsa-miR-181a-3p	0	438	2	146.667		hsa-miR-18b-5p	4528	3866	4308	4234		hsa-miR-493-5p	845	0	0	281.667
hsa-miR-30a-3p	201	12	130	114.333		hsa-miR-512-3p	0	346	1229	525		hsa-miR-4506	20	0	404	141.333		hsa-miR-30c-5p	4301	4335	3689	4108.33		hsa-let-7a-5p	410	2	431	281
hsa-miR-34b-3p	221	2	112	111.667		hsa-miR-512-3p	0	305	1240	515		hsa-miR-6791-3p	0	0	418	139.333		hsa-miR-582-5p	4252	4670	3391	4104.33		hsa-miR-200a-3p	842	0	0	280.667
hsa-miR-340-3p	88	13	210	103.667		hsa-miR-146b-5p	272	436	789	499		hsa-miR-28-3p	1	411	2	138		hsa-miR-421	4926	3426	3949	4100.33		hsa-miR-16-5p	7	814	6	275.667
hsa-miR-7-1-3p	5	4	302	103.667		hsa-miR-660-5p	123	582	786	497		hsa-miR-3615	399	8	2	136.333		hsa-miR-3120-5p	4511	5539	2248	4099.33		hsa-miR-369-5p	634	186	3	274.333
hsa-miR-342-5p	1	2	307	103.333		hsa-miR-100-5p	173	284	1033	496.667		hsa-miR-181a-2-3p	1	405	3	136.333		hsa-miR-214-3p	4511	5485	2236	4077.33		hsa-miR-20b-5p	0	806	0	268.667
hsa-miR-148a-3p	132	3	167	100.667		hsa-miR-200c-3p	0	1188	242	476.667		hsa-miR-122-3p	401	0	0	133.667		hsa-miR-192-5p	3111	5150	3950	4070.33		hsa-miR-197-3p	0	790	3	264.333
hsa-miR-675-5p	7	186	108	100.333		hsa-miR-99b-3p	8	248	1159	471.667		hsa-miR-3591-5p	401	0	0	133.667		hsa-miR-454-3p	5334	3614	3014	3987.33		hsa-miR-29a-3p	779	0	0	259.667
hsa-miR-628-3p	5	0	293	99.3333		hsa-miR-186-5p	1	291	1115	469		hsa-let-7a-3p	228	9	164	133.667		hsa-miR-887-3p	4269	3997	3544	3936.67		hsa-let-7a-5p	375	4	399	259.333
hsa-miR-20b-5p	44	9	245	99.3333		hsa-miR-18a-3p	419	362	563	448		hsa-miR-126-5p	82	33	268	127.667		hsa-miR-490-5p	5366	3621	2578	3855		hsa-miR-1306-5p	773	1	0	258
hsa-miR-942-5p	17	275	5	99		hsa-miR-125b-5p	298	140	898	445.333		hsa-miR-200c-3p	0	322	50	124		hsa-miR-99a-5p	3572	4264	3429	3755		hsa-let-7a-5p	357	2	404	254.333
hsa-miR-1226-3p	15	2	280	99		hsa-miR-18a-5p	8	327	1000	445		hsa-miR-200a-3p	24	273	63	120		hsa-let-7a-5p	3378	2635	5121	3711.33		hsa-miR-6819-3p	1	741	0	247.333
hsa-miR-30e-3p	154	1	139	98		hsa-miR-20a-5p	360	476	496	444		hsa-miR-25-3p	10	84	261	118.333		hsa-miR-576-5p	4164	3715	3181	3686.67		hsa-let-7c-5p	737	1	1	246.333
hsa-miR-145-5p	119	10	163	97.3333		hsa-miR-193b-3p	211	318	770	433		hsa-miR-1468-5p	344	3	4	117		hsa-miR-584-5p	3016	4319	3593	3642.67		hsa-miR-942-3p	736	0	0	245.333
hsa-miR-135b-5p	244	15	19	92.6667		hsa-miR-7-1-3p	83	426	789	432.667		hsa-miR-30d-5p	201	109	35	115		hsa-miR-328-3p	3436	2291	5145	3624		hsa-miR-548l	0	718	0	239.333
hsa-miR-574-3p	57	26	190	91		hsa-let-7a-5p	773	188	294	418.333		hsa-miR-135b-5p	0	272	54	108.667		hsa-miR-199a-5p	3599	5091	2029	3573		hsa-miR-1284	713	0	1	238
hsa-miR-1291	0	1	266	89		hsa-miR-2110	228	557	469	418		hsa-miR-887-3p	7	3	301	103.667		hsa-miR-181c-5p	3932	3082	3619	3544.33		hsa-miR-1908-5p	710	0	1	237
hsa-miR-30c-5p	239	12	11	87.3333		hsa-miR-302b-5p	1	334	903	412.667		hsa-miR-128-3p	1	25	284	103.333		hsa-miR-335-5p	3312	5471	1662	3481.67		hsa-miR-146a-5p	14	689	7	236.667
hsa-miR-490-5p	125	9	114	82.6667		hsa-miR-9-5p	91	500	611	400.667		hsa-miR-542-5p	1	3	303	102.333		hsa-miR-365b-3p	3776	4417	2248	3480.33		hsa-miR-135b-5p	703	0	0	234.333
hsa-miR-1227-3p	10	4	223	79		hsa-miR-187-3p	91	336	762	396.333		hsa-miR-29a-5p	1	6	293	100		hsa-miR-1247-3p	3303	3731	3197	3410.33		hsa-miR-30e-3p	686	0	1	229
hsa-miR-361-5p	6	228	3	79		hsa-miR-576-5p	213	396	573	394		hsa-miR-4691-5p	0	0	299	99.6667		hsa-miR-30b-5p	3264	3609	2860	3244.33		hsa-miR-18b-5p	0	686	0	228.667
hsa-miR-3605-3p	218	6	2	75.3333		hsa-miR-181a-5p	172	233	770	391.667		hsa-miR-889-3p	296	0	0	98.6667		hsa-miR-744-5p	3171	3082	3404	3219		hsa-miR-335-3p	0	648	0	216
hsa-miR-3692-3p	0	0	220	73.3333		hsa-miR-598-3p	0	364	793	385.667		hsa-miR-375	2	20	272	98		hsa-miR-10a-3p	4229	2458	2635	3107.33		hsa-miR-138-5p	1	644	0	215
hsa-miR-548k	85	0	131	72		hsa-miR-590-3p	1	511	637	383		hsa-miR-30e-3p	0	4	286	96.6667		hsa-miR-146a-5p	3080	3680	2485	3081.67		hsa-miR-7-1-3p	2	628	1	210.333
hsa-miR-320b	0	0	215	71.6667		hsa-miR-361-5p	3	382	761	382		hsa-miR-210-3p	50	139	76	88.3333		hsa-miR-15b-3p	3710	2821	2559	3030		hsa-miR-145-5p	609	0	1	203.333
hsa-miR-660-5p	17	2	177	65.3333		hsa-miR-1323	1	520	616	379		hsa-miR-1287-5p	261	2	0	87.6667		hsa-miR-425-3p	3140	3109	2804	3017.67		hsa-miR-34b-3p	608	0	0	202.667
hsa-miR-214-5p	107	2	83	64		hsa-miR-629-3p	192	381	553	375.333		hsa-miR-196a-5p	0	6	257	87.6667		hsa-miR-205-5p	4092	2356	2573	3007		hsa-miR-5581-3p	605	0	0	201.667
hsa-miR-3120-3p	107	2	83	64		hsa-miR-935	362	10	738	370		hsa-miR-432-5p	0	1	254	85		hsa-miR-449a	3920	2754	2294	2989.33		hsa-miR-767-3p	1	594	1	198.667
hsa-miR-132-5p	73	17	101	63.6667		hsa-miR-1304-3p	71	404	605	360		hsa-miR-129-2-3p	254	0	0	84.6667		hsa-miR-423-5p	3180	3027	2659	2955.33		hsa-miR-3173-5p	592	0	1	197.667
hsa-miR-374b-5p	38	8	144	63.3333		hsa-miR-1-3p	292	442	317	350.333		hsa-miR-130b-5p	0	9	240	83		hsa-miR-3184-3p	3180	3027	2659	2955.33		hsa-miR-192-5p	576	2	1	193
hsa-miR-374c-3p	38	8	144	63.3333		hsa-miR-449a	0	192	818	336.667		hsa-miR-6510-3p	0	9	238	82.3333		hsa-miR-140-5p	3013	3156	2554	2907.67		hsa-miR-151a-3p	0	577	0	192.333
hsa-miR-19b-3p	91	5	91	62.3333		hsa-miR-517-5p	92	400	512	334.667		hsa-miR-455-3p	9	7	230	82		hsa-miR-29b-3p	2246	2260	4128	2878		hsa-miR-675-3p	0	568	0	189.333
hsa-miR-1301-3p	10	4	166	60		hsa-miR-744-5p	135	101	760	332		hsa-miR-3178	239	0	0	79.6667		hsa-miR-542-5p	2940	3118	2503	2853.67		hsa-miR-1307-3p	0	71	476	182.333
hsa-miR-424-3p	31	6	142	59.6667		hsa-miR-7641	350	153	474	325.667		hsa-miR-486-5p	6	4	221	77		hsa-miR-19b-3p	3066	2951	2325	2780.67		hsa-miR-2110	3	4	525	177.333
hsa-miR-199b-5p	37	1	139	59		hsa-miR-124-3p	393	239	327	319.667		hsa-miR-486-3p	6	4	221	77		hsa-miR-184	712	909	6394	2671.67		hsa-miR-652-3p	472	0	1	157.667
hsa-miR-744-5p	169	3	4	58.6667		hsa-miR-30a-5p	118	258	569	315		hsa-miR-194-5p	218	9	0	75.6667		hsa-miR-590-3p	2435	3811	1713	2653		hsa-miR-10a-3p	443	0	0	147.667
hsa-miR-181d-5p	163	5	5	57.6667		hsa-let-7a-5p	577	126	235	312.667		hsa-miR-144-3p	10	21	191	74		hsa-miR-361-5p	3228	2347	2192	2589		hsa-miR-129-2-3p	0	414	2	138.667
hsa-miR-133a-3p	85	1	87	57.6667		hsa-miR-124-3p	418	229	285	310.667		hsa-miR-335-3p	2	1	219	74		hsa-miR-96-5p	2726	2159	2715	2533.33		hsa-miR-432-5p	408	0	0	136
hsa-miR-1246	32	97	35	54.6667		hsa-miR-148b-3p	1	88	839	309.333		hsa-miR-6819-3p	0	0	216	72		hsa-miR-4521	2508	2920	1904	2444		hsa-miR-148a-3p	407	0	0	135.667
hsa-miR-454-3p	156	4	3	54.3333		hsa-miR-942-3p	335	275	305	305		hsa-miR-1-3p	82	47	75	68		hsa-miR-21-3p	2771	2131	2306	2402.67		hsa-miR-92b-5p	1	394	2	132.333
hsa-miR-146a-5p	153	3	5	53.6667		hsa-miR-124-3p	389	218	302	303		hsa-miR-96-5p	6	163	33	67.3333		hsa-miR-9-5p	2502	1882	2780	2388		hsa-miR-1271-5p	396	0	1	132.333
hsa-miR-191-3p	147	7	4	52.6667		hsa-miR-335-5p	179	373	344	298.667		hsa-miR-652-3p	77	91	32	66.6667		hsa-miR-181b-5p	2609	2086	2100	2265		hsa-miR-6789-3p	394	0	0	131.333
hsa-let-7e-5p	136	9	12	52.3333		hsa-miR-138-5p	238	413	242	297.667		hsa-miR-203a-3p	26	127	42	65		hsa-miR-942-5p	2394	2381	1924	2233		hsa-miR-340-3p	369	0	0	123
hsa-miR-219a-5p	58	25	73	52		hsa-miR-20b-3p	83	138	654	291.667		hsa-miR-203b-5p	26	127	42	65		hsa-miR-1226-3p	2351	2184	2137	2224		hsa-miR-128-3p	312	0	1	104.333
hsa-miR-219b-3p	58	25	73	52		hsa-miR-135a-5p	74	343	433	283.333		hsa-miR-34b-3p	0	147	39	62		hsa-miR-199a-3p	2152	2959	1556	2222.33		hsa-miR-128-3p	299	0	0	99.6667
hsa-miR-421	131	11	11	51		hsa-miR-455-5p	23	45	773	280.333		hsa-miR-15a-5p	39	112	34	61.6667		hsa-miR-766-3p	3008	1529	2032	2189.67		hsa-miR-484	256	0	1	85.6667
hsa-miR-139-3p	11	2	138	50.3333		hsa-miR-1296-5p	102	166	515	261		hsa-miR-1827	0	1	179	60		hsa-miR-193b-3p	2575	2181	1720	2158.67		hsa-miR-222-5p	0	253	0	84.3333
hsa-miR-383-5p	148	2	0	50		hsa-miR-301a-3p	1	86	679	255.333		hsa-miR-142-3p	3	145	31	59.6667		hsa-miR-1271-5p	2270	2002	2098	2123.33		hsa-miR-625-3p	0	166	0	55.3333
hsa-miR-3187-3p	16	7	121	48		hsa-miR-371a-3p	292	151	321	254.667		hsa-miR-200b-3p	3	149	23	58.3333		hsa-miR-450a-5p	1858	2314	2168	2113.33		hsa-miR-20b-3p	0	165	0	55
hsa-miR-505-5p	9	1	132	47.3333		hsa-miR-371b-5p	292	151	321	254.667		hsa-miR-4485-3p	47	71	53	57		hsa-miR-125b-1-3p	2581	2031	1575	2062.33		hsa-miR-4473	0	155	0	51.6667
hsa-miR-455-5p	136	1	2	46.3333		hsa-miR-141-3p	119	157	483	253		hsa-let-7a-3p	100	7	58	55		hsa-miR-145-5p	2629	2221	1318	2056		hsa-miR-625-5p	0	153	0	51
hsa-miR-30c-5p	129	4	3	45.3333		hsa-miR-331-3p	0	51	703	251.333		hsa-miR-29b-3p	8	114	42	54.6667		hsa-miR-675-5p	2383	2733	1033	2049.67		hsa-miR-132-3p	149	3	0	50.6667
hsa-miR-1910-5p	0	1	135	45.3333		hsa-miR-628-3p	1	148	604	251		hsa-miR-30a-5p	137	19	8	54.6667		hsa-miR-675-3p	2352	2057	1516	1975		hsa-miR-92a-3p	38	56	58	50.6667
hsa-miR-365b-5p	135	0	0	45		hsa-miR-30b-5p	82	167	495	248		hsa-miR-382-5p	0	2	154	52		hsa-miR-3187-3p	2249	1677	1944	1956.67		hsa-miR-1260b	14	31	70	38.3333
hsa-miR-9-5p	123	2	6	43.6667		hsa-miR-29a-3p	10	170	557	245.667		hsa-miR-182-5p	3	131	22	52		hsa-miR-191-3p	2102	1610	2088	1933.33		hsa-miR-4516	3	81	0	28
hsa-miR-3177-3p	131	0	0	43.6667		hsa-miR-103a-3p	204	296	234	244.667		hsa-miR-30b-5p	59	79	15	51		hsa-miR-874-3p	1879	1791	2053	1907.67		hsa-miR-30a-3p	0	68	1	23
hsa-miR-576-5p	13	10	108	43.6667		hsa-miR-103b	204	296	234	244.667		hsa-miR-328-3p	48	99	1	49.3333		hsa-miR-455-5p	2682	1386	1572	1880		hsa-miR-668-3p	65	0	0	21.6667
hsa-miR-503-3p	130	0	1	43.6667		hsa-miR-1304-5p	0	167	563	243.333		hsa-miR-302a-5p	0	128	20	49.3333		hsa-let-7a-5p	1677	1307	2572	1852		hsa-let-7i-5p	11	5	17	11
hsa-miR-4473	128	2	0	43.3333		hsa-miR-301b-3p	106	111	512	243		hsa-miR-5582-5p	140	0	0	46.6667		hsa-miR-3613-5p	1886	2269	1271	1808.67		hsa-miR-302e	3	8	10	7
hsa-miR-222-5p	2	0	127	43		hsa-let-7i-5p	1	218	486	235		hsa-miR-3613-5p	0	21	115	45.3333		hsa-miR-483-5p	2575	1694	1096	1788.33		hsa-miR-150-5p	12	7	2	7
hsa-miR-7-5p	47	13	66	42		hsa-miR-340-3p	124	175	406	235		hsa-miR-429	0	105	29	44.6667		hsa-let-7e-3p	1375	2000	1764	1713		hsa-let-7g-5p	1	5	11	5.66667
hsa-let-7i-5p	5	2	115	40.6667		hsa-miR-490-5p	123	170	409	234		hsa-miR-7641	6	45	76	42.3333		hsa-miR-3605-3p	2054	1125	1892	1690.33		hsa-let-7f-5p	10	2	5	5.66667
hsa-miR-6752-3p	118	2	0	40		hsa-miR-210-3p	455	159	79	231		hsa-miR-19b-3p	20	88	17	41.6667		hsa-miR-503-5p	1729	1573	1705	1669		hsa-let-7d-3p	7	2	5	4.66667
hsa-miR-6125	0	0	120	40		hsa-miR-367-3p	0	117	568	228.333		hsa-miR-146b-5p	0	101	23	41.3333		hsa-miR-3615	2065	1490	1434	1663		hsa-miR-99a-5p	4	1	7	4
hsa-miR-335-5p	110	7	2	39.6667		hsa-miR-1251-5p	0	75	589	221.333		hsa-miR-7704	2	116	0	39.3333		hsa-miR-29c-5p	1568	1757	1471	1598.67		hsa-miR-328-3p	1	2	4	2.33333
hsa-miR-2110	112	4	2	39.3333		hsa-miR-429	106	244	313	221		hsa-miR-31-5p	56	47	13	38.6667		hsa-miR-33b-3p	1626	2195	911	1577.33		hsa-miR-1-3p	0	0	7	2.33333
hsa-miR-379-5p	116	1	0	39		hsa-miR-146a-5p	5	81	575	220.333		hsa-miR-15b-5p	10	81	23	38		hsa-miR-1301-3p	1809	1348	1457	1538		hsa-let-7d-5p	1	4	2	2.33333
hsa-miR-96-5p	105	9	3	39		hsa-miR-302d-5p	5	51	557	204.333		hsa-miR-30c-5p	78	29	6	37.6667		hsa-miR-18a-5p	1540	1541	1386	1489		hsa-miR-5100	0	1	5	2
hsa-miR-193b-3p	106	4	3	37.6667		hsa-miR-339-5p	244	106	260	203.333		hsa-miR-148a-3p	76	22	9	35.6667		hsa-miR-708-5p	2044	982	1394	1473.33		hsa-miR-143-3p	1	0	5	2
hsa-miR-1-3p	33	12	68	37.6667		hsa-miR-18b-3p	205	218	185	202.667		hsa-miR-223-3p	11	79	13	34.3333		hsa-miR-19b-3p	1555	1520	1297	1457.33		hsa-miR-486-5p	2	1	2	1.66667
hsa-miR-375	106	4	2	37.3333		hsa-miR-194-5p	96	383	124	201		hsa-miR-4521	87	4	1	30.6667		hsa-miR-1260b	1292	799	2277	1456		hsa-miR-486-3p	2	1	2	1.66667
hsa-miR-590-3p	89	20	2	37		hsa-let-7g-5p	94	1	502	199		hsa-miR-574-3p	16	56	15	29		hsa-miR-340-5p	1385	1509	1312	1402		hsa-let-7f-5p	3	0	2	1.66667
hsa-miR-494-3p	105	0	0	35		hsa-let-7b-5p	132	0	442	191.333		hsa-miR-181c-5p	18	54	12	28		hsa-miR-324-3p	1692	1397	1092	1393.67		hsa-miR-199a-3p	2	0	2	1.33333
hsa-miR-130b-3p	99	3	1	34.3333		hsa-miR-375	97	440	30	189		hsa-miR-142-5p	1	67	15	27.6667		hsa-let-7a-5p	1221	998	1918	1379		hsa-miR-499a-5p	1	0	3	1.33333
hsa-miR-15b-5p	78	14	10	34		hsa-miR-582-5p	257	78	232	189		hsa-miR-4267	0	0	82	27.3333		hsa-miR-24-2-5p	1598	1495	1041	1378		hsa-miR-499b-3p	1	0	3	1.33333
hsa-miR-654-3p	1	0	100	33.6667		hsa-miR-520d-5p	0	50	504	184.667		hsa-miR-103a-3p	13	55	10	26		hsa-miR-34b-3p	1105	992	1960	1352.33		hsa-miR-1-3p	0	1	3	1.33333
hsa-let-7c-5p	24	11	66	33.6667		hsa-miR-523-3p	0	0	547	182.333		hsa-miR-103b	13	55	10	26		hsa-miR-375	1684	1126	1226	1345.33		hsa-miR-486-3p	1	3	0	1.33333
hsa-miR-505-3p	76	11	14	33.6667		hsa-miR-625-5p	2	134	405	180.333		hsa-miR-33a-5p	33	32	10	25		hsa-miR-23b-5p	1306	1201	1495	1334		hsa-miR-486-5p	1	3	0	1.33333
hsa-miR-155-3p	100	0	0	33.3333		hsa-miR-324-5p	124	413	1	179.333		hsa-miR-140-5p	10	48	15	24.3333		hsa-miR-106a-5p	1692	1273	1029	1331.33		hsa-miR-23c	0	2	2	1.33333
hsa-miR-199a-3p	43	3	52	32.6667		hsa-miR-424-5p	5	68	437	170		hsa-miR-19b-3p	12	42	14	22.6667		hsa-miR-1227-3p	1387	1124	1369	1293.33		hsa-miR-223-3p	3	1	0	1.33333
hsa-miR-664b-5p	98	0	0	32.6667		hsa-miR-625-3p	1	111	395	169		hsa-miR-181b-5p	0	59	8	22.3333		hsa-miR-146b-5p	1410	1068	1357	1278.33		hsa-miR-320b	2	1	0	1
hsa-miR-28-5p	86	7	4	32.3333		hsa-miR-520b	8	239	247	164.667		hsa-miR-6761-5p	66	0	0	22		hsa-miR-5010-3p	1562	895	1328	1261.67		hsa-miR-485-5p	0	0	3	1
hsa-miR-140-5p	90	2	3	31.6667		hsa-miR-193a-5p	1	243	248	164		hsa-miR-532-5p	11	41	12	21.3333		hsa-miR-1296-5p	1806	878	969	1217.67		hsa-miR-211-5p	0	2	1	1
hsa-miR-99a-5p	83	3	9	31.6667		hsa-miR-185-5p	0	145	347	164		hsa-miR-130a-3p	30	29	3	20.6667		hsa-miR-411-5p	999	1446	1153	1199.33		hsa-miR-122-5p	2	1	0	1
hsa-miR-19b-3p	48	4	43	31.6667		hsa-miR-520c-3p	6	275	209	163.333		hsa-miR-141-3p	2	52	8	20.6667		hsa-miR-7-1-3p	1131	1445	1022	1199.33		hsa-miR-3591-3p	2	1	0	1
hsa-miR-1247-5p	75	9	9	31		hsa-miR-641	0	0	489	163		hsa-miR-196a-5p	0	1	58	19.6667		hsa-let-7f-5p	1486	1154	845	1161.67		hsa-miR-133a-3p	0	0	3	1
hsa-miR-4733-5p	93	0	0	31		hsa-miR-340-5p	190	84	199	157.667		hsa-miR-199a-5p	16	31	11	19.3333		hsa-miR-185-5p	1431	1174	712	1105.67		hsa-miR-320b	1	1	0	0.666667
hsa-miR-484	66	14	9	29.6667		hsa-miR-1292-5p	119	0	352	157		hsa-miR-199a-3p	3	18	36	19		hsa-miR-362-5p	1372	1313	605	1096.67		hsa-miR-199a-3p	0	0	2	0.666667
hsa-miR-193a-3p	8	1	73	27.3333		hsa-miR-760	241	195	28	154.667		hsa-miR-28-5p	10	33	14	19		hsa-miR-4473	777	1068	1360	1068.33		hsa-miR-7641	2	0	0	0.666667
hsa-miR-181b-5p	29	13	38	26.6667		hsa-miR-130b-3p	1	166	296	154.333		hsa-miR-6816-3p	55	0	0	18.3333		hsa-miR-214-5p	1250	1139	799	1062.67		hsa-miR-411-5p	1	0	1	0.666667
hsa-miR-181a-3p	66	8	6	26.6667		hsa-miR-34b-3p	115	9	338	154		hsa-miR-30c-5p	39	12	3	18		hsa-miR-3120-3p	1250	1139	799	1062.67		hsa-miR-4732-3p	2	0	0	0.666667
hsa-miR-320d	0	0	77	25.6667		hsa-miR-32-5p	2	299	159	153.333		hsa-miR-34c-3p	0	40	13	17.6667		hsa-miR-15a-5p	1352	942	879	1057.67		hsa-miR-3615	1	1	0	0.666667
hsa-miR-1260b	53	12	9	24.6667		hsa-miR-498	0	149	309	152.667		hsa-miR-32-5p	4	42	6	17.3333		hsa-miR-3074-3p	724	1284	1127	1045		hsa-miR-3187-3p	2	0	0	0.666667
hsa-miR-7704	1	0	69	23.3333		hsa-miR-374b-3p	1	42	386	143		hsa-miR-30e-5p	29	16	5	16.6667		hsa-miR-1304-3p	1063	1029	1032	1041.33		hsa-miR-181d-5p	0	1	1	0.666667
hsa-miR-629-5p	1	0	66	22.3333		hsa-miR-374c-5p	1	42	386	143		hsa-miR-345-5p	0	41	8	16.3333		hsa-miR-132-3p	940	1032	1139	1037		hsa-miR-320e	0	2	0	0.666667
hsa-miR-200b-5p	59	1	3	21		hsa-miR-517b-3p	1	33	392	142		hsa-miR-145-5p	13	27	8	16		hsa-miR-199b-5p	1160	1182	723	1021.67		hsa-miR-4433b-5p	0	0	2	0.666667
hsa-miR-323a-3p	8	0	54	20.6667		hsa-miR-500a-5p	123	165	131	139.667		hsa-miR-34b-5p	0	41	4	15		hsa-miR-193a-5p	1189	432	1437	1019.33		hsa-miR-4433a-3p	0	0	2	0.666667
hsa-miR-99b-3p	36	13	7	18.6667		hsa-miR-592	0	192	224	138.667		hsa-miR-29c-5p	6	34	3	14.3333		hsa-miR-129-5p	1333	837	813	994.333		hsa-miR-185-5p	0	1	1	0.666667
hsa-miR-935	35	11	8	18		hsa-miR-181c-5p	3	85	327	138.333		hsa-miR-34c-5p	0	31	11	14		hsa-miR-195-5p	1298	1033	642	991		hsa-miR-28-5p	1	0	1	0.666667
hsa-miR-132-3p	16	2	33	17		hsa-miR-330-3p	0	1	413	138		hsa-miR-197-3p	0	24	16	13.3333		hsa-miR-497-5p	978	954	1037	989.667		hsa-miR-96-5p	0	1	1	0.666667
hsa-miR-1284	35	1	15	17		hsa-miR-874-3p	165	4	243	137.333		hsa-miR-484	3	33	2	12.6667		hsa-miR-3117-3p	1066	1121	777	988		hsa-miR-199b-3p	1	0	1	0.666667
hsa-miR-424-5p	35	4	11	16.6667		hsa-miR-517a-3p	0	24	386	136.667		hsa-miR-1260b	0	13	24	12.3333		hsa-miR-548k	1056	1121	759	978.667		hsa-miR-98-5p	2	0	0	0.666667
hsa-miR-103a-3p	27	10	9	15.3333		hsa-miR-769-3p	76	2	330	136		hsa-miR-363-3p	0	30	7	12.3333		hsa-miR-625-3p	1218	712	986	972		hsa-miR-424-5p	0	0	2	0.666667
hsa-miR-103b	27	10	9	15.3333		hsa-miR-550a-5p	80	34	292	135.333		hsa-miR-185-5p	8	23	5	12		hsa-miR-625-5p	1127	753	1007	962.333		hsa-miR-30c-1-3p	0	0	1	0.333333
hsa-miR-887-3p	26	7	12	15		hsa-miR-550b-3p	80	34	292	135.333		hsa-miR-423-5p	5	24	6	11.6667		hsa-miR-18a-3p	997	1116	765	959.333		hsa-miR-6743-3p	0	0	1	0.333333
hsa-miR-192-5p	35	8	0	14.3333		hsa-miR-4691-5p	59	229	106	131.333		hsa-miR-3184-3p	5	24	6	11.6667		hsa-miR-296-5p	1012	1137	685	944.667		hsa-miR-4485-3p	0	1	0	0.333333
hsa-miR-125b-5p	30	2	11	14.3333		hsa-miR-30a-3p	96	293	2	130.333		hsa-let-7i-3p	0	28	5	11		hsa-miR-374c-5p	826	1265	701	930.667		hsa-miR-4485-5p	0	1	0	0.333333
hsa-miR-214-3p	31	5	4	13.3333		hsa-miR-200a-3p	0	146	243	129.667		hsa-miR-340-5p	12	12	7	10.3333		hsa-miR-374b-3p	825	1245	700	923.333		hsa-miR-194-5p	1	0	0	0.333333
hsa-miR-3120-5p	31	5	4	13.3333		hsa-miR-4423-5p	86	151	150	129		hsa-miR-219a-5p	7	16	8	10.3333		hsa-miR-2110	850	909	1004	921		hsa-miR-326	1	0	0	0.333333
hsa-miR-4485-3p	4	14	22	13.3333		hsa-miR-589-5p	0	92	293	128.333		hsa-miR-219b-3p	7	16	8	10.3333		hsa-miR-330-5p	1208	864	637	903		hsa-miR-7641	1	0	0	0.333333
hsa-miR-138-1-3p	38	0	0	12.6667		hsa-miR-181d-5p	145	61	176	127.333		hsa-miR-20a-5p	7	14	9	10		hsa-miR-598-3p	1087	800	809	898.667		hsa-miR-6763-5p	0	0	1	0.333333
hsa-miR-889-5p	36	0	0	12		hsa-miR-520e	198	184	0	127.333		hsa-miR-660-5p	0	20	10	10		hsa-miR-130b-3p	1274	777	627	892.667		hsa-miR-409-3p	0	1	0	0.333333
hsa-miR-18b-5p	16	5	13	11.3333		hsa-miR-4659a-3p	0	0	381	127		hsa-miR-101-3p	20	4	2	8.66667		hsa-miR-221-5p	1046	826	792	888		hsa-miR-1282	1	0	0	0.333333
hsa-miR-320c	1	0	31	10.6667		hsa-miR-4659b-5p	0	0	381	127		hsa-miR-455-5p	13	10	3	8.66667		hsa-miR-501-5p	520	662	1475	885.667		hsa-miR-940	0	1	0	0.333333
hsa-miR-31-5p	26	1	5	10.6667		hsa-miR-302e	16	102	261	126.333		hsa-miR-340-3p	9	12	4	8.33333		hsa-miR-1306-5p	688	565	1324	859		hsa-miR-152-3p	0	0	1	0.333333
hsa-miR-17-5p	21	3	7	10.3333		hsa-miR-135b-3p	0	115	263	126		hsa-miR-193b-3p	2	17	5	8		hsa-miR-940	1017	757	798	857.333		hsa-miR-3678-3p	0	0	1	0.333333
hsa-let-7d-5p	9	1	20	10		hsa-miR-1307-5p	64	50	261	125		hsa-miR-195-5p	8	13	2	7.66667		hsa-miR-186-5p	1251	777	543	857		hsa-miR-133a-3p	1	0	0	0.333333
hsa-miR-3115	28	0	0	9.33333		hsa-miR-127-3p	252	43	78	124.333		hsa-miR-31-3p	7	13	2	7.33333		hsa-miR-148b-3p	731	992	785	836		hsa-miR-3190-5p	1	0	0	0.333333
hsa-miR-641	1	1	25	9		hsa-miR-5699-3p	63	0	309	124		hsa-miR-199b-5p	0	15	6	7		hsa-miR-1287-5p	770	834	899	834.333		hsa-miR-3191-3p	1	0	0	0.333333
hsa-miR-30b-5p	20	3	3	8.66667		hsa-miR-4496	276	90	0	122		hsa-miR-590-3p	0	17	3	6.66667		hsa-miR-769-3p	853	691	937	827		hsa-miR-3130-5p	1	0	0	0.333333
hsa-miR-874-3p	18	3	3	8		hsa-miR-139-3p	0	361	1	120.667		hsa-miR-106b-5p	2	14	4	6.66667		hsa-miR-326	902	917	624	814.333		hsa-miR-3130-3p	1	0	0	0.333333
hsa-miR-1247-3p	19	1	1	7		hsa-miR-7-5p	68	152	142	120.667		hsa-miR-193a-3p	10	8	1	6.33333		hsa-miR-629-3p	744	622	1021	795.667		hsa-miR-149-3p	0	1	0	0.333333
hsa-miR-15b-3p	16	2	3	7		hsa-miR-550a-5p	74	28	258	120		hsa-miR-186-5p	3	11	4	6		hsa-miR-1284	742	690	924	785.333		hsa-miR-1825	1	0	0	0.333333
hsa-miR-129-5p	20	1	0	7		hsa-miR-550b-3p	74	28	258	120		hsa-miR-125b-5p	1	2	15	6		hsa-miR-505-5p	931	859	535	775		hsa-miR-130b-3p	0	1	0	0.333333
hsa-miR-450a-5p	18	2	1	7		hsa-miR-548k	104	77	177	119.333		hsa-miR-374b-5p	5	10	3	6		hsa-miR-27a-5p	765	701	848	771.333		hsa-miR-33a-5p	0	0	1	0.333333
hsa-miR-10a-3p	13	5	2	6.66667		hsa-miR-3124-5p	142	0	214	118.667		hsa-miR-374c-3p	5	10	3	6		hsa-let-7i-5p	781	892	640	771		hsa-miR-4787-3p	0	0	1	0.333333
hsa-miR-584-5p	19	1	0	6.66667		hsa-miR-1260a	240	47	62	116.333		hsa-miR-214-3p	4	10	3	5.66667		hsa-miR-138-5p	832	749	725	768.667		hsa-miR-9-5p	1	0	0	0.333333
hsa-miR-18a-5p	17	2	0	6.33333		hsa-miR-520f-3p	0	172	175	115.667		hsa-miR-3120-5p	4	10	3	5.66667		hsa-miR-324-5p	926	797	578	767		hsa-miR-584-5p	1	0	0	0.333333
hsa-miR-4521	12	4	3	6.33333		hsa-miR-1226-3p	7	129	210	115.333		hsa-miR-7-1-3p	4	12	1	5.66667		hsa-let-7f-5p	913	706	661	760		hsa-miR-218-5p	1	0	0	0.333333
hsa-miR-21-3p	14	2	3	6.33333		hsa-let-7f-5p	2	75	269	115.333		hsa-miR-708-5p	0	12	4	5.33333		hsa-miR-374a-5p	893	956	422	757		hsa-miR-30c-5p	1	0	0	0.333333
hsa-miR-199a-5p	12	2	4	6		hsa-miR-324-3p	2	0	326	109.333		hsa-miR-342-5p	0	16	0	5.33333		hsa-miR-339-3p	927	681	651	753		hsa-miR-30a-5p	0	0	1	0.333333
hsa-miR-6824-3p	17	1	0	6		hsa-miR-3615	1	102	221	108		hsa-miR-140-3p	3	10	3	5.33333		hsa-miR-106b-3p	1038	504	687	743		hsa-miR-4651	0	0	1	0.333333
hsa-miR-766-3p	11	5	2	6		hsa-miR-887-3p	6	9	304	106.333		hsa-miR-802	16	0	0	5.33333		hsa-miR-628-3p	724	906	576	735.333		hsa-miR-598-3p	0	0	1	0.333333
hsa-miR-3944-3p	0	0	17	5.66667		hsa-miR-29b-3p	181	45	90	105.333		hsa-miR-361-5p	1	11	4	5.33333		hsa-miR-887-5p	864	499	810	724.333		hsa-let-7f-1-3p	0	0	1	0.333333
hsa-miR-212-5p	15	0	2	5.66667		hsa-miR-342-5p	0	1	314	105		hsa-miR-766-3p	0	14	2	5.33333		hsa-miR-17-3p	587	754	784	708.333		hsa-miR-6859-5p	0	0	0	0
hsa-miR-1271-5p	12	1	4	5.66667		hsa-miR-3613-5p	0	218	95	104.333		hsa-miR-323a-3p	0	0	15	5		hsa-miR-212-5p	1277	443	404	708		hsa-miR-6859-3p	0	0	0	0
hsa-miR-186-5p	12	1	3	5.33333		hsa-miR-224-5p	41	245	24	103.333		hsa-miR-181d-5p	1	10	4	5		hsa-miR-32-5p	1068	500	381	649.667		hsa-miR-1302	0	0	0	0
hsa-miR-425-3p	9	4	2	5		hsa-miR-15b-3p	99	205	3	102.333		hsa-miR-449b-5p	0	14	1	5		hsa-miR-585-3p	876	524	546	648.667		hsa-miR-6859-5p	0	0	0	0
hsa-miR-1296-5p	8	3	3	4.66667		hsa-miR-93-3p	110	0	196	102		hsa-miR-339-3p	0	13	2	5		hsa-let-7g-5p	709	708	513	643.333		hsa-miR-6859-3p	0	0	0	0
hsa-miR-146b-5p	11	1	2	4.66667		hsa-miR-5001-3p	2	109	193	101.333		hsa-miR-505-3p	0	6	8	4.66667		hsa-miR-1-3p	485	700	697	627.333		hsa-miR-200b-5p	0	0	0	0
hsa-miR-3615	12	1	1	4.66667		hsa-miR-940	3	202	94	99.6667		hsa-miR-192-3p	13	0	0	4.33333		hsa-miR-369-5p	656	693	494	614.333		hsa-miR-200b-3p	0	0	0	0
hsa-miR-1306-3p	13	0	1	4.66667		hsa-let-7e-5p	56	77	157	96.6667		hsa-miR-203a-5p	4	8	1	4.33333		hsa-miR-5581-3p	619	636	582	612.333		hsa-miR-200a-5p	0	0	0	0
hsa-miR-675-3p	4	4	5	4.33333		hsa-miR-212-3p	5	8	269	94		hsa-miR-203b-3p	4	8	1	4.33333		hsa-miR-20b-3p	613	598	610	607		hsa-miR-429	0	0	0	0
hsa-miR-1304-3p	7	2	4	4.33333		hsa-miR-548j-5p	0	0	281	93.6667		hsa-miR-132-5p	1	11	1	4.33333		hsa-miR-6087	449	856	496	600.333		hsa-miR-6726-5p	0	0	0	0
hsa-miR-629-3p	10	2	1	4.33333		hsa-miR-574-3p	19	224	33	92		hsa-miR-21-3p	1	8	4	4.33333		hsa-miR-27b-5p	563	643	582	596		hsa-miR-6726-3p	0	0	0	0
hsa-miR-497-5p	11	1	1	4.33333		hsa-miR-339-3p	0	145	130	91.6667		hsa-miR-15b-3p	1	11	1	4.33333		hsa-miR-194-5p	536	726	520	594		hsa-miR-6727-5p	0	0	0	0
hsa-let-7e-3p	11	1	1	4.33333		hsa-miR-199b-5p	43	0	231	91.3333		hsa-miR-20b-5p	1	10	2	4.33333		hsa-miR-30e-5p	642	681	453	592		hsa-miR-6727-3p	0	0	0	0
hsa-miR-296-5p	7	2	4	4.33333		hsa-miR-30e-5p	0	98	173	90.3333		hsa-miR-17-5p	2	8	2	4		hsa-miR-222-5p	745	568	461	591.333		hsa-miR-6808-5p	0	0	0	0
hsa-miR-27b-5p	10	1	2	4.33333		hsa-miR-296-5p	98	62	110	90		hsa-miR-487b-3p	0	3	9	4		hsa-miR-106b-5p	698	684	388	590		hsa-miR-6808-3p	0	0	0	0
hsa-miR-29c-5p	8	0	4	4		hsa-miR-296-3p	0	31	237	89.3333		hsa-miR-22-5p	6	5	1	4		hsa-miR-1304-5p	566	768	434	589.333		hsa-miR-4251	0	0	0	0
hsa-miR-24-2-5p	10	1	1	4		hsa-miR-556-3p	0	108	159	89		hsa-miR-101-3p	8	3	0	3.66667		hsa-miR-301a-3p	738	566	462	588.667		hsa-miR-551a	0	0	0	0
hsa-miR-221-5p	11	1	0	4		hsa-miR-374a-3p	153	114	0	89		hsa-miR-451b	8	3	0	3.66667		hsa-miR-503-3p	554	697	446	565.667		hsa-miR-4417	0	0	0	0
hsa-miR-129-5p	7	1	3	3.66667		hsa-miR-132-5p	9	80	177	88.6667		hsa-miR-27a-5p	2	8	1	3.66667		hsa-miR-942-3p	518	696	410	541.333		hsa-miR-4689	0	0	0	0
hsa-miR-708-5p	8	3	0	3.66667		hsa-miR-516b-5p	0	83	179	87.3333		hsa-miR-16-2-3p	1	8	2	3.66667		hsa-miR-744-3p	632	535	433	533.333		hsa-miR-4252	0	0	0	0
hsa-miR-18a-3p	4	5	2	3.66667		hsa-miR-4474-3p	0	104	155	86.3333		hsa-miR-576-5p	0	6	5	3.66667		hsa-miR-330-3p	581	667	344	530.667		hsa-miR-6728-5p	0	0	0	0
hsa-miR-152-3p	10	0	1	3.66667		hsa-miR-6807-3p	0	0	258	86		hsa-miR-449c-5p	0	10	1	3.66667		hsa-miR-135a-5p	639	632	315	528.667		hsa-miR-6728-3p	0	0	0	0
hsa-miR-138-5p	2	1	8	3.66667		hsa-miR-525-5p	82	0	174	85.3333		hsa-miR-378a-5p	9	1	1	3.66667		hsa-miR-152-3p	652	457	474	527.667		hsa-miR-34a-3p	0	0	0	0
hsa-miR-449a	7	1	3	3.66667		hsa-miR-584-5p	3	250	1	84.6667		hsa-miR-200b-5p	1	5	4	3.33333		hsa-miR-33a-5p	603	410	518	510.333		hsa-miR-5697	0	0	0	0
hsa-let-7f-5p	5	0	6	3.66667		hsa-miR-744-3p	0	0	253	84.3333		hsa-miR-1247-5p	8	1	1	3.33333		hsa-miR-139-3p	444	505	569	506		hsa-miR-1273d	0	0	0	0
hsa-miR-148b-3p	8	0	2	3.33333		hsa-miR-205-3p	79	0	172	83.6667		hsa-miR-9-5p	0	5	5	3.33333		hsa-miR-1468-5p	605	393	505	501		hsa-miR-6729-5p	0	0	0	0
hsa-miR-411-5p	8	2	0	3.33333		hsa-miR-4784	0	0	250	83.3333		hsa-let-7f-1-3p	4	6	0	3.33333		hsa-miR-1306-3p	433	467	562	487.333		hsa-miR-6729-3p	0	0	0	0
hsa-miR-5010-3p	8	2	0	3.33333		hsa-miR-29c-3p	0	0	242	80.6667		hsa-miR-18b-5p	0	9	1	3.33333		hsa-miR-532-3p	440	518	378	445.333		hsa-miR-7846-3p	0	0	0	0
hsa-miR-330-5p	10	0	0	3.33333		hsa-miR-663b	238	0	0	79.3333		hsa-miR-200a-5p	0	7	2	3		hsa-miR-193a-3p	387	557	363	435.667		hsa-miR-4632-3p	0	0	0	0
hsa-miR-1306-5p	7	2	1	3.33333		hsa-miR-652-5p	0	1	233	78		hsa-miR-193a-5p	2	5	2	3		hsa-miR-187-3p	513	410	363	428.667		hsa-miR-4632-5p	0	0	0	0
hsa-miR-6843-3p	10	0	0	3.33333		hsa-miR-10a-3p	2	75	156	77.6667		hsa-miR-365b-3p	6	2	1	3		hsa-miR-331-3p	491	450	338	426.333		hsa-miR-6730-5p	0	0	0	0
hsa-miR-503-5p	5	3	2	3.33333		hsa-miR-15a-5p	47	0	178	75		hsa-miR-7-5p	1	3	5	3		hsa-miR-26b-3p	588	281	381	416.667		hsa-miR-6730-3p	0	0	0	0
hsa-miR-940	2	5	2	3		hsa-let-7f-5p	3	47	175	75		hsa-miR-26b-3p	4	4	1	3		hsa-miR-664a-3p	391	381	475	415.667		hsa-miR-3675-5p	0	0	0	0
hsa-miR-324-3p	5	1	3	3		hsa-miR-31-3p	0	0	223	74.3333		hsa-miR-125b-2-3p	2	7	0	3		hsa-miR-145-3p	531	455	259	415		hsa-miR-3675-3p	0	0	0	0
hsa-miR-33b-3p	5	3	1	3		hsa-miR-190a-5p	0	49	172	73.6667		hsa-miR-135a-5p	0	8	1	3		hsa-miR-16-2-3p	473	338	429	413.333		hsa-miR-3972	0	0	0	0
hsa-miR-27a-5p	7	1	1	3		hsa-miR-504-5p	81	140	0	73.6667		hsa-miR-95-3p	0	8	1	3		hsa-miR-342-5p	637	238	348	407.667		hsa-miR-4695-5p	0	0	0	0
hsa-let-7g-5p	1	2	6	3		hsa-miR-92b-5p	120	98	0	72.6667		hsa-miR-214-5p	2	4	2	2.66667		hsa-miR-137	321	513	377	403.667		hsa-miR-4695-3p	0	0	0	0
hsa-miR-378a-5p	9	0	0	3		hsa-miR-328-3p	85	98	35	72.6667		hsa-miR-3120-3p	2	4	2	2.66667		hsa-miR-92b-5p	343	369	499	403.667		hsa-miR-1290	0	0	0	0
hsa-miR-760	5	0	3	2.66667		hsa-miR-483-3p	155	57	5	72.3333		hsa-miR-139-3p	2	2	4	2.66667		hsa-miR-133a-3p	359	492	352	401		hsa-miR-6084	0	0	0	0
hsa-miR-140-3p	8	0	0	2.66667		hsa-miR-6735-3p	0	0	216	72		hsa-miR-454-3p	0	7	1	2.66667		hsa-miR-339-5p	634	381	187	400.667		hsa-miR-1256	0	0	0	0
hsa-miR-6723-5p	1	2	4	2.33333		hsa-miR-643	215	0	0	71.6667		hsa-miR-1301-3p	0	6	2	2.66667		hsa-miR-522-3p	513	373	312	399.333		hsa-miR-4418	0	0	0	0
hsa-miR-129-2-3p	5	0	2	2.33333		hsa-miR-519b-3p	0	0	215	71.6667		hsa-miR-3193	8	0	0	2.66667		hsa-miR-125b-5p	429	431	329	396.333		hsa-miR-6127	0	0	0	0
hsa-miR-340-5p	7	0	0	2.33333		hsa-miR-133a-3p	29	1	182	70.6667		hsa-miR-296-5p	1	6	1	2.66667		hsa-miR-150-5p	451	324	395	390		hsa-miR-4684-5p	0	0	0	0
hsa-miR-598-3p	3	2	2	2.33333		hsa-miR-148a-5p	0	0	211	70.3333		hsa-miR-425-3p	1	6	1	2.66667		hsa-miR-25-5p	463	324	376	387.667		hsa-miR-4684-3p	0	0	0	0
hsa-miR-23b-5p	5	1	1	2.33333		hsa-miR-196b-3p	0	0	210	70		hsa-miR-30c-2-3p	6	2	0	2.66667		hsa-miR-7706	475	320	348	381		hsa-miR-4253	0	0	0	0
hsa-miR-106a-5p	5	1	1	2.33333		hsa-miR-767-3p	0	0	210	70		hsa-miR-6723-5p	4	1	2	2.33333		hsa-miR-31-3p	265	384	475	374.667		hsa-miR-3115	0	0	0	0
hsa-miR-5100	0	2	4	2		hsa-miR-1306-3p	71	138	0	69.6667		hsa-miR-5582-3p	7	0	0	2.33333		hsa-miR-210-3p	116	173	831	373.333		hsa-miR-4419a	0	0	0	0
hsa-miR-1287-5p	3	2	1	2		hsa-miR-708-5p	1	2	205	69.3333		hsa-miR-615-3p	0	7	0	2.33333		hsa-miR-188-5p	346	458	305	369.667		hsa-miR-378f	0	0	0	0
hsa-miR-1908-5p	4	1	1	2		hsa-miR-1298-5p	0	0	204	68		hsa-miR-99b-3p	2	3	2	2.33333		hsa-miR-7-5p	365	457	281	367.667		hsa-miR-6731-5p	0	0	0	0
hsa-miR-326	4	1	1	2		hsa-miR-17-3p	0	1	202	67.6667		hsa-miR-191-3p	0	7	0	2.33333		hsa-miR-200c-3p	315	560	223	366		hsa-miR-6731-3p	0	0	0	0
hsa-miR-125b-1-3p	3	1	2	2		hsa-miR-1247-5p	191	10	2	67.6667		hsa-miR-145-3p	1	5	1	2.33333		hsa-miR-548j-5p	462	447	188	365.667		hsa-miR-4425	0	0	0	0
hsa-miR-200c-3p	1	4	1	2		hsa-miR-424-3p	4	72	127	67.6667		hsa-miR-141-5p	0	5	1	2		hsa-miR-29b-3p	261	275	524	353.333		hsa-miR-3917	0	0	0	0
hsa-miR-15a-5p	2	2	2	2		hsa-miR-1287-5p	1	0	201	67.3333		hsa-miR-152-3p	2	4	0	2		hsa-miR-676-3p	232	384	440	352		hsa-miR-1976	0	0	0	0
hsa-miR-625-5p	4	2	0	2		hsa-miR-16-2-3p	0	196	5	67		hsa-miR-150-3p	3	1	2	2		hsa-miR-3173-5p	501	199	346	348.667		hsa-miR-4420	0	0	0	0
hsa-miR-199a-3p	3	0	3	2		hsa-miR-92a-1-5p	39	0	160	66.3333		hsa-miR-1306-5p	2	3	1	2		hsa-miR-30c-2-3p	473	195	371	346.333		hsa-miR-4254	0	0	0	0
hsa-miR-330-3p	3	2	1	2		hsa-miR-125a-3p	0	0	199	66.3333		hsa-miR-1271-5p	0	5	1	2		hsa-miR-135b-3p	481	312	242	345		hsa-miR-5585-5p	0	0	0	0
hsa-miR-1249-3p	2	1	3	2		hsa-miR-219a-2-3p	126	71	0	65.6667		hsa-miR-335-5p	2	3	1	2		hsa-miR-125a-3p	393	317	323	344.333		hsa-miR-5585-3p	0	0	0	0
hsa-miR-339-3p	3	1	2	2		hsa-miR-219b-5p	126	71	0	65.6667		hsa-miR-27b-5p	0	3	3	2		hsa-miR-1229-3p	424	348	259	343.667		hsa-miR-3605-5p	0	0	0	0
hsa-miR-32-5p	5	1	0	2		hsa-miR-4521	100	20	75	65		hsa-miR-532-3p	2	4	0	2		hsa-miR-22-5p	376	287	367	343.333		hsa-miR-552-3p	0	0	0	0
hsa-miR-767-5p	6	0	0	2		hsa-miR-767-5p	0	0	195	65		hsa-miR-4423-5p	0	5	0	1.66667		hsa-miR-379-5p	336	373	312	340.333		hsa-miR-552-5p	0	0	0	0
hsa-miR-30e-5p	3	1	1	1.66667		hsa-miR-26b-3p	0	92	99	63.6667		hsa-miR-942-5p	0	5	0	1.66667		hsa-miR-592	400	285	327	337.333		hsa-miR-4255	0	0	0	0
hsa-miR-137	4	0	1	1.66667		hsa-miR-6789-5p	189	0	0	63		hsa-miR-331-3p	0	5	0	1.66667		hsa-miR-29b-1-5p	382	270	328	326.667		hsa-miR-6732-5p	0	0	0	0
hsa-miR-942-3p	2	2	1	1.66667		hsa-miR-516a-5p	1	60	128	63		hsa-miR-376c-3p	0	4	1	1.66667		hsa-miR-140-3p	334	338	302	324.667		hsa-miR-6732-3p	0	0	0	0
hsa-miR-625-3p	4	0	1	1.66667		hsa-miR-1271-5p	88	81	20	63		hsa-miR-212-3p	1	3	1	1.66667		hsa-miR-760	376	126	467	323		hsa-miR-5581-5p	0	0	0	0
hsa-miR-369-5p	4	0	1	1.66667		hsa-miR-1468-5p	175	1	12	62.6667		hsa-miR-3065-5p	1	3	1	1.66667		hsa-miR-124-3p	159	197	597	317.667		hsa-miR-3659	0	0	0	0
hsa-miR-769-3p	5	0	0	1.66667		hsa-miR-218-5p	17	51	119	62.3333		hsa-miR-338-3p	1	3	1	1.66667		hsa-miR-499a-5p	327	388	231	315.333		hsa-miR-30e-5p	0	0	0	0
hsa-miR-25-5p	1	1	3	1.66667		hsa-miR-203a-3p	0	93	92	61.6667		hsa-miR-199a-5p	1	3	1	1.66667		hsa-miR-499b-3p	327	388	231	315.333		hsa-miR-30c-5p	0	0	0	0
hsa-miR-106b-5p	1	3	1	1.66667		hsa-miR-203b-5p	0	93	92	61.6667		hsa-miR-24-2-5p	2	3	0	1.66667		hsa-miR-500a-5p	385	287	266	312.667		hsa-miR-6733-5p	0	0	0	0
hsa-miR-592	5	0	0	1.66667		hsa-miR-6821-5p	183	0	0	61		hsa-miR-330-5p	1	4	0	1.66667		hsa-miR-301a-5p	370	402	160	310.667		hsa-miR-6733-3p	0	0	0	0
hsa-miR-501-5p	5	0	0	1.66667		hsa-miR-577	0	0	182	60.6667		hsa-miR-1249-3p	2	3	0	1.66667		hsa-miR-124-3p	193	182	548	307.667		hsa-miR-6734-5p	0	0	0	0
hsa-miR-1468-5p	3	1	1	1.66667		hsa-miR-106a-3p	0	0	180	60		hsa-miR-339-5p	0	2	3	1.66667		hsa-miR-129-2-3p	353	421	146	306.667		hsa-miR-6734-3p	0	0	0	0
hsa-miR-664b-3p	5	0	0	1.66667		hsa-miR-4485-3p	18	72	89	59.6667		hsa-miR-664b-3p	0	5	0	1.66667		hsa-miR-124-3p	200	196	518	304.667		hsa-miR-6735-5p	0	0	0	0
hsa-miR-1304-5p	2	1	1	1.33333		hsa-miR-4745-3p	0	179	0	59.6667		hsa-miR-3605-3p	0	3	1	1.33333		hsa-miR-641	372	340	172	294.667		hsa-miR-6735-3p	0	0	0	0
hsa-miR-548l	4	0	0	1.33333		hsa-miR-28-5p	81	59	39	59.6667		hsa-miR-137	4	0	0	1.33333		hsa-miR-4659a-3p	285	286	310	293.667		hsa-miR-6079	0	0	0	0
hsa-miR-141-3p	2	2	0	1.33333		hsa-miR-548o-3p	0	38	137	58.3333		hsa-miR-664a-3p	0	4	0	1.33333		hsa-miR-4659b-5p	285	286	310	293.667		hsa-miR-5584-5p	0	0	0	0
hsa-miR-17-3p	3	1	0	1.33333		hsa-miR-135a-3p	0	0	174	58		hsa-miR-5100	0	0	4	1.33333		hsa-miR-371a-3p	297	315	268	293.333		hsa-miR-5584-3p	0	0	0	0
hsa-miR-744-3p	3	1	0	1.33333		hsa-miR-301a-5p	0	1	171	57.3333		hsa-miR-18a-5p	0	4	0	1.33333		hsa-miR-371b-5p	297	315	268	293.333		hsa-miR-4421	0	0	0	0
hsa-miR-150-5p	4	0	0	1.33333		hsa-let-7c-5p	50	8	114	57.3333		hsa-miR-625-5p	0	4	0	1.33333		hsa-miR-218-5p	279	303	295	292.333		hsa-miR-6500-5p	0	0	0	0
hsa-miR-3909	4	0	0	1.33333		hsa-miR-1284	96	75	0	57		hsa-miR-320e	0	2	2	1.33333		hsa-miR-1276	362	226	277	288.333		hsa-miR-6500-3p	0	0	0	0
hsa-miR-33a-5p	3	0	1	1.33333		hsa-miR-182-3p	89	82	0	57		hsa-miR-6803-3p	0	4	0	1.33333		hsa-miR-92a-1-5p	260	270	330	286.667		hsa-miR-761	0	0	0	0
hsa-miR-135a-5p	3	0	1	1.33333		hsa-miR-548o-3p	0	34	136	56.6667		hsa-miR-499a-5p	0	4	0	1.33333		hsa-miR-491-5p	268	257	331	285.333		hsa-miR-1273f	0	0	0	0
hsa-miR-218-5p	3	1	0	1.33333		hsa-miR-486-5p	44	0	126	56.6667		hsa-miR-499b-3p	0	4	0	1.33333		hsa-miR-4423-5p	326	239	287	284		hsa-miR-5095	0	0	0	0
hsa-miR-585-3p	2	1	1	1.33333		hsa-miR-486-3p	44	0	126	56.6667		hsa-miR-133a-3p	0	3	1	1.33333		hsa-miR-331-5p	377	367	108	284		hsa-miR-1273g-5p	0	0	0	0
hsa-miR-339-5p	1	1	2	1.33333		hsa-miR-7705	0	168	2	56.6667		hsa-miR-99a-3p	1	3	0	1.33333		hsa-miR-550a-5p	400	186	263	283		hsa-miR-1273g-3p	0	0	0	0
hsa-miR-106b-3p	3	0	1	1.33333		hsa-miR-1291	168	0	0	56		hsa-miR-551b-3p	0	4	0	1.33333		hsa-miR-550b-3p	400	186	263	283		hsa-miR-4781-5p	0	0	0	0
hsa-miR-491-5p	3	1	0	1.33333		hsa-miR-671-3p	0	2	165	55.6667		hsa-miR-874-3p	1	3	0	1.33333		hsa-miR-378a-5p	385	249	186	273.333		hsa-miR-4781-3p	0	0	0	0
hsa-let-7f-5p	3	1	0	1.33333		hsa-miR-520g-3p	0	165	0	55		hsa-miR-218-5p	0	0	4	1.33333		hsa-miR-18b-3p	289	284	245	272.667		hsa-miR-4422	0	0	0	0
hsa-miR-676-3p	3	0	1	1.33333		hsa-miR-1294	0	0	165	55		hsa-miR-589-5p	0	2	2	1.33333		hsa-miR-103a-3p	328	217	269	271.333		hsa-miR-4711-5p	0	0	0	0
hsa-miR-374b-3p	3	0	1	1.33333		hsa-miR-516a-5p	1	53	110	54.6667		hsa-miR-93-3p	1	2	1	1.33333		hsa-miR-103b	328	217	269	271.333		hsa-miR-4711-3p	0	0	0	0
hsa-miR-374c-5p	3	0	1	1.33333		hsa-miR-1-3p	59	38	63	53.3333		hsa-miR-106b-3p	2	2	0	1.33333		hsa-miR-652-5p	316	286	203	268.333		hsa-miR-3116	0	0	0	0
hsa-miR-374a-3p	1	3	0	1.33333		hsa-miR-486-3p	37	0	123	53.3333		hsa-miR-29b-1-5p	3	1	0	1.33333		hsa-miR-589-5p	305	182	316	267.667		hsa-miR-3116	0	0	0	0
hsa-miR-92a-2-5p	4	0	0	1.33333		hsa-miR-486-5p	37	0	123	53.3333		hsa-miR-671-5p	2	1	1	1.33333		hsa-miR-624-5p	152	331	316	266.333		hsa-miR-6068	0	0	0	0
hsa-miR-429	2	0	1	1		hsa-miR-1908-5p	1	1	156	52.6667		hsa-miR-598-3p	0	4	0	1.33333		hsa-miR-501-3p	394	166	236	265.333		hsa-miR-4794	0	0	0	0
hsa-miR-5581-3p	2	1	0	1		hsa-miR-7706	156	1	0	52.3333		hsa-miR-151a-3p	0	3	1	1.33333		hsa-miR-550a-5p	339	181	273	264.333		hsa-miR-3671	0	0	0	0
hsa-miR-3117-3p	2	0	1	1		hsa-miR-330-5p	3	0	154	52.3333		hsa-miR-23b-5p	0	4	0	1.33333		hsa-miR-550b-3p	339	181	273	264.333		hsa-miR-101-5p	0	0	0	0
hsa-miR-194-5p	3	0	0	1		hsa-miR-522-3p	2	0	154	52		hsa-miR-424-3p	0	1	3	1.33333		hsa-miR-769-5p	258	260	267	261.667		hsa-miR-101-3p	0	0	0	0
hsa-miR-3173-5p	2	1	0	1		hsa-miR-526b-5p	0	155	0	51.6667		hsa-miR-190b	0	1	2	1		hsa-miR-29a-5p	221	369	194	261.333		hsa-miR-3117-3p	0	0	0	0
hsa-miR-409-3p	3	0	0	1		hsa-miR-501-3p	0	152	1	51		hsa-miR-6742-3p	3	0	0	1		hsa-miR-451a	315	236	222	257.667		hsa-miR-3117-5p	0	0	0	0
hsa-miR-7706	1	1	1	1		hsa-miR-6747-3p	1	149	0	50		hsa-miR-483-3p	0	2	1	1		hsa-miR-3909	310	228	235	257.667		hsa-miR-1262	0	0	0	0
hsa-miR-7-2-3p	3	0	0	1		hsa-miR-502-5p	150	0	0	50		hsa-miR-4488	3	0	0	1		hsa-miR-323a-3p	202	210	345	252.333		hsa-miR-186-5p	0	0	0	0
hsa-miR-3529-5p	3	0	0	1		hsa-miR-490-3p	146	0	0	48.6667		hsa-miR-194-3p	3	0	0	1		hsa-miR-452-5p	485	216	56	252.333		hsa-miR-186-3p	0	0	0	0
hsa-miR-6511b-3p	2	0	1	1		hsa-miR-519d-3p	0	143	0	47.6667		hsa-miR-1304-5p	0	2	1	1		hsa-miR-135a-3p	259	260	224	247.667		hsa-miR-7156-5p	0	0	0	0
hsa-miR-324-5p	1	1	1	1		hsa-miR-188-5p	0	142	1	47.6667		hsa-miR-125b-1-3p	0	3	0	1		hsa-miR-30d-3p	187	287	267	247		hsa-miR-7156-3p	0	0	0	0
hsa-miR-187-3p	3	0	0	1		hsa-miR-520a-5p	0	0	141	47		hsa-miR-200c-5p	0	2	1	1		hsa-miR-301b-3p	250	329	161	246.667		hsa-miR-4423-5p	0	0	0	0
hsa-miR-122-5p	1	1	1	1		hsa-miR-23b-5p	2	137	1	46.6667		hsa-miR-148b-3p	2	1	0	1		hsa-miR-518b	255	296	169	240		hsa-miR-4423-3p	0	0	0	0
hsa-miR-3591-3p	1	1	1	1		hsa-miR-126-5p	45	52	40	45.6667		hsa-miR-26a-2-3p	0	3	0	1		hsa-miR-5699-3p	271	175	249	231.667		hsa-miR-7856-5p	0	0	0	0
hsa-miR-525-5p	0	0	3	1		hsa-miR-6081	0	136	0	45.3333		hsa-miR-17-3p	2	0	1	1		hsa-miR-452-3p	361	244	83	229.333		hsa-miR-760	0	0	0	0
hsa-miR-3126-3p	2	1	0	1		hsa-miR-532-3p	1	130	1	44		hsa-miR-624-5p	0	1	2	1		hsa-miR-363-5p	345	193	144	227.333		hsa-miR-378g	0	0	0	0
hsa-miR-103a-2-5p	0	1	2	1		hsa-miR-199a-3p	7	34	90	43.6667		hsa-miR-7108-5p	3	0	0	1		hsa-miR-374a-3p	248	341	90	226.333		hsa-miR-2682-5p	0	0	0	0
hsa-miR-185-5p	2	1	0	1		hsa-miR-181a-2-3p	90	28	12	43.3333		hsa-miR-199a-3p	1	0	2	1		hsa-miR-103a-2-5p	278	221	164	221		hsa-miR-2682-3p	0	0	0	0
hsa-miR-6819-3p	3	0	0	1		hsa-miR-142-3p	0	0	129	43		hsa-miR-6794-5p	1	2	0	1		hsa-miR-671-5p	286	276	90	217.333		hsa-miR-137	0	0	0	0
hsa-miR-4791	3	0	0	1		hsa-miR-378a-5p	127	0	2	43		hsa-miR-642a-5p	0	3	0	1		hsa-miR-671-3p	290	172	186	216		hsa-miR-553	0	0	0	0
hsa-miR-16-2-3p	2	1	0	1		hsa-miR-6815-3p	126	0	0	42		hsa-miR-642b-3p	0	3	0	1		hsa-miR-34c-3p	241	226	170	212.333		hsa-miR-7852-3p	0	0	0	0
hsa-miR-4636	1	1	1	1		hsa-miR-6850-5p	125	0	0	41.6667		hsa-miR-769-5p	0	3	0	1		hsa-miR-127-3p	272	169	185	208.667		hsa-miR-197-5p	0	0	0	0
hsa-miR-887-5p	2	1	0	1		hsa-miR-504-3p	125	0	0	41.6667		hsa-miR-4636	0	2	1	1		hsa-miR-6789-3p	224	165	235	208		hsa-miR-4256	0	0	0	0
hsa-miR-4634	0	1	2	1		hsa-miR-9-3p	0	7	116	41		hsa-miR-103a-3p	1	1	1	1		hsa-miR-30c-1-3p	222	273	122	205.667		hsa-miR-548ac	0	0	0	0
hsa-miR-93-3p	1	1	1	1		hsa-miR-542-5p	117	2	3	40.6667		hsa-miR-103b	1	1	1	1		hsa-miR-1908-5p	226	133	245	201.333		hsa-miR-6736-5p	0	0	0	0
hsa-miR-3622b-5p	3	0	0	1		hsa-miR-200b-3p	1	0	119	40		hsa-miR-182-3p	0	3	0	1		hsa-miR-199a-5p	202	298	103	201		hsa-miR-6736-3p	0	0	0	0
hsa-miR-3622a-3p	3	0	0	1		hsa-miR-9-3p	0	10	110	40		hsa-miR-6722-3p	3	0	0	1		hsa-miR-24-1-5p	120	316	167	201		hsa-miR-5087	0	0	0	0
hsa-miR-31-3p	3	0	0	1		hsa-miR-5581-3p	0	119	0	39.6667		hsa-miR-221-5p	0	3	0	1		hsa-miR-32-3p	160	242	194	198.667		hsa-miR-6077	0	0	0	0
hsa-miR-3074-3p	3	0	0	1		hsa-miR-1908-3p	118	0	0	39.3333		hsa-let-7f-2-3p	1	2	0	1		hsa-miR-450a-5p	156	212	228	198.667		hsa-miR-6878-5p	0	0	0	0
hsa-miR-188-5p	1	1	1	1		hsa-miR-9-3p	0	5	113	39.3333		hsa-miR-421	0	3	0	1		hsa-miR-3679-5p	261	225	105	197		hsa-miR-6878-3p	0	0	0	0
hsa-miR-500a-5p	3	0	0	1		hsa-miR-518f-3p	1	115	0	38.6667		hsa-miR-450a-5p	1	1	1	1		hsa-miR-224-3p	206	171	195	190.667		hsa-miR-4257	0	0	0	0
hsa-miR-98-5p	2	0	1	1		hsa-miR-518c-3p	0	116	0	38.6667		hsa-miR-488-3p	0	1	1	0.666667		hsa-miR-4691-5p	1	1	555	185.667		hsa-miR-554	0	0	0	0
hsa-miR-450b-5p	3	0	0	1		hsa-miR-363-5p	0	114	0	38		hsa-miR-135b-3p	1	1	0	0.666667		hsa-miR-92a-2-5p	143	221	191	185		hsa-miR-8083	0	0	0	0
hsa-miR-30c-1-3p	0	1	1	0.666667		hsa-miR-450a-5p	65	49	0	38		hsa-miR-29b-2-5p	0	2	0	0.666667		hsa-miR-130a-5p	181	244	120	181.667		hsa-miR-6737-5p	0	0	0	0
hsa-miR-4423-5p	1	1	0	0.666667		hsa-miR-671-5p	0	104	4	36		hsa-miR-194-5p	2	0	0	0.666667		hsa-miR-450b-5p	225	174	146	181.667		hsa-miR-6737-3p	0	0	0	0
hsa-miR-92b-5p	0	1	1	0.666667		hsa-miR-503-5p	3	105	0	36		hsa-miR-320b	0	2	0	0.666667		hsa-miR-3139	227	154	161	180.667		hsa-miR-5698	0	0	0	0
hsa-miR-9-3p	1	0	1	0.666667		hsa-miR-3126-5p	0	106	0	35.3333		hsa-miR-1307-5p	0	2	0	0.666667		hsa-miR-29c-3p	150	234	157	180.333		hsa-miR-190b	0	0	0	0
hsa-miR-135b-3p	1	0	1	0.666667		hsa-miR-3692-3p	0	106	0	35.3333		hsa-miR-326	1	0	1	0.666667		hsa-miR-629-5p	304	73	164	180.333		hsa-miR-4258	0	0	0	0
hsa-miR-29c-3p	1	1	0	0.666667		hsa-miR-29c-5p	3	80	22	35		hsa-miR-6716-5p	2	0	0	0.666667		hsa-miR-1245b-3p	145	220	173	179.333		hsa-miR-555	0	0	0	0
hsa-miR-6741-3p	2	0	0	0.666667		hsa-miR-3661	0	102	0	34		hsa-miR-4701-5p	2	0	0	0.666667		hsa-miR-597-3p	221	121	195	179		hsa-miR-6738-5p	0	0	0	0
hsa-miR-5699-3p	2	0	0	0.666667		hsa-miR-3659	0	100	0	33.3333		hsa-miR-19a-3p	0	2	0	0.666667		hsa-miR-2116-3p	170	169	196	178.333		hsa-miR-6738-3p	0	0	0	0
hsa-miR-4685-3p	0	1	1	0.666667		hsa-miR-3691-5p	0	0	98	32.6667		hsa-miR-625-3p	0	2	0	0.666667		hsa-miR-93-3p	223	169	140	177.333		hsa-miR-9-5p	0	0	0	0
hsa-miR-1343-3p	1	1	0	0.666667		hsa-miR-4642	96	0	0	32		hsa-miR-151b	1	1	0	0.666667		hsa-miR-1249-3p	139	202	183	174.667		hsa-miR-9-3p	0	0	0	0
hsa-miR-6746-3p	2	0	0	0.666667		hsa-miR-629-5p	0	95	0	31.6667		hsa-miR-379-3p	0	0	2	0.666667		hsa-miR-302c-5p	234	97	191	174		hsa-miR-765	0	0	0	0
hsa-miR-34c-5p	0	0	2	0.666667		hsa-miR-769-5p	91	2	2	31.6667		hsa-miR-654-5p	0	1	1	0.666667		hsa-miR-500a-3p	267	151	103	173.667		hsa-miR-4259	0	0	0	0
hsa-miR-331-5p	1	1	0	0.666667		hsa-miR-19a-3p	0	92	1	31		hsa-miR-381-3p	0	1	1	0.666667		hsa-miR-3661	73	221	224	172.667		hsa-miR-5187-5p	0	0	0	0
hsa-miR-624-5p	0	2	0	0.666667		hsa-miR-219a-5p	50	26	16	30.6667		hsa-miR-410-3p	0	0	2	0.666667		hsa-miR-365b-5p	217	61	239	172.333		hsa-miR-5187-3p	0	0	0	0
hsa-miR-127-3p	1	1	0	0.666667		hsa-miR-219b-3p	50	26	16	30.6667		hsa-miR-4510	1	0	1	0.666667		hsa-miR-487b-3p	130	232	147	169.667		hsa-miR-4654	0	0	0	0
hsa-miR-495-5p	0	0	2	0.666667		hsa-miR-326	89	1	1	30.3333		hsa-miR-628-3p	1	1	0	0.666667		hsa-miR-579-5p	145	168	191	168		hsa-miR-556-5p	0	0	0	0
hsa-miR-487b-3p	2	0	0	0.666667		hsa-miR-873-5p	0	0	91	30.3333		hsa-miR-629-5p	0	2	0	0.666667		hsa-let-7d-5p	191	219	93	167.667		hsa-miR-556-3p	0	0	0	0
hsa-miR-1276	2	0	0	0.666667		hsa-miR-1270	0	90	0	30		hsa-miR-195-3p	0	2	0	0.666667		hsa-miR-2682-3p	134	178	185	165.667		hsa-miR-3658	0	0	0	0
hsa-miR-365a-3p	2	0	0	0.666667		hsa-miR-6514-5p	0	89	0	29.6667		hsa-miR-324-5p	0	2	0	0.666667		hsa-miR-26a-2-3p	179	194	123	165.333		hsa-miR-921	0	0	0	0
hsa-miR-22-5p	1	1	0	0.666667		hsa-miR-183-3p	4	84	1	29.6667		hsa-miR-324-3p	1	1	0	0.666667		hsa-miR-409-3p	139	110	245	164.667		hsa-miR-1255b-5p	0	0	0	0
hsa-miR-195-5p	1	1	0	0.666667		hsa-miR-3944-3p	88	0	0	29.3333		hsa-miR-6778-3p	2	0	0	0.666667		hsa-miR-129-5p	228	138	124	163.333		hsa-miR-1255b-2-3p	0	0	0	0
hsa-miR-301a-3p	1	0	1	0.666667		hsa-miR-371a-5p	0	88	0	29.3333		hsa-miR-301a-3p	1	1	0	0.666667		hsa-miR-3115	179	89	218	162		hsa-miR-557	0	0	0	0
hsa-miR-199a-5p	2	0	0	0.666667		hsa-miR-371b-3p	0	88	0	29.3333		hsa-miR-636	1	0	1	0.666667		hsa-miR-26a-1-3p	109	215	158	160.667		hsa-miR-3119	0	0	0	0
hsa-miR-6795-3p	0	1	1	0.666667		hsa-let-7d-5p	18	4	66	29.3333		hsa-miR-3065-3p	2	0	0	0.666667		hsa-miR-1307-5p	133	235	113	160.333		hsa-miR-3119	0	0	0	0
hsa-miR-520e	0	0	2	0.666667		hsa-miR-195-5p	1	77	9	29		hsa-miR-3187-3p	0	2	0	0.666667		hsa-miR-5100	191	97	186	158		hsa-miR-1295a	0	0	0	0
hsa-miR-518b	0	1	1	0.666667		hsa-miR-548t-5p	1	85	0	28.6667		hsa-miR-330-3p	1	1	0	0.666667		hsa-miR-488-3p	249	71	151	157		hsa-miR-1295b-5p	0	0	0	0
hsa-miR-217	2	0	0	0.666667		hsa-miR-1276	1	84	0	28.3333		hsa-miR-125a-3p	2	0	0	0.666667		hsa-miR-183-3p	129	123	214	155.333		hsa-miR-1295b-3p	0	0	0	0
hsa-miR-3679-5p	1	1	0	0.666667		hsa-miR-3065-5p	0	83	2	28.3333		hsa-miR-512-3p	0	2	0	0.666667		hsa-miR-1292-5p	149	119	174	147.333		hsa-miR-214-5p	0	0	0	0
hsa-miR-1245a	2	0	0	0.666667		hsa-miR-338-3p	0	83	2	28.3333		hsa-miR-4429	0	2	0	0.666667		hsa-miR-6819-3p	70	117	236	141		hsa-miR-214-3p	0	0	0	0
hsa-miR-1245b-5p	2	0	0	0.666667		hsa-miR-1301-3p	4	77	4	28.3333		hsa-miR-153-3p	1	1	0	0.666667		hsa-miR-605-5p	154	79	189	140.667		hsa-miR-3120-3p	0	0	0	0
hsa-miR-26b-3p	0	1	1	0.666667		hsa-miR-92a-2-5p	1	82	0	27.6667		hsa-miR-5001-3p	0	2	0	0.666667		hsa-miR-6780b-3p	170	109	143	140.667		hsa-miR-3120-5p	0	0	0	0
hsa-miR-548j-5p	1	0	1	0.666667		hsa-miR-4636	0	82	0	27.3333		hsa-let-7c-3p	1	1	0	0.666667		hsa-miR-3605-5p	162	143	111	138.667		hsa-miR-199a-5p	0	0	0	0
hsa-let-7b-5p	1	0	1	0.666667		hsa-miR-346	81	0	0	27		hsa-miR-3928-3p	2	0	0	0.666667		hsa-miR-95-3p	158	72	183	137.667		hsa-miR-488-5p	0	0	0	0
hsa-miR-128-3p	0	2	0	0.666667		hsa-miR-1251-3p	0	81	0	27		hsa-miR-6819-5p	2	0	0	0.666667		hsa-miR-20a-3p	211	133	60	134.667		hsa-miR-488-3p	0	0	0	0
hsa-miR-548ab	2	0	0	0.666667		hsa-miR-451b	0	81	0	27		hsa-miR-33a-3p	0	2	0	0.666667		hsa-miR-1245a	105	214	81	133.333		hsa-miR-4424	0	0	0	0
hsa-miR-95-3p	2	0	0	0.666667		hsa-miR-512-5p	0	0	80	26.6667		hsa-let-7b-3p	1	1	0	0.666667		hsa-miR-1245b-5p	105	214	81	133.333		hsa-miR-3121-3p	0	0	0	0
hsa-miR-3139	2	0	0	0.666667		hsa-miR-1298-3p	0	79	0	26.3333		hsa-miR-6823-3p	2	0	0	0.666667		hsa-miR-190a-5p	197	138	60	131.667		hsa-miR-3121-5p	0	0	0	0
hsa-miR-4804-3p	2	0	0	0.666667		hsa-miR-4473	1	77	0	26		hsa-let-7g-3p	1	1	0	0.666667		hsa-miR-767-5p	158	63	173	131.333		hsa-miR-4426	0	0	0	0
hsa-miR-145-3p	2	0	0	0.666667		hsa-miR-223-3p	0	0	76	25.3333		hsa-miR-449b-3p	0	2	0	0.666667		hsa-miR-654-3p	162	125	105	130.667		hsa-miR-1278	0	0	0	0
hsa-miR-1229-3p	1	1	0	0.666667		hsa-miR-766-5p	75	0	0	25		hsa-miR-146a-3p	0	1	1	0.666667		hsa-miR-361-3p	145	198	46	129.667		hsa-miR-4735-5p	0	0	0	0
hsa-miR-6780b-3p	2	0	0	0.666667		hsa-miR-520d-3p	0	73	0	24.3333		hsa-miR-4634	2	0	0	0.666667		hsa-miR-190b	172	128	85	128.333		hsa-miR-4735-3p	0	0	0	0
hsa-miR-30c-2-3p	2	0	0	0.666667		hsa-miR-550a-3p	73	0	0	24.3333		hsa-miR-548b-3p	0	2	0	0.666667		hsa-miR-107	141	152	92	128.333		hsa-miR-181b-3p	0	0	0	0
hsa-miR-589-5p	1	0	1	0.666667		hsa-miR-6849-3p	1	72	0	24.3333		hsa-miR-4651	1	1	0	0.666667		hsa-miR-4685-3p	73	110	200	127.667		hsa-miR-181a-5p	0	0	0	0
hsa-miR-550a-5p	1	1	0	0.666667		hsa-miR-379-5p	72	0	0	24		hsa-miR-183-3p	0	1	1	0.666667		hsa-miR-4636	101	193	87	127		hsa-miR-181a-3p	0	0	0	0
hsa-miR-550b-3p	1	1	0	0.666667		hsa-miR-518a-5p	0	0	71	23.6667		hsa-miR-671-3p	1	1	0	0.666667		hsa-miR-1270	133	140	102	125		hsa-miR-5191	0	0	0	0
hsa-miR-590-5p	1	1	0	0.666667		hsa-miR-130a-5p	0	0	69	23		hsa-miR-383-5p	1	1	0	0.666667		hsa-miR-30b-3p	82	122	171	125		hsa-miR-1231	0	0	0	0
hsa-miR-4662b	2	0	0	0.666667		hsa-miR-615-5p	1	68	0	23		hsa-miR-30d-3p	1	1	0	0.666667		hsa-miR-1-3p	156	108	109	124.333		hsa-miR-6739-5p	0	0	0	0
hsa-miR-4662a-5p	2	0	0	0.666667		hsa-miR-95-3p	0	65	4	23		hsa-miR-6850-5p	1	1	0	0.666667		hsa-miR-454-5p	101	173	95	123		hsa-miR-6739-3p	0	0	0	0
hsa-miR-362-5p	2	0	0	0.666667		hsa-miR-4728-3p	0	68	0	22.6667		hsa-miR-3074-3p	0	1	1	0.666667		hsa-miR-1908-3p	198	93	76	122.333		hsa-miR-6740-5p	0	0	0	0
hsa-miR-501-3p	1	1	0	0.666667		hsa-miR-6781-5p	0	68	0	22.6667		hsa-miR-32-3p	0	2	0	0.666667		hsa-miR-199a-3p	113	173	80	122		hsa-miR-6740-3p	0	0	0	0
hsa-miR-18b-3p	1	1	0	0.666667		hsa-miR-512-5p	0	0	66	22		hsa-miR-500a-3p	0	2	0	0.666667		hsa-let-7c-5p	98	75	192	121.667		hsa-miR-135b-3p	0	0	0	0
hsa-miR-542-3p	2	0	0	0.666667		hsa-miR-518e-3p	0	65	0	21.6667		hsa-miR-362-5p	0	2	0	0.666667		hsa-miR-502-3p	116	172	72	120		hsa-miR-6769b-5p	0	0	0	0
hsa-miR-200b-3p	1	0	0	0.333333		hsa-miR-518a-5p	0	0	65	21.6667		hsa-miR-374a-5p	0	1	1	0.666667		hsa-miR-1292-3p	90	73	190	117.667		hsa-miR-6769b-3p	0	0	0	0
hsa-miR-200a-3p	1	0	0	0.333333		hsa-miR-1237-3p	0	0	64	21.3333		hsa-miR-374a-3p	0	2	0	0.666667		hsa-miR-4326	152	112	89	117.667		hsa-miR-29c-5p	0	0	0	0
hsa-miR-6735-3p	0	0	1	0.333333		hsa-miR-135a-5p	3	29	30	20.6667		hsa-miR-361-3p	0	1	1	0.666667		hsa-miR-4742-3p	119	109	124	117.333		hsa-miR-29c-3p	0	0	0	0
hsa-miR-190b	0	0	1	0.333333		hsa-miR-323a-3p	0	61	1	20.6667		hsa-miR-106a-5p	0	1	1	0.666667		hsa-miR-181c-3p	79	106	167	117.333		hsa-miR-29b-3p	0	0	0	0
hsa-miR-205-3p	0	0	1	0.333333		hsa-miR-4482-3p	0	61	0	20.3333		hsa-miR-504-5p	0	1	1	0.666667		hsa-miR-504-5p	117	35	199	117		hsa-miR-29b-2-5p	0	0	0	0
hsa-miR-1254	0	1	0	0.333333		hsa-miR-495-5p	45	16	0	20.3333		hsa-miR-224-3p	0	2	0	0.666667		hsa-miR-548l	100	109	140	116.333		hsa-miR-205-5p	0	0	0	0
hsa-miR-107	1	0	0	0.333333		hsa-miR-4723-5p	0	61	0	20.3333		hsa-miR-34a-3p	0	0	1	0.333333		hsa-miR-185-3p	111	114	114	113		hsa-miR-205-3p	0	0	0	0
hsa-miR-1307-5p	1	0	0	0.333333		hsa-miR-6820-5p	60	0	0	20		hsa-miR-3917	0	1	0	0.333333		hsa-miR-1910-5p	120	89	119	109.333		hsa-miR-4260	0	0	0	0
hsa-miR-548e-3p	1	0	0	0.333333		hsa-miR-624-5p	0	58	0	19.3333		hsa-miR-1976	0	1	0	0.333333		hsa-miR-6803-3p	125	63	139	109		hsa-miR-3122	0	0	0	0
hsa-miR-3663-5p	1	0	0	0.333333		hsa-miR-1227-3p	2	56	0	19.3333		hsa-miR-760	0	1	0	0.333333		hsa-miR-590-5p	100	148	76	108		hsa-miR-215-5p	0	0	0	0
hsa-miR-6743-3p	0	1	0	0.333333		hsa-miR-1306-5p	1	57	0	19.3333		hsa-miR-378g	1	0	0	0.333333		hsa-miR-1271-3p	148	87	88	107.667		hsa-miR-215-3p	0	0	0	0
hsa-miR-302e	0	1	0	0.333333		hsa-miR-320d	2	54	2	19.3333		hsa-miR-1295a	0	1	0	0.333333		hsa-miR-556-3p	71	104	146	107		hsa-miR-194-5p	0	0	0	0
hsa-miR-1908-3p	0	1	0	0.333333		hsa-miR-527	0	0	57	19		hsa-miR-1295b-5p	0	1	0	0.333333		hsa-miR-200b-3p	25	147	144	105.333		hsa-miR-664a-5p	0	0	0	0
hsa-miR-615-5p	1	0	0	0.333333		hsa-miR-548e-3p	56	0	0	18.6667		hsa-miR-205-3p	0	1	0	0.333333		hsa-miR-429	127	102	81	103.333		hsa-miR-664a-3p	0	0	0	0
hsa-miR-1228-3p	1	0	0	0.333333		hsa-miR-3173-5p	55	1	0	18.6667		hsa-miR-215-5p	1	0	0	0.333333		hsa-miR-636	156	58	92	102		hsa-miR-4742-5p	0	0	0	0
hsa-miR-3913-5p	0	1	0	0.333333		hsa-miR-6511b-3p	27	29	0	18.6667		hsa-miR-664a-5p	0	1	0	0.333333		hsa-miR-1913	100	108	98	102		hsa-miR-4742-3p	0	0	0	0
hsa-miR-3913-3p	0	1	0	0.333333		hsa-miR-3190-5p	0	56	0	18.6667		hsa-miR-4742-3p	0	1	0	0.333333		hsa-miR-888-5p	121	61	124	102		hsa-miR-6741-5p	0	0	0	0
hsa-miR-331-3p	0	0	1	0.333333		hsa-miR-3191-3p	0	56	0	18.6667		hsa-miR-1537-3p	0	1	0	0.333333		hsa-miR-148a-5p	121	139	45	101.667		hsa-miR-6741-3p	0	0	0	0
hsa-miR-19a-5p	0	0	1	0.333333		hsa-miR-3115	54	0	0	18		hsa-miR-4677-3p	0	0	1	0.333333		hsa-miR-2355-3p	111	124	69	101.333		hsa-miR-5008-5p	0	0	0	0
hsa-miR-5586-5p	0	0	1	0.333333		hsa-miR-1260b	40	13	1	18		hsa-miR-3124-5p	0	0	1	0.333333		hsa-let-7a-3p	119	139	45	101		hsa-miR-5008-3p	0	0	0	0
hsa-miR-379-3p	1	0	0	0.333333		hsa-miR-522-5p	0	54	0	18		hsa-miR-1296-5p	0	1	0	0.333333		hsa-miR-3622b-5p	117	71	113	100.333		hsa-miR-3620-3p	0	0	0	0
hsa-miR-494-5p	0	1	0	0.333333		hsa-miR-372-3p	0	54	0	18		hsa-miR-346	0	1	0	0.333333		hsa-miR-3622a-3p	117	71	113	100.333		hsa-miR-3620-5p	0	0	0	0
hsa-miR-376a-3p	0	0	1	0.333333		hsa-miR-1254	0	50	0	16.6667		hsa-miR-107	0	1	0	0.333333		hsa-miR-517-5p	131	121	47	99.6667		hsa-miR-6742-5p	0	0	0	0
hsa-miR-154-5p	0	1	0	0.333333		hsa-miR-3130-5p	47	0	0	15.6667		hsa-miR-3157-5p	0	1	0	0.333333		hsa-miR-512-3p	107	68	122	99		hsa-miR-6742-3p	0	0	0	0
hsa-miR-203a-3p	1	0	0	0.333333		hsa-miR-3130-3p	47	0	0	15.6667		hsa-miR-146b-3p	0	0	1	0.333333		hsa-miR-10b-3p	121	131	44	98.6667		hsa-miR-4666a-5p	0	0	0	0
hsa-miR-203b-5p	1	0	0	0.333333		hsa-miR-6511b-3p	31	15	0	15.3333		hsa-miR-202-5p	0	1	0	0.333333		hsa-miR-218-1-3p	98	83	115	98.6667		hsa-miR-4666a-3p	0	0	0	0
hsa-miR-6765-3p	0	0	1	0.333333		hsa-let-7d-3p	0	0	46	15.3333		hsa-miR-6743-3p	0	1	0	0.333333		hsa-miR-346	136	56	103	98.3333		hsa-miR-1182	0	0	0	0
hsa-miR-4716-5p	1	0	0	0.333333		hsa-miR-513c-5p	2	43	1	15.3333		hsa-miR-708-3p	0	0	1	0.333333		hsa-miR-296-3p	151	72	71	98		hsa-miR-4427	0	0	0	0
hsa-miR-4516	0	1	0	0.333333		hsa-miR-5582-3p	0	45	0	15		hsa-miR-4491	0	1	0	0.333333		hsa-miR-4454	119	94	78	97		hsa-miR-4671-5p	0	0	0	0
hsa-miR-5010-5p	1	0	0	0.333333		hsa-miR-4787-3p	0	44	0	14.6667		hsa-miR-1291	0	0	1	0.333333		hsa-miR-383-5p	21	119	151	97		hsa-miR-4671-3p	0	0	0	0
hsa-miR-454-5p	1	0	0	0.333333		hsa-miR-107	0	0	43	14.3333		hsa-miR-1228-5p	0	0	1	0.333333		hsa-miR-3200-3p	163	64	61	96		hsa-miR-4753-5p	0	0	0	0
hsa-miR-301a-5p	0	1	0	0.333333		hsa-miR-140-5p	3	4	36	14.3333		hsa-miR-616-3p	1	0	0	0.333333		hsa-miR-376c-3p	82	117	86	95		hsa-miR-4753-3p	0	0	0	0
hsa-miR-3064-5p	1	0	0	0.333333		hsa-miR-181b-5p	16	9	17	14		hsa-miR-618	0	1	0	0.333333		hsa-miR-6747-3p	114	81	84	93		hsa-miR-1537-3p	0	0	0	0
hsa-miR-6786-3p	1	0	0	0.333333		hsa-miR-4664-3p	0	0	42	14		hsa-miR-4303	1	0	0	0.333333		hsa-miR-512-3p	97	75	107	93		hsa-miR-1537-5p	0	0	0	0
hsa-miR-320c	1	0	0	0.333333		hsa-miR-34b-5p	0	0	41	13.6667		hsa-miR-18a-3p	0	1	0	0.333333		hsa-miR-874-5p	69	103	107	93		hsa-miR-4428	0	0	0	0
hsa-miR-7108-5p	1	0	0	0.333333		hsa-miR-31-5p	4	4	32	13.3333		hsa-miR-20a-3p	0	1	0	0.333333		hsa-miR-4662b	100	55	124	93		hsa-miR-3123	0	0	0	0
hsa-miR-6885-3p	1	0	0	0.333333		hsa-miR-34c-3p	0	1	38	13		hsa-miR-431-5p	0	1	0	0.333333		hsa-miR-4662a-5p	100	55	124	93		hsa-miR-4677-5p	0	0	0	0
hsa-miR-6794-5p	0	1	0	0.333333		hsa-miR-3130-3p	39	0	0	13		hsa-miR-299-5p	1	0	0	0.333333		hsa-miR-3174	95	97	75	89		hsa-miR-4677-3p	0	0	0	0
hsa-miR-181c-3p	1	0	0	0.333333		hsa-miR-3130-5p	39	0	0	13		hsa-miR-487a-5p	0	1	0	0.333333		hsa-miR-3126-3p	55	134	78	89		hsa-miR-3916	0	0	0	0
hsa-miR-6795-5p	0	1	0	0.333333		hsa-miR-128-3p	6	10	23	13		hsa-miR-668-3p	0	1	0	0.333333		hsa-miR-561-5p	112	62	90	88		hsa-miR-3124-5p	0	0	0	0
hsa-miR-320e	1	0	0	0.333333		hsa-miR-199a-5p	4	5	29	12.6667		hsa-miR-377-3p	0	1	0	0.333333		hsa-let-7b-5p	112	55	94	87		hsa-miR-3124-3p	0	0	0	0
hsa-miR-5088-3p	0	1	0	0.333333		hsa-miR-1254	0	38	0	12.6667		hsa-miR-541-5p	1	0	0	0.333333		hsa-miR-891a-5p	56	63	140	86.3333		hsa-miR-5699-3p	0	0	0	0
hsa-miR-125a-3p	1	0	0	0.333333		hsa-miR-5010-3p	2	34	0	12		hsa-miR-409-5p	1	0	0	0.333333		hsa-miR-203a-3p	61	78	119	86		hsa-miR-5699-5p	0	0	0	0
hsa-miR-512-3p	1	0	0	0.333333		hsa-miR-145-5p	3	1	32	12		hsa-miR-1233-5p	0	0	1	0.333333		hsa-miR-203b-5p	61	78	119	86		hsa-miR-6072	0	0	0	0
hsa-miR-518c-3p	1	0	0	0.333333		hsa-miR-523-5p	0	34	0	11.3333		hsa-miR-1266-5p	0	1	0	0.333333		hsa-miR-1294	82	55	119	85.3333		hsa-miR-6078	0	0	0	0
hsa-miR-519d-3p	0	0	1	0.333333		hsa-miR-142-5p	0	0	32	10.6667		hsa-miR-628-5p	1	0	0	0.333333		hsa-miR-410-3p	87	137	31	85		hsa-miR-3155a	0	0	0	0
hsa-miR-517-5p	0	0	1	0.333333		hsa-miR-106b-3p	1	30	1	10.6667		hsa-miR-190a-5p	1	0	0	0.333333		hsa-miR-3177-5p	72	85	97	84.6667		hsa-miR-3155b	0	0	0	0
hsa-miR-1283	0	0	1	0.333333		hsa-miR-103a-3p	7	10	11	9.33333		hsa-miR-629-3p	0	0	1	0.333333		hsa-miR-98-5p	126	55	72	84.3333		hsa-miR-548ak	0	0	0	0
hsa-miR-371a-3p	0	0	1	0.333333		hsa-miR-103b	7	10	11	9.33333		hsa-miR-7706	0	1	0	0.333333		hsa-miR-502-5p	136	63	53	84		hsa-miR-4480	0	0	0	0
hsa-miR-371b-5p	0	0	1	0.333333		hsa-miR-125b-5p	6	1	20	9		hsa-miR-662	0	1	0	0.333333		hsa-miR-128-3p	96	63	92	83.6667		hsa-miR-4481	0	0	0	0
hsa-miR-7975	0	0	1	0.333333		hsa-miR-497-5p	2	2	22	8.66667		hsa-miR-4519	0	1	0	0.333333		hsa-miR-200a-3p	96	66	85	82.3333		hsa-miR-548q	0	0	0	0
hsa-miR-216a-3p	1	0	0	0.333333		hsa-miR-6788-3p	25	0	0	8.33333		hsa-miR-138-5p	0	1	0	0.333333		hsa-miR-3152-5p	99	80	62	80.3333		hsa-miR-4293	0	0	0	0
hsa-miR-4435	1	0	0	0.333333		hsa-miR-34c-5p	0	0	24	8		hsa-miR-212-5p	1	0	0	0.333333		hsa-miR-3064-5p	73	94	72	79.6667		hsa-miR-1265	0	0	0	0
hsa-miR-663b	1	0	0	0.333333		hsa-miR-449b-5p	0	0	24	8		hsa-miR-6776-3p	1	0	0	0.333333		hsa-miR-3065-3p	69	93	71	77.6667		hsa-miR-511-5p	0	0	0	0
hsa-miR-128-1-5p	0	0	1	0.333333		hsa-miR-132-3p	4	19	0	7.66667		hsa-miR-744-3p	1	0	0	0.333333		hsa-miR-548s	92	88	53	77.6667		hsa-miR-511-3p	0	0	0	0
hsa-miR-10b-3p	1	0	0	0.333333		hsa-miR-1269b	0	23	0	7.66667		hsa-miR-144-5p	1	0	0	0.333333		hsa-miR-3130-5p	52	77	99	76		hsa-miR-4675	0	0	0	0
hsa-miR-3129-5p	0	0	1	0.333333		hsa-miR-98-5p	0	1	22	7.66667		hsa-miR-4732-3p	0	0	1	0.333333		hsa-miR-3130-3p	52	77	99	76		hsa-miR-1915-5p	0	0	0	0
hsa-miR-3129-3p	1	0	0	0.333333		hsa-miR-144-3p	0	0	22	7.33333		hsa-miR-4728-3p	0	1	0	0.333333		hsa-miR-550a-3p	101	69	58	76		hsa-miR-1915-3p	0	0	0	0
hsa-miR-3130-5p	0	0	1	0.333333		hsa-miR-223-5p	2	19	1	7.33333		hsa-miR-6866-3p	0	1	0	0.333333		hsa-miR-376a-3p	98	83	42	74.3333		hsa-miR-1254	0	0	0	0
hsa-miR-3130-3p	0	0	1	0.333333		hsa-miR-411-5p	0	2	19	7		hsa-miR-6782-5p	0	1	0	0.333333		hsa-miR-548o-3p	44	122	54	73.3333		hsa-miR-603	0	0	0	0
hsa-miR-5703	1	0	0	0.333333		hsa-miR-766-3p	5	1	14	6.66667		hsa-miR-6783-3p	1	0	0	0.333333		hsa-miR-4731-3p	29	98	87	71.3333		hsa-miR-8086	0	0	0	0
hsa-miR-5001-3p	0	1	0	0.333333		hsa-miR-937-3p	0	19	0	6.33333		hsa-miR-301a-5p	0	0	1	0.333333		hsa-miR-3130-3p	46	80	87	71		hsa-miR-604	0	0	0	0
hsa-miR-6869-5p	0	1	0	0.333333		hsa-miR-181a-3p	7	9	2	6		hsa-miR-3064-3p	0	1	0	0.333333		hsa-miR-3130-5p	46	80	87	71		hsa-miR-938	0	0	0	0
hsa-miR-1292-3p	1	0	0	0.333333		hsa-miR-106b-5p	1	3	14	6		hsa-miR-320c	0	1	0	0.333333		hsa-miR-128-1-5p	82	85	44	70.3333		hsa-miR-7162-5p	0	0	0	0
hsa-miR-6870-3p	1	0	0	0.333333		hsa-miR-214-3p	4	5	6	5		hsa-miR-1539	1	0	0	0.333333		hsa-miR-551b-3p	32	74	105	70.3333		hsa-miR-7162-3p	0	0	0	0
hsa-miR-499a-5p	0	0	1	0.333333		hsa-miR-3120-5p	4	5	6	5		hsa-miR-4745-5p	1	0	0	0.333333		hsa-miR-4474-3p	49	90	71	70		hsa-miR-3611	0	0	0	0
hsa-miR-499b-3p	0	0	1	0.333333		hsa-let-7i-3p	0	0	15	5		hsa-miR-1227-3p	0	1	0	0.333333		hsa-miR-219a-2-3p	86	71	53	70		hsa-miR-4683	0	0	0	0
hsa-miR-3617-3p	1	0	0	0.333333		hsa-miR-128-1-5p	0	14	0	4.66667		hsa-miR-1227-5p	1	0	0	0.333333		hsa-miR-219b-5p	86	71	53	70		hsa-miR-3156-5p	0	0	0	0
hsa-miR-4326	1	0	0	0.333333		hsa-miR-365a-3p	0	2	11	4.33333		hsa-miR-4748	1	0	0	0.333333		hsa-miR-3939	111	62	34	69		hsa-miR-3156-3p	0	0	0	0
hsa-miR-1914-5p	1	0	0	0.333333		hsa-miR-369-5p	0	1	11	4		hsa-miR-6886-5p	0	0	1	0.333333		hsa-let-7d-3p	54	31	122	69		hsa-miR-4294	0	0	0	0
hsa-miR-301b-3p	0	1	0	0.333333		hsa-miR-450a-5p	5	7	0	4		hsa-miR-23a-5p	1	0	0	0.333333		hsa-miR-519d-3p	118	79	9	68.6667		hsa-miR-605-5p	0	0	0	0
hsa-miR-6820-5p	0	0	1	0.333333		hsa-miR-200b-5p	5	0	6	3.66667		hsa-miR-641	0	0	1	0.333333		hsa-miR-411-3p	32	90	81	67.6667		hsa-miR-605-3p	0	0	0	0
hsa-let-7a-3p	1	0	0	0.333333		hsa-miR-194-5p	2	7	2	3.66667		hsa-miR-642a-3p	0	1	0	0.333333		hsa-miR-4435	132	52	19	67.6667		hsa-miR-548f-3p	0	0	0	0
hsa-miR-2115-3p	1	0	0	0.333333		hsa-miR-199a-3p	0	3	8	3.66667		hsa-miR-642b-5p	0	1	0	0.333333		hsa-miR-6870-3p	68	48	86	67.3333		hsa-miR-548f-5p	0	0	0	0
hsa-miR-4787-3p	1	0	0	0.333333		hsa-miR-5100	6	1	3	3.33333		hsa-miR-769-3p	0	1	0	0.333333		hsa-miR-664b-3p	69	85	48	67.3333		hsa-miR-3924	0	0	0	0
hsa-miR-135a-3p	1	0	0	0.333333		hsa-miR-140-3p	0	0	10	3.33333		hsa-miR-4749-3p	0	1	0	0.333333		hsa-miR-7-2-3p	132	33	36	67		hsa-miR-1296-5p	0	0	0	0
hsa-miR-3136-5p	0	0	1	0.333333		hsa-miR-449c-5p	0	0	10	3.33333		hsa-miR-512-3p	0	1	0	0.333333		hsa-miR-3529-5p	132	33	36	67		hsa-miR-1296-3p	0	0	0	0
hsa-miR-7976	0	1	0	0.333333		hsa-miR-214-5p	0	2	7	3		hsa-miR-519b-3p	0	1	0	0.333333		hsa-miR-7705	82	87	31	66.6667		hsa-miR-7151-5p	0	0	0	0
hsa-miR-6827-3p	0	0	1	0.333333		hsa-miR-3120-3p	0	2	7	3		hsa-miR-520d-5p	0	0	1	0.333333		hsa-miR-937-3p	66	41	89	65.3333		hsa-miR-7151-3p	0	0	0	0
hsa-miR-218-1-3p	1	0	0	0.333333		hsa-miR-320b	3	5	1	3		hsa-miR-516b-5p	0	1	0	0.333333		hsa-miR-5001-3p	49	38	108	65		hsa-miR-1254	0	0	0	0
hsa-miR-302c-5p	1	0	0	0.333333		hsa-miR-6742-3p	9	0	0	3		hsa-miR-517-5p	0	1	0	0.333333		hsa-miR-338-5p	60	76	56	64		hsa-miR-7152-5p	0	0	0	0
hsa-miR-4799-5p	1	0	0	0.333333		hsa-miR-22-5p	0	1	8	3		hsa-miR-517c-3p	1	0	0	0.333333		hsa-miR-548o-3p	39	102	50	63.6667		hsa-miR-7152-3p	0	0	0	0
hsa-miR-3688-5p	0	1	0	0.333333		hsa-miR-518e-5p	0	9	0	3		hsa-miR-371a-3p	0	0	1	0.333333		hsa-miR-1914-5p	66	53	70	63		hsa-miR-4676-5p	0	0	0	0
hsa-miR-3688-3p	0	1	0	0.333333		hsa-let-7a-3p	1	0	8	3		hsa-miR-371b-5p	0	0	1	0.333333		hsa-miR-1262	61	40	87	62.6667		hsa-miR-4676-3p	0	0	0	0
hsa-miR-6830-3p	1	0	0	0.333333		hsa-miR-191-3p	3	5	1	3		hsa-miR-935	0	0	1	0.333333		hsa-miR-6807-3p	26	61	101	62.6667		hsa-miR-606	0	0	0	0
hsa-miR-1294	1	0	0	0.333333		hsa-miR-1247-3p	4	4	0	2.66667		hsa-miR-7975	0	1	0	0.333333		hsa-miR-7641	49	72	66	62.3333		hsa-miR-346	0	0	0	0
hsa-miR-103a-3p	0	1	0	0.333333		hsa-miR-320e	5	3	0	2.66667		hsa-miR-6802-3p	0	1	0	0.333333		hsa-miR-589-3p	67	48	72	62.3333		hsa-miR-4678	0	0	0	0
hsa-miR-103b	0	1	0	0.333333		hsa-miR-519b-5p	0	8	0	2.66667		hsa-miR-663b	0	0	1	0.333333		hsa-miR-6894-3p	89	54	44	62.3333		hsa-miR-4679	0	0	0	0
hsa-miR-7111-3p	0	0	1	0.333333		hsa-miR-3605-3p	4	3	0	2.33333		hsa-miR-3679-5p	0	1	0	0.333333		hsa-miR-523-3p	28	114	42	61.3333		hsa-miR-4679	0	0	0	0
hsa-miR-1913	1	0	0	0.333333		hsa-miR-125b-1-3p	2	2	3	2.33333		hsa-miR-6810-3p	0	1	0	0.333333		hsa-miR-4435	123	54	7	61.3333		hsa-miR-107	0	0	0	0
hsa-miR-148a-5p	1	0	0	0.333333		hsa-miR-151b	1	0	6	2.33333		hsa-miR-1292-5p	0	0	1	0.333333		hsa-miR-486-5p	40	61	83	61.3333		hsa-miR-3157-5p	0	0	0	0
hsa-miR-550a-5p	1	0	0	0.333333		hsa-miR-21-3p	2	3	2	2.33333		hsa-miR-3194-5p	0	1	0	0.333333		hsa-miR-486-3p	40	61	83	61.3333		hsa-miR-3157-3p	0	0	0	0
hsa-miR-550b-3p	1	0	0	0.333333		hsa-miR-485-5p	0	1	5	2		hsa-miR-4326	0	1	0	0.333333		hsa-miR-195-3p	53	76	54	61		hsa-miR-607	0	0	0	0
hsa-miR-548o-3p	1	0	0	0.333333		hsa-miR-409-3p	1	0	5	2		hsa-miR-6501-3p	0	1	0	0.333333		hsa-miR-4725-3p	69	94	18	60.3333		hsa-miR-1287-5p	0	0	0	0
hsa-miR-129-1-3p	0	0	1	0.333333		hsa-miR-6510-3p	0	0	6	2		hsa-miR-1306-3p	0	0	1	0.333333		hsa-miR-3065-5p	79	75	21	58.3333		hsa-miR-1287-3p	0	0	0	0
hsa-miR-29a-5p	0	1	0	0.333333		hsa-miR-24-2-5p	2	2	2	2		hsa-miR-548j-5p	1	0	0	0.333333		hsa-miR-338-3p	79	75	21	58.3333		hsa-miR-4685-5p	0	0	0	0
hsa-miR-671-5p	1	0	0	0.333333		hsa-let-7e-3p	0	1	5	2		hsa-miR-3199	0	1	0	0.333333		hsa-miR-584-3p	88	66	21	58.3333		hsa-miR-4685-3p	0	0	0	0
hsa-miR-597-3p	0	1	0	0.333333		hsa-miR-499a-5p	0	0	6	2		hsa-miR-3653-3p	0	1	0	0.333333		hsa-miR-3129-5p	53	99	21	57.6667		hsa-miR-6507-5p	0	0	0	0
hsa-miR-383-3p	1	0	0	0.333333		hsa-miR-499b-3p	0	0	6	2		hsa-miR-3653-5p	0	1	0	0.333333		hsa-miR-486-3p	34	64	70	56		hsa-miR-6507-3p	0	0	0	0
hsa-miR-486-5p	0	0	1	0.333333		hsa-miR-6819-5p	0	5	1	2		hsa-miR-3200-3p	0	1	0	0.333333		hsa-miR-486-5p	34	64	70	56		hsa-miR-608	0	0	0	0
hsa-miR-486-3p	0	0	1	0.333333		hsa-miR-145-3p	1	1	4	2		hsa-miR-3909	0	1	0	0.333333		hsa-miR-320b	73	71	23	55.6667		hsa-miR-3158-3p	0	0	0	0
hsa-miR-4661-5p	1	0	0	0.333333		hsa-miR-101-3p	0	0	6	2		hsa-miR-6889-5p	1	0	0	0.333333		hsa-miR-6795-3p	47	33	87	55.6667		hsa-miR-3158-5p	0	0	0	0
hsa-miR-3150b-3p	0	1	0	0.333333		hsa-miR-378g	3	0	2	1.66667		hsa-miR-1249-5p	0	0	1	0.333333		hsa-miR-1343-3p	48	45	72	55		hsa-miR-3158-3p	0	0	0	0
hsa-miR-3150b-5p	0	1	0	0.333333		hsa-miR-33b-3p	3	1	1	1.66667		hsa-miR-4762-3p	1	0	0	0.333333		hsa-miR-3129-3p	72	45	48	55		hsa-miR-3158-5p	0	0	0	0
hsa-miR-3150a-5p	0	1	0	0.333333		hsa-miR-320c	2	0	3	1.66667		hsa-miR-6822-5p	1	0	0	0.333333		hsa-miR-1237-3p	45	34	83	54		hsa-miR-146b-5p	0	0	0	0
hsa-miR-7705	1	0	0	0.333333		hsa-miR-519a-5p	0	5	0	1.66667		hsa-miR-1226-3p	0	0	1	0.333333		hsa-miR-323b-3p	49	48	65	54		hsa-miR-146b-3p	0	0	0	0
hsa-miR-30d-3p	1	0	0	0.333333		hsa-miR-1249-3p	1	1	3	1.66667		hsa-miR-6824-5p	1	0	0	0.333333		hsa-miR-551a	74	59	28	53.6667		hsa-miR-1307-5p	0	0	0	0
hsa-miR-937-3p	1	0	0	0.333333		hsa-miR-6831-5p	5	0	0	1.66667		hsa-miR-4787-3p	0	0	1	0.333333		hsa-miR-3124-5p	12	99	49	53.3333		hsa-miR-936	0	0	0	0
hsa-miR-7112-3p	1	0	0	0.333333		hsa-miR-30d-3p	0	2	3	1.66667		hsa-miR-4446-3p	0	1	0	0.333333		hsa-miR-628-5p	125	33	0	52.6667		hsa-miR-609	0	0	0	0
hsa-miR-6850-5p	0	0	1	0.333333		hsa-miR-362-5p	3	0	2	1.66667		hsa-miR-378d	1	0	0	0.333333		hsa-miR-485-5p	0	43	114	52.3333		hsa-miR-4482-5p	0	0	0	0
hsa-miR-101-3p	1	0	0	0.333333		hsa-miR-501-5p	2	3	0	1.66667		hsa-miR-367-3p	0	1	0	0.333333		hsa-miR-1287-3p	70	29	57	52		hsa-miR-4482-3p	0	0	0	0
hsa-miR-3152-5p	1	0	0	0.333333		hsa-miR-200a-5p	0	0	4	1.33333		hsa-miR-302b-5p	0	1	0	0.333333		hsa-miR-372-3p	88	27	41	52		hsa-miR-4680-5p	0	0	0	0
hsa-let-7a-3p	1	0	0	0.333333		hsa-miR-137	2	2	0	1.33333		hsa-miR-577	0	1	0	0.333333		hsa-miR-4787-3p	63	56	37	52		hsa-miR-4680-3p	0	0	0	0
hsa-let-7d-3p	1	0	0	0.333333		hsa-miR-190b	0	0	4	1.33333		hsa-miR-887-5p	1	0	0	0.333333		hsa-miR-3691-5p	81	49	26	52		hsa-miR-548e-3p	0	0	0	0
hsa-miR-24-1-5p	1	0	0	0.333333		hsa-miR-675-3p	3	1	0	1.33333		hsa-miR-9-3p	0	1	0	0.333333		hsa-miR-219a-5p	16	17	123	52		hsa-miR-548e-5p	0	0	0	0
hsa-miR-32-3p	1	0	0	0.333333		hsa-miR-129-5p	2	2	0	1.33333		hsa-miR-2277-3p	0	1	0	0.333333		hsa-miR-219b-3p	16	17	123	52		hsa-miR-6715a-3p	0	0	0	0
hsa-miR-219a-2-3p	0	1	0	0.333333		hsa-miR-141-5p	0	0	4	1.33333		hsa-miR-3661	1	0	0	0.333333		hsa-miR-4768-5p	56	54	46	52		hsa-miR-6715b-5p	0	0	0	0
hsa-miR-219b-5p	0	1	0	0.333333		hsa-miR-412-5p	0	0	4	1.33333		hsa-miR-874-5p	1	0	0	0.333333		hsa-miR-766-5p	120	10	26	52		hsa-miR-6715b-3p	0	0	0	0
hsa-miR-4768-5p	1	0	0	0.333333		hsa-miR-203a-5p	0	0	4	1.33333		hsa-miR-7111-5p	0	0	1	0.333333		hsa-miR-129-1-3p	57	77	21	51.6667		hsa-miR-4295	0	0	0	0
hsa-miR-532-3p	1	0	0	0.333333		hsa-miR-203b-3p	0	0	4	1.33333		hsa-miR-6836-3p	0	0	1	0.333333		hsa-miR-101-3p	86	49	19	51.3333		hsa-miR-4483	0	0	0	0
hsa-miR-502-5p	1	0	0	0.333333		hsa-miR-152-3p	1	0	3	1.33333		hsa-miR-148a-5p	1	0	0	0.333333		hsa-miR-382-5p	32	21	100	51		hsa-miR-3663-5p	0	0	0	0
hsa-miR-6894-3p	1	0	0	0.333333		hsa-miR-4429	1	1	2	1.33333		hsa-miR-550a-5p	0	1	0	0.333333		hsa-miR-5582-3p	97	12	43	50.6667		hsa-miR-3663-3p	0	0	0	0
hsa-miR-374a-5p	0	0	1	0.333333		hsa-miR-25-5p	1	0	3	1.33333		hsa-miR-550b-3p	0	1	0	0.333333		hsa-miR-7111-3p	26	49	76	50.3333		hsa-miR-4681	0	0	0	0
hsa-miR-652-5p	0	1	0	0.333333		hsa-miR-221-5p	2	0	2	1.33333		hsa-miR-592	0	1	0	0.333333		hsa-miR-550a-3-5p	61	34	56	50.3333		hsa-miR-4682	0	0	0	0
hsa-miR-363-5p	1	0	0	0.333333		hsa-miR-1277-3p	0	0	4	1.33333		hsa-miR-3622b-5p	0	1	0	0.333333		hsa-miR-615-5p	10	103	36	49.6667		hsa-miR-3941	0	0	0	0
hsa-miR-20b-3p	0	0	1	0.333333		hsa-miR-1290	3	0	0	1		hsa-miR-3622b-3p	0	1	0	0.333333		hsa-miR-654-5p	47	39	62	49.3333		hsa-miR-4296	0	0	0	0
hsa-miR-891a-5p	1	0	0	0.333333		hsa-miR-101-3p	0	0	3	1		hsa-miR-3622a-5p	0	1	0	0.333333		hsa-miR-6818-3p	45	51	52	49.3333		hsa-miR-4484	0	0	0	0
hsa-miR-509-5p	0	0	1	0.333333		hsa-miR-675-5p	1	2	0	1		hsa-miR-3622a-3p	0	1	0	0.333333		hsa-miR-520f-3p	60	65	22	49		hsa-miR-4297	0	0	0	0
hsa-miR-452-5p	0	1	0	0.333333		hsa-miR-483-5p	3	0	0	1		hsa-miR-4662b	0	1	0	0.333333		hsa-miR-6511b-3p	21	60	65	48.6667		hsa-miR-378c	0	0	0	0
hsa-miR-452-3p	0	0	1	0.333333		hsa-miR-376c-3p	0	0	3	1		hsa-miR-4662a-5p	0	1	0	0.333333		hsa-miR-4783-3p	46	24	75	48.3333		hsa-miR-202-5p	0	0	0	0
hsa-miR-105-5p	0	1	0	0.333333		hsa-miR-487b-3p	0	0	3	1		hsa-miR-30b-3p	0	0	1	0.333333		hsa-miR-6757-3p	54	47	42	47.6667		hsa-miR-202-3p	0	0	0	0
hsa-miR-6859-5p	0	0	0	0		hsa-miR-320c	1	0	2	1		hsa-miR-4473	0	1	0	0.333333		hsa-miR-1246	18	107	18	47.6667		hsa-miR-3944-3p	0	0	0	0
hsa-miR-6859-3p	0	0	0	0		hsa-miR-199a-5p	0	0	3	1		hsa-miR-6852-5p	1	0	0	0.333333		hsa-miR-519a-5p	26	82	34	47.3333		hsa-miR-3944-5p	0	0	0	0
hsa-miR-1302	0	0	0	0		hsa-miR-6807-5p	3	0	0	1		hsa-miR-6853-5p	1	0	0	0.333333		hsa-miR-1283	44	53	44	47		hsa-miR-6743-5p	0	0	0	0
hsa-miR-6859-5p	0	0	0	0		hsa-let-7g-3p	0	0	3	1		hsa-miR-24-1-5p	0	1	0	0.333333		hsa-miR-1251-5p	49	55	35	46.3333		hsa-miR-210-3p	0	0	0	0
hsa-miR-6859-3p	0	0	0	0		hsa-miR-27b-5p	0	0	3	1		hsa-miR-3154	1	0	0	0.333333		hsa-miR-19b-1-5p	53	58	28	46.3333		hsa-miR-210-5p	0	0	0	0
hsa-miR-200a-5p	0	0	0	0		hsa-miR-23c	2	0	1	1		hsa-miR-219a-2-3p	1	0	0	0.333333		hsa-miR-6777-3p	57	73	9	46.3333		hsa-miR-6744-5p	0	0	0	0
hsa-miR-6726-5p	0	0	0	0		hsa-miR-500b-5p	0	1	2	1		hsa-miR-219b-5p	1	0	0	0.333333		hsa-miR-7976	24	88	27	46.3333		hsa-miR-6744-3p	0	0	0	0
hsa-miR-6726-3p	0	0	0	0		hsa-miR-676-3p	1	2	0	1		hsa-miR-548aw	0	1	0	0.333333		hsa-miR-5004-3p	61	27	50	46		hsa-miR-4298	0	0	0	0
hsa-miR-6727-5p	0	0	0	0		hsa-miR-374a-5p	0	3	0	1		hsa-miR-651-5p	0	1	0	0.333333		hsa-miR-216a-5p	48	62	27	45.6667		hsa-miR-7847-3p	0	0	0	0
hsa-miR-6727-3p	0	0	0	0		hsa-miR-664a-3p	0	0	2	0.666667		hsa-miR-23c	1	0	0	0.333333		hsa-miR-561-3p	56	72	7	45		hsa-miR-4686	0	0	0	0
hsa-miR-6808-5p	0	0	0	0		hsa-miR-708-3p	0	1	1	0.666667		hsa-miR-188-5p	0	1	0	0.333333		hsa-miR-1179	72	44	16	44		hsa-miR-4687-5p	0	0	0	0
hsa-miR-6808-3p	0	0	0	0		hsa-miR-7641	0	0	2	0.666667		hsa-miR-501-5p	0	1	0	0.333333		hsa-miR-6868-3p	76	30	26	44		hsa-miR-4687-3p	0	0	0	0
hsa-miR-4251	0	0	0	0		hsa-miR-432-5p	0	0	2	0.666667		hsa-miR-501-3p	0	1	0	0.333333		hsa-miR-6740-3p	55	27	49	43.6667		hsa-miR-5691	0	0	0	0
hsa-miR-551a	0	0	0	0		hsa-miR-889-3p	0	0	2	0.666667		hsa-miR-660-3p	0	1	0	0.333333		hsa-miR-135a-5p	57	48	26	43.6667		hsa-miR-4299	0	0	0	0
hsa-miR-4417	0	0	0	0		hsa-miR-2116-3p	0	2	0	0.666667		hsa-miR-6894-5p	1	0	0	0.333333		hsa-miR-548at-5p	84	28	18	43.3333		hsa-miR-8070	0	0	0	0
hsa-miR-4689	0	0	0	0		hsa-miR-642a-5p	0	0	2	0.666667		hsa-miR-98-3p	1	0	0	0.333333		hsa-miR-582-3p	71	36	23	43.3333		hsa-miR-6124	0	0	0	0
hsa-miR-4252	0	0	0	0		hsa-miR-642b-3p	0	0	2	0.666667		hsa-miR-223-5p	0	1	0	0.333333		hsa-miR-4667-3p	56	61	13	43.3333		hsa-miR-6073	0	0	0	0
hsa-miR-6728-5p	0	0	0	0		hsa-miR-150-3p	0	0	2	0.666667		hsa-miR-18b-3p	1	0	0	0.333333		hsa-miR-19a-3p	47	44	38	43		hsa-miR-3159	0	0	0	0
hsa-miR-6728-3p	0	0	0	0		hsa-miR-526b-3p	1	0	1	0.666667		hsa-miR-503-5p	0	1	0	0.333333		hsa-miR-643	59	52	18	43		hsa-miR-4486	0	0	0	0
hsa-miR-34a-3p	0	0	0	0		hsa-miR-520h	0	2	0	0.666667		hsa-miR-513c-5p	1	0	0	0.333333		hsa-miR-509-3p	84	4	39	42.3333		hsa-miR-4694-5p	0	0	0	0
hsa-miR-5697	0	0	0	0		hsa-miR-519a-3p	0	1	1	0.666667		hsa-miR-508-3p	0	0	1	0.333333		hsa-miR-889-3p	69	33	24	42		hsa-miR-4694-3p	0	0	0	0
hsa-miR-1273d	0	0	0	0		hsa-miR-3617-3p	2	0	0	0.666667		hsa-miR-452-3p	0	1	0	0.333333		hsa-miR-6791-3p	57	47	22	42		hsa-miR-8054	0	0	0	0
hsa-miR-6729-5p	0	0	0	0		hsa-let-7c-3p	0	0	2	0.666667		hsa-miR-767-5p	0	1	0	0.333333		hsa-miR-548b-5p	56	15	55	42		hsa-miR-8087	0	0	0	0
hsa-miR-6729-3p	0	0	0	0		hsa-miR-3653-5p	0	1	1	0.666667		hsa-miR-767-3p	0	1	0	0.333333		hsa-miR-663b	14	67	44	41.6667		hsa-miR-610	0	0	0	0
hsa-miR-7846-3p	0	0	0	0		hsa-miR-874-5p	0	0	2	0.666667		hsa-miR-6859-5p	0	0	0	0		hsa-miR-379-3p	0	81	43	41.3333		hsa-miR-8068	0	0	0	0
hsa-miR-4632-3p	0	0	0	0		hsa-miR-584-3p	2	0	0	0.666667		hsa-miR-6859-3p	0	0	0	0		hsa-miR-3177-3p	55	47	22	41.3333		hsa-miR-1343-3p	0	0	0	0
hsa-miR-4632-5p	0	0	0	0		hsa-miR-1913	0	2	0	0.666667		hsa-miR-1302	0	0	0	0		hsa-miR-6511b-3p	24	49	51	41.3333		hsa-miR-1343-5p	0	0	0	0
hsa-miR-6730-5p	0	0	0	0		hsa-miR-6875-3p	1	1	0	0.666667		hsa-miR-6859-5p	0	0	0	0		hsa-miR-217	49	27	47	41		hsa-miR-3973	0	0	0	0
hsa-miR-6730-3p	0	0	0	0		hsa-miR-29b-1-5p	0	1	1	0.666667		hsa-miR-6859-3p	0	0	0	0		hsa-miR-34a-3p	37	41	44	40.6667		hsa-miR-670-5p	0	0	0	0
hsa-miR-3675-5p	0	0	0	0		hsa-let-7f-1-3p	0	0	2	0.666667		hsa-miR-6726-5p	0	0	0	0		hsa-miR-3126-5p	20	46	56	40.6667		hsa-miR-670-3p	0	0	0	0
hsa-miR-3675-3p	0	0	0	0		hsa-miR-502-3p	0	0	2	0.666667		hsa-miR-6726-3p	0	0	0	0		hsa-miR-3150b-3p	26	39	57	40.6667		hsa-miR-129-5p	0	0	0	0
hsa-miR-3972	0	0	0	0		hsa-miR-503-3p	0	2	0	0.666667		hsa-miR-6727-5p	0	0	0	0		hsa-miR-3150a-5p	26	39	57	40.6667		hsa-miR-7154-5p	0	0	0	0
hsa-miR-4695-5p	0	0	0	0		hsa-miR-664b-3p	0	0	2	0.666667		hsa-miR-6727-3p	0	0	0	0		hsa-miR-450a-1-3p	39	30	52	40.3333		hsa-miR-7154-3p	0	0	0	0
hsa-miR-4695-3p	0	0	0	0		hsa-miR-6723-5p	0	1	0	0.333333		hsa-miR-6808-5p	0	0	0	0		hsa-miR-6879-3p	68	36	16	40		hsa-miR-4688	0	0	0	0
hsa-miR-1290	0	0	0	0		hsa-miR-6731-3p	0	0	1	0.333333		hsa-miR-6808-3p	0	0	0	0		hsa-miR-496	39	51	30	40		hsa-miR-3160-3p	0	0	0	0
hsa-miR-6084	0	0	0	0		hsa-miR-4420	0	0	1	0.333333		hsa-miR-4251	0	0	0	0		hsa-miR-642a-5p	67	45	8	40		hsa-miR-3160-5p	0	0	0	0
hsa-miR-1256	0	0	0	0		hsa-miR-3605-5p	0	1	0	0.333333		hsa-miR-551a	0	0	0	0		hsa-miR-642b-3p	67	45	8	40		hsa-miR-3160-3p	0	0	0	0
hsa-miR-4418	0	0	0	0		hsa-miR-6732-3p	0	0	1	0.333333		hsa-miR-4417	0	0	0	0		hsa-miR-381-3p	30	41	48	39.6667		hsa-miR-3160-5p	0	0	0	0
hsa-miR-6127	0	0	0	0		hsa-miR-30c-1-3p	1	0	0	0.333333		hsa-miR-4689	0	0	0	0		hsa-miR-6741-3p	19	56	42	39		hsa-miR-5582-5p	0	0	0	0
hsa-miR-4684-5p	0	0	0	0		hsa-miR-6734-3p	1	0	0	0.333333		hsa-miR-4252	0	0	0	0		hsa-miR-3944-3p	73	33	11	39		hsa-miR-5582-3p	0	0	0	0
hsa-miR-4684-3p	0	0	0	0		hsa-miR-4781-5p	0	0	1	0.333333		hsa-miR-6728-5p	0	0	0	0		hsa-miR-3176	76	27	13	38.6667		hsa-miR-6745	0	0	0	0
hsa-miR-4253	0	0	0	0		hsa-miR-3117-3p	0	1	0	0.333333		hsa-miR-6728-3p	0	0	0	0		hsa-miR-490-3p	57	36	23	38.6667		hsa-miR-4487	0	0	0	0
hsa-miR-4419a	0	0	0	0		hsa-miR-2682-3p	1	0	0	0.333333		hsa-miR-5697	0	0	0	0		hsa-miR-105-5p	35	32	49	38.6667		hsa-miR-3161	0	0	0	0
hsa-miR-378f	0	0	0	0		hsa-miR-488-3p	0	0	1	0.333333		hsa-miR-1273d	0	0	0	0		hsa-miR-1915-5p	37	41	37	38.3333		hsa-miR-6128	0	0	0	0
hsa-miR-6731-5p	0	0	0	0		hsa-miR-4742-3p	0	0	1	0.333333		hsa-miR-6729-5p	0	0	0	0		hsa-miR-193b-5p	41	15	58	38		hsa-miR-130a-5p	0	0	0	0
hsa-miR-6731-3p	0	0	0	0		hsa-miR-5699-5p	0	0	1	0.333333		hsa-miR-6729-3p	0	0	0	0		hsa-miR-520c-3p	44	48	22	38		hsa-miR-3162-5p	0	0	0	0
hsa-miR-4425	0	0	0	0		hsa-miR-1915-3p	1	0	0	0.333333		hsa-miR-7846-3p	0	0	0	0		hsa-miR-6824-3p	39	17	57	37.6667		hsa-miR-3162-3p	0	0	0	0
hsa-miR-3917	0	0	0	0		hsa-miR-1287-3p	0	0	1	0.333333		hsa-miR-4632-3p	0	0	0	0		hsa-let-7a-3p	43	58	11	37.3333		hsa-miR-6503-5p	0	0	0	0
hsa-miR-1976	0	0	0	0		hsa-miR-3663-3p	0	1	0	0.333333		hsa-miR-4632-5p	0	0	0	0		hsa-miR-3684	79	20	12	37		hsa-miR-6503-3p	0	0	0	0
hsa-miR-4420	0	0	0	0		hsa-miR-4484	0	1	0	0.333333		hsa-miR-6730-5p	0	0	0	0		hsa-miR-6756-3p	84	13	13	36.6667		hsa-miR-4488	0	0	0	0
hsa-miR-4254	0	0	0	0		hsa-miR-3944-5p	0	0	1	0.333333		hsa-miR-6730-3p	0	0	0	0		hsa-miR-516a-5p	38	52	19	36.3333		hsa-miR-611	0	0	0	0
hsa-miR-5585-5p	0	0	0	0		hsa-miR-1343-3p	0	1	0	0.333333		hsa-miR-3675-5p	0	0	0	0		hsa-miR-4749-3p	19	84	5	36		hsa-miR-1908-3p	0	0	0	0
hsa-miR-5585-3p	0	0	0	0		hsa-miR-129-2-3p	1	0	0	0.333333		hsa-miR-3675-3p	0	0	0	0		hsa-miR-548e-3p	7	65	34	35.3333		hsa-miR-6746-5p	0	0	0	0
hsa-miR-3605-5p	0	0	0	0		hsa-miR-6514-3p	0	0	1	0.333333		hsa-miR-3972	0	0	0	0		hsa-miR-7974	29	38	39	35.3333		hsa-miR-6746-3p	0	0	0	0
hsa-miR-552-3p	0	0	0	0		hsa-miR-4701-5p	0	1	0	0.333333		hsa-miR-4695-5p	0	0	0	0		hsa-miR-6514-3p	18	25	62	35		hsa-miR-6747-5p	0	0	0	0
hsa-miR-552-5p	0	0	0	0		hsa-miR-1228-3p	0	1	0	0.333333		hsa-miR-4695-3p	0	0	0	0		hsa-miR-3653-3p	23	28	54	35		hsa-miR-6747-3p	0	0	0	0
hsa-miR-4255	0	0	0	0		hsa-miR-26a-2-3p	0	0	1	0.333333		hsa-miR-1290	0	0	0	0		hsa-miR-3688-3p	13	55	37	35		hsa-miR-6748-5p	0	0	0	0
hsa-miR-6732-5p	0	0	0	0		hsa-miR-331-5p	0	1	0	0.333333		hsa-miR-6084	0	0	0	0		hsa-miR-3688-5p	13	55	37	35		hsa-miR-6748-3p	0	0	0	0
hsa-miR-6732-3p	0	0	0	0		hsa-miR-20a-3p	0	0	1	0.333333		hsa-miR-1256	0	0	0	0		hsa-miR-518e-3p	51	39	12	34		hsa-miR-6514-5p	0	0	0	0
hsa-miR-5581-5p	0	0	0	0		hsa-miR-493-5p	0	0	1	0.333333		hsa-miR-4418	0	0	0	0		hsa-miR-1537-3p	40	34	27	33.6667		hsa-miR-6514-3p	0	0	0	0
hsa-miR-3659	0	0	0	0		hsa-miR-337-3p	0	0	1	0.333333		hsa-miR-6127	0	0	0	0		hsa-miR-498	15	61	25	33.6667		hsa-miR-7155-5p	0	0	0	0
hsa-miR-6733-5p	0	0	0	0		hsa-miR-494-5p	0	0	1	0.333333		hsa-miR-4684-5p	0	0	0	0		hsa-miR-517b-3p	39	26	34	33		hsa-miR-7155-3p	0	0	0	0
hsa-miR-6733-3p	0	0	0	0		hsa-miR-495-3p	1	0	0	0.333333		hsa-miR-4684-3p	0	0	0	0		hsa-miR-4677-5p	28	38	32	32.6667		hsa-miR-1237-3p	0	0	0	0
hsa-miR-6734-5p	0	0	0	0		hsa-miR-376a-3p	0	0	1	0.333333		hsa-miR-4253	0	0	0	0		hsa-miR-320c	64	23	11	32.6667		hsa-miR-1237-5p	0	0	0	0
hsa-miR-6734-3p	0	0	0	0		hsa-miR-654-3p	0	0	1	0.333333		hsa-miR-3115	0	0	0	0		hsa-miR-4645-3p	64	0	34	32.6667		hsa-miR-192-3p	0	0	0	0
hsa-miR-6735-5p	0	0	0	0		hsa-miR-376b-5p	0	0	1	0.333333		hsa-miR-4419a	0	0	0	0		hsa-miR-3158-5p	67	14	16	32.3333		hsa-miR-194-3p	0	0	0	0
hsa-miR-6079	0	0	0	0		hsa-miR-1185-5p	0	0	1	0.333333		hsa-miR-378f	0	0	0	0		hsa-miR-3158-3p	67	14	16	32.3333		hsa-miR-6750-5p	0	0	0	0
hsa-miR-5584-5p	0	0	0	0		hsa-miR-381-3p	0	0	1	0.333333		hsa-miR-6731-5p	0	0	0	0		hsa-miR-34b-5p	59	26	12	32.3333		hsa-miR-6750-3p	0	0	0	0
hsa-miR-5584-3p	0	0	0	0		hsa-miR-134-5p	0	0	1	0.333333		hsa-miR-6731-3p	0	0	0	0		hsa-miR-151b	17	43	37	32.3333		hsa-miR-6749-5p	0	0	0	0
hsa-miR-4421	0	0	0	0		hsa-miR-485-3p	1	0	0	0.333333		hsa-miR-4425	0	0	0	0		hsa-miR-552-5p	10	51	35	32		hsa-miR-6749-3p	0	0	0	0
hsa-miR-6500-5p	0	0	0	0		hsa-miR-211-5p	0	1	0	0.333333		hsa-miR-4420	0	0	0	0		hsa-miR-29b-2-5p	40	16	40	32		hsa-miR-6879-5p	0	0	0	0
hsa-miR-6500-3p	0	0	0	0		hsa-miR-628-5p	1	0	0	0.333333		hsa-miR-4254	0	0	0	0		hsa-miR-516a-5p	24	50	22	32		hsa-miR-6879-3p	0	0	0	0
hsa-miR-761	0	0	0	0		hsa-miR-2116-5p	0	1	0	0.333333		hsa-miR-5585-5p	0	0	0	0		hsa-miR-6889-3p	8	45	43	32		hsa-miR-6751-5p	0	0	0	0
hsa-miR-1273f	0	0	0	0		hsa-miR-1179	0	0	1	0.333333		hsa-miR-5585-3p	0	0	0	0		hsa-miR-876-3p	57	18	21	32		hsa-miR-6751-3p	0	0	0	0
hsa-miR-5095	0	0	0	0		hsa-miR-3175	0	1	0	0.333333		hsa-miR-3605-5p	0	0	0	0		hsa-miR-509-3-5p	24	20	52	32		hsa-miR-612	0	0	0	0
hsa-miR-1273g-5p	0	0	0	0		hsa-miR-662	0	0	1	0.333333		hsa-miR-552-3p	0	0	0	0		hsa-miR-148b-5p	14	52	29	31.6667		hsa-miR-4690-5p	0	0	0	0
hsa-miR-1273g-3p	0	0	0	0		hsa-miR-6774-3p	0	0	1	0.333333		hsa-miR-552-5p	0	0	0	0		hsa-miR-365a-3p	35	38	22	31.6667		hsa-miR-4690-3p	0	0	0	0
hsa-miR-4781-5p	0	0	0	0		hsa-miR-33b-5p	0	0	1	0.333333		hsa-miR-4255	0	0	0	0		hsa-miR-4775	20	61	14	31.6667		hsa-miR-4489	0	0	0	0
hsa-miR-4781-3p	0	0	0	0		hsa-miR-144-5p	0	0	1	0.333333		hsa-miR-6732-5p	0	0	0	0		hsa-miR-9-3p	17	48	29	31.3333		hsa-miR-3163	0	0	0	0
hsa-miR-4422	0	0	0	0		hsa-miR-365b-5p	0	1	0	0.333333		hsa-miR-6732-3p	0	0	0	0		hsa-miR-4731-5p	9	50	34	31		hsa-miR-6860	0	0	0	0
hsa-miR-4711-5p	0	0	0	0		hsa-miR-454-5p	0	0	1	0.333333		hsa-miR-5581-5p	0	0	0	0		hsa-miR-4479	67	8	17	30.6667		hsa-miR-6752-5p	0	0	0	0
hsa-miR-4711-3p	0	0	0	0		hsa-miR-3678-5p	0	0	1	0.333333		hsa-miR-5581-3p	0	0	0	0		hsa-miR-520b	48	22	19	29.6667		hsa-miR-6752-3p	0	0	0	0
hsa-miR-3116	0	0	0	0		hsa-miR-7108-3p	0	1	0	0.333333		hsa-miR-3659	0	0	0	0		hsa-miR-216a-3p	28	24	36	29.3333		hsa-miR-7113-5p	0	0	0	0
hsa-miR-3116	0	0	0	0		hsa-miR-1181	1	0	0	0.333333		hsa-miR-30c-1-3p	0	0	0	0		hsa-miR-3146	18	45	25	29.3333		hsa-miR-7113-3p	0	0	0	0
hsa-miR-6068	0	0	0	0		hsa-miR-6515-3p	0	1	0	0.333333		hsa-miR-6733-5p	0	0	0	0		hsa-miR-6851-3p	22	49	17	29.3333		hsa-miR-4691-5p	0	0	0	0
hsa-miR-4794	0	0	0	0		hsa-miR-27a-5p	0	1	0	0.333333		hsa-miR-6733-3p	0	0	0	0		hsa-miR-5002-3p	46	10	31	29		hsa-miR-4691-3p	0	0	0	0
hsa-miR-3671	0	0	0	0		hsa-miR-23a-5p	0	0	1	0.333333		hsa-miR-6734-5p	0	0	0	0		hsa-miR-6878-3p	43	19	24	28.6667		hsa-miR-6753-5p	0	0	0	0
hsa-miR-101-5p	0	0	0	0		hsa-miR-181c-3p	0	0	1	0.333333		hsa-miR-6734-3p	0	0	0	0		hsa-miR-6746-3p	0	33	53	28.6667		hsa-miR-6753-3p	0	0	0	0
hsa-miR-101-3p	0	0	0	0		hsa-miR-5196-3p	0	0	1	0.333333		hsa-miR-6735-5p	0	0	0	0		hsa-miR-34c-5p	33	18	35	28.6667		hsa-miR-3164	0	0	0	0
hsa-miR-3117-5p	0	0	0	0		hsa-miR-4530	0	0	1	0.333333		hsa-miR-6735-3p	0	0	0	0		hsa-miR-6815-5p	43	23	20	28.6667		hsa-miR-548k	0	0	0	0
hsa-miR-1262	0	0	0	0		hsa-miR-4751	0	0	1	0.333333		hsa-miR-6079	0	0	0	0		hsa-miR-3188	25	51	9	28.3333		hsa-miR-3664-5p	0	0	0	0
hsa-miR-186-3p	0	0	0	0		hsa-miR-519c-5p	0	1	0	0.333333		hsa-miR-5584-5p	0	0	0	0		hsa-miR-517a-3p	29	21	35	28.3333		hsa-miR-3664-3p	0	0	0	0
hsa-miR-7156-5p	0	0	0	0		hsa-miR-517c-3p	0	0	1	0.333333		hsa-miR-5584-3p	0	0	0	0		hsa-miR-4446-3p	27	14	44	28.3333		hsa-miR-6754-5p	0	0	0	0
hsa-miR-7156-3p	0	0	0	0		hsa-miR-7975	1	0	0	0.333333		hsa-miR-4421	0	0	0	0		hsa-miR-4741	0	5	79	28		hsa-miR-6754-3p	0	0	0	0
hsa-miR-4423-3p	0	0	0	0		hsa-miR-6802-3p	0	1	0	0.333333		hsa-miR-6500-5p	0	0	0	0		hsa-miR-302b-5p	84	0	0	28		hsa-miR-3165	0	0	0	0
hsa-miR-7856-5p	0	0	0	0		hsa-miR-548s	0	1	0	0.333333		hsa-miR-6500-3p	0	0	0	0		hsa-miR-320d	43	6	35	28		hsa-miR-4692	0	0	0	0
hsa-miR-378g	0	0	0	0		hsa-miR-3127-3p	0	0	1	0.333333		hsa-miR-761	0	0	0	0		hsa-miR-125b-2-3p	16	24	43	27.6667		hsa-miR-548al	0	0	0	0
hsa-miR-2682-5p	0	0	0	0		hsa-miR-1245a	1	0	0	0.333333		hsa-miR-1273f	0	0	0	0		hsa-miR-1254	23	46	13	27.3333		hsa-miR-4696	0	0	0	0
hsa-miR-2682-3p	0	0	0	0		hsa-miR-1245b-5p	1	0	0	0.333333		hsa-miR-5095	0	0	0	0		hsa-miR-6797-3p	27	19	36	27.3333		hsa-miR-708-5p	0	0	0	0
hsa-miR-553	0	0	0	0		hsa-miR-153-3p	0	0	1	0.333333		hsa-miR-1273g-5p	0	0	0	0		hsa-miR-4804-5p	70	1	11	27.3333		hsa-miR-708-3p	0	0	0	0
hsa-miR-7852-3p	0	0	0	0		hsa-miR-103a-2-5p	0	0	1	0.333333		hsa-miR-1273g-3p	0	0	0	0		hsa-miR-100-3p	37	31	13	27		hsa-miR-5579-5p	0	0	0	0
hsa-miR-197-5p	0	0	0	0		hsa-miR-4755-5p	0	0	1	0.333333		hsa-miR-4781-5p	0	0	0	0		hsa-miR-4804-3p	20	45	16	27		hsa-miR-5579-3p	0	0	0	0
hsa-miR-4256	0	0	0	0		hsa-miR-3194-3p	0	0	1	0.333333		hsa-miR-4781-3p	0	0	0	0		hsa-miR-181b-2-3p	20	39	22	27		hsa-miR-4300	0	0	0	0
hsa-miR-548ac	0	0	0	0		hsa-miR-99a-3p	0	0	1	0.333333		hsa-miR-4422	0	0	0	0		hsa-miR-4791	24	22	34	26.6667		hsa-miR-6755-5p	0	0	0	0
hsa-miR-320b	0	0	0	0		hsa-miR-185-3p	0	1	0	0.333333		hsa-miR-4711-5p	0	0	0	0		hsa-miR-3688-5p	17	46	16	26.3333		hsa-miR-6755-3p	0	0	0	0
hsa-miR-6736-5p	0	0	0	0		hsa-miR-3200-3p	0	0	1	0.333333		hsa-miR-4711-3p	0	0	0	0		hsa-miR-3688-3p	17	46	16	26.3333		hsa-miR-3166	0	0	0	0
hsa-miR-6736-3p	0	0	0	0		hsa-miR-3928-3p	0	0	1	0.333333		hsa-miR-3116	0	0	0	0		hsa-miR-708-3p	20	18	40	26		hsa-miR-4490	0	0	0	0
hsa-miR-5087	0	0	0	0		hsa-miR-3928-5p	0	0	1	0.333333		hsa-miR-3116	0	0	0	0		hsa-miR-1228-3p	45	17	16	26		hsa-miR-1261	0	0	0	0
hsa-miR-6077	0	0	0	0		hsa-miR-3909	1	0	0	0.333333		hsa-miR-6068	0	0	0	0		hsa-miR-516b-5p	41	23	14	26		hsa-miR-1304-5p	0	0	0	0
hsa-miR-6878-5p	0	0	0	0		hsa-miR-6819-3p	0	0	1	0.333333		hsa-miR-4794	0	0	0	0		hsa-miR-2115-3p	43	5	30	26		hsa-miR-3920	0	0	0	0
hsa-miR-6878-3p	0	0	0	0		hsa-miR-33a-3p	0	0	1	0.333333		hsa-miR-3671	0	0	0	0		hsa-miR-9-3p	21	40	17	26		hsa-miR-4693-5p	0	0	0	0
hsa-miR-4257	0	0	0	0		hsa-miR-378i	0	0	1	0.333333		hsa-miR-101-5p	0	0	0	0		hsa-miR-1277-5p	25	32	21	26		hsa-miR-4693-3p	0	0	0	0
hsa-miR-554	0	0	0	0		hsa-miR-4791	0	0	1	0.333333		hsa-miR-3117-3p	0	0	0	0		hsa-miR-2278	41	14	22	25.6667		hsa-miR-4491	0	0	0	0
hsa-miR-8083	0	0	0	0		hsa-miR-5193	0	0	1	0.333333		hsa-miR-3117-5p	0	0	0	0		hsa-miR-6856-3p	41	7	29	25.6667		hsa-miR-34b-5p	0	0	0	0
hsa-miR-6737-5p	0	0	0	0		hsa-miR-7976	1	0	0	0.333333		hsa-miR-1262	0	0	0	0		hsa-miR-3944-5p	0	39	37	25.3333		hsa-miR-34c-5p	0	0	0	0
hsa-miR-6737-3p	0	0	0	0		hsa-miR-551b-3p	0	0	1	0.333333		hsa-miR-186-3p	0	0	0	0		hsa-miR-3929	9	31	36	25.3333		hsa-miR-34c-3p	0	0	0	0
hsa-miR-5698	0	0	0	0		hsa-miR-4802-5p	0	0	1	0.333333		hsa-miR-7156-5p	0	0	0	0		hsa-miR-181b-3p	53	22	0	25		hsa-miR-4301	0	0	0	0
hsa-miR-4258	0	0	0	0		hsa-miR-3684	0	1	0	0.333333		hsa-miR-7156-3p	0	0	0	0		hsa-miR-1254	25	44	6	25		hsa-miR-6716-5p	0	0	0	0
hsa-miR-555	0	0	0	0		hsa-miR-576-3p	0	0	1	0.333333		hsa-miR-4423-3p	0	0	0	0		hsa-miR-1293	18	26	31	25		hsa-miR-6716-3p	0	0	0	0
hsa-miR-6738-5p	0	0	0	0		hsa-miR-4453	0	0	1	0.333333		hsa-miR-7856-5p	0	0	0	0		hsa-miR-618	60	4	11	25		hsa-miR-4492	0	0	0	0
hsa-miR-6738-3p	0	0	0	0		hsa-miR-585-3p	0	1	0	0.333333		hsa-miR-2682-5p	0	0	0	0		hsa-miR-4728-3p	29	11	34	24.6667		hsa-miR-3656	0	0	0	0
hsa-miR-9-5p	0	0	0	0		hsa-miR-1229-3p	1	0	0	0.333333		hsa-miR-2682-3p	0	0	0	0		hsa-miR-4745-3p	0	49	25	24.6667		hsa-miR-6756-5p	0	0	0	0
hsa-miR-765	0	0	0	0		hsa-miR-4639-3p	0	1	0	0.333333		hsa-miR-553	0	0	0	0		hsa-miR-4748	46	0	28	24.6667		hsa-miR-6756-3p	0	0	0	0
hsa-miR-4259	0	0	0	0		hsa-miR-3143	0	0	1	0.333333		hsa-miR-7852-3p	0	0	0	0		hsa-miR-6885-3p	27	31	15	24.3333		hsa-miR-125b-1-3p	0	0	0	0
hsa-miR-5187-5p	0	0	0	0		hsa-miR-206	0	0	1	0.333333		hsa-miR-197-5p	0	0	0	0		hsa-miR-6738-3p	43	8	21	24		hsa-let-7a-2-3p	0	0	0	0
hsa-miR-5187-3p	0	0	0	0		hsa-miR-30c-2-3p	1	0	0	0.333333		hsa-miR-4256	0	0	0	0		hsa-miR-141-3p	16	31	25	24		hsa-miR-100-3p	0	0	0	0
hsa-miR-4654	0	0	0	0		hsa-miR-4464	0	0	1	0.333333		hsa-miR-548ac	0	0	0	0		hsa-miR-7854-3p	43	16	13	24		hsa-miR-4493	0	0	0	0
hsa-miR-556-5p	0	0	0	0		hsa-miR-590-5p	0	1	0	0.333333		hsa-miR-320b	0	0	0	0		hsa-miR-320c	44	23	5	24		hsa-miR-3167	0	0	0	0
hsa-miR-556-3p	0	0	0	0		hsa-miR-129-5p	0	1	0	0.333333		hsa-miR-942-3p	0	0	0	0		hsa-miR-4747-3p	31	18	23	24		hsa-miR-6090	0	0	0	0
hsa-miR-3658	0	0	0	0		hsa-miR-29a-5p	0	0	1	0.333333		hsa-miR-6736-5p	0	0	0	0		hsa-miR-6817-3p	27	21	24	24		hsa-miR-8052	0	0	0	0
hsa-miR-921	0	0	0	0		hsa-miR-204-3p	0	0	1	0.333333		hsa-miR-6736-3p	0	0	0	0		hsa-miR-767-3p	0	18	54	24		hsa-miR-4697-5p	0	0	0	0
hsa-miR-1255b-5p	0	0	0	0		hsa-let-7a-3p	0	0	1	0.333333		hsa-miR-5087	0	0	0	0		hsa-miR-6786-3p	30	18	23	23.6667		hsa-miR-4697-3p	0	0	0	0
hsa-miR-1255b-2-3p	0	0	0	0		hsa-miR-2278	1	0	0	0.333333		hsa-miR-6077	0	0	0	0		hsa-miR-3190-5p	38	14	19	23.6667		hsa-miR-3649	0	0	0	0
hsa-miR-557	0	0	0	0		hsa-miR-3074-3p	0	0	1	0.333333		hsa-miR-6878-5p	0	0	0	0		hsa-miR-3191-3p	38	14	19	23.6667		hsa-miR-200c-5p	0	0	0	0
hsa-miR-3119	0	0	0	0		hsa-miR-2861	0	0	1	0.333333		hsa-miR-6878-3p	0	0	0	0		hsa-miR-518c-3p	18	53	0	23.6667		hsa-miR-200c-3p	0	0	0	0
hsa-miR-3119	0	0	0	0		hsa-miR-6856-3p	0	1	0	0.333333		hsa-miR-4257	0	0	0	0		hsa-miR-5002-5p	25	36	10	23.6667		hsa-miR-141-5p	0	0	0	0
hsa-miR-1295a	0	0	0	0		hsa-miR-361-3p	0	0	1	0.333333		hsa-miR-554	0	0	0	0		hsa-miR-1277-3p	2	47	22	23.6667		hsa-miR-141-3p	0	0	0	0
hsa-miR-1295b-5p	0	0	0	0		hsa-miR-505-5p	1	0	0	0.333333		hsa-miR-8083	0	0	0	0		hsa-miR-3622b-3p	0	26	44	23.3333		hsa-miR-1244	0	0	0	0
hsa-miR-1295b-3p	0	0	0	0		hsa-miR-508-3p	0	0	1	0.333333		hsa-miR-6737-5p	0	0	0	0		hsa-miR-3622a-5p	0	26	44	23.3333		hsa-miR-1244	0	0	0	0
hsa-miR-488-5p	0	0	0	0		hsa-miR-509-3p	0	0	1	0.333333		hsa-miR-6737-3p	0	0	0	0		hsa-miR-9-3p	20	33	16	23		hsa-miR-613	0	0	0	0
hsa-miR-488-3p	0	0	0	0		hsa-miR-509-3-5p	0	0	1	0.333333		hsa-miR-5698	0	0	0	0		hsa-miR-197-5p	56	12	0	22.6667		hsa-miR-614	0	0	0	0
hsa-miR-4424	0	0	0	0		hsa-miR-509-5p	0	0	1	0.333333		hsa-miR-4258	0	0	0	0		hsa-miR-6516-5p	38	9	21	22.6667		hsa-miR-3974	0	0	0	0
hsa-miR-3121-3p	0	0	0	0		hsa-miR-6858-3p	1	0	0	0.333333		hsa-miR-92b-5p	0	0	0	0		hsa-miR-153-3p	12	38	18	22.6667		hsa-miR-920	0	0	0	0
hsa-miR-3121-5p	0	0	0	0		hsa-miR-6859-5p	0	0	0	0		hsa-miR-555	0	0	0	0		hsa-miR-1255a	28	32	8	22.6667		hsa-miR-4302	0	0	0	0
hsa-miR-4426	0	0	0	0		hsa-miR-6859-3p	0	0	0	0		hsa-miR-6738-5p	0	0	0	0		hsa-miR-1288-3p	27	18	21	22		hsa-miR-7851-3p	0	0	0	0
hsa-miR-1278	0	0	0	0		hsa-miR-1302	0	0	0	0		hsa-miR-6738-3p	0	0	0	0		hsa-miR-6871-5p	47	5	14	22		hsa-miR-4698	0	0	0	0
hsa-miR-4735-5p	0	0	0	0		hsa-miR-6859-5p	0	0	0	0		hsa-miR-9-5p	0	0	0	0		hsa-miR-4725-5p	13	17	35	21.6667		hsa-miR-4494	0	0	0	0
hsa-miR-4735-3p	0	0	0	0		hsa-miR-6859-3p	0	0	0	0		hsa-miR-9-3p	0	0	0	0		hsa-miR-518f-3p	27	31	7	21.6667		hsa-miR-6505-5p	0	0	0	0
hsa-miR-181b-3p	0	0	0	0		hsa-miR-6726-5p	0	0	0	0		hsa-miR-765	0	0	0	0		hsa-miR-3186-5p	20	11	33	21.3333		hsa-miR-6505-3p	0	0	0	0
hsa-miR-5191	0	0	0	0		hsa-miR-6726-3p	0	0	0	0		hsa-miR-4259	0	0	0	0		hsa-miR-6849-3p	0	29	35	21.3333		hsa-miR-1291	0	0	0	0
hsa-miR-1231	0	0	0	0		hsa-miR-6727-5p	0	0	0	0		hsa-miR-5187-5p	0	0	0	0		hsa-miR-4707-3p	36	27	0	21		hsa-miR-4701-5p	0	0	0	0
hsa-miR-6739-5p	0	0	0	0		hsa-miR-6727-3p	0	0	0	0		hsa-miR-5187-3p	0	0	0	0		hsa-miR-5586-5p	0	26	37	21		hsa-miR-4701-3p	0	0	0	0
hsa-miR-6739-3p	0	0	0	0		hsa-miR-6808-5p	0	0	0	0		hsa-miR-4654	0	0	0	0		hsa-miR-6875-3p	0	26	37	21		hsa-miR-1293	0	0	0	0
hsa-miR-6740-5p	0	0	0	0		hsa-miR-6808-3p	0	0	0	0		hsa-miR-556-5p	0	0	0	0		hsa-miR-106a-3p	2	9	52	21		hsa-miR-6757-5p	0	0	0	0
hsa-miR-6740-3p	0	0	0	0		hsa-miR-4251	0	0	0	0		hsa-miR-556-3p	0	0	0	0		hsa-miR-1291	15	12	35	20.6667		hsa-miR-6757-3p	0	0	0	0
hsa-miR-6769b-5p	0	0	0	0		hsa-miR-551a	0	0	0	0		hsa-miR-3658	0	0	0	0		hsa-miR-1256	22	0	39	20.3333		hsa-miR-196a-3p	0	0	0	0
hsa-miR-6769b-3p	0	0	0	0		hsa-miR-4417	0	0	0	0		hsa-miR-921	0	0	0	0		hsa-miR-101-3p	31	27	3	20.3333		hsa-miR-615-5p	0	0	0	0
hsa-miR-29b-2-5p	0	0	0	0		hsa-miR-4689	0	0	0	0		hsa-miR-1255b-5p	0	0	0	0		hsa-miR-5584-3p	23	0	37	20		hsa-miR-3198	0	0	0	0
hsa-miR-4260	0	0	0	0		hsa-miR-4252	0	0	0	0		hsa-miR-1255b-2-3p	0	0	0	0		hsa-miR-3620-3p	0	14	46	20		hsa-miR-148b-5p	0	0	0	0
hsa-miR-3122	0	0	0	0		hsa-miR-6728-5p	0	0	0	0		hsa-miR-557	0	0	0	0		hsa-miR-6513-3p	10	43	7	20		hsa-miR-148b-3p	0	0	0	0
hsa-miR-215-5p	0	0	0	0		hsa-miR-6728-3p	0	0	0	0		hsa-miR-3119	0	0	0	0		hsa-miR-548b-3p	0	28	32	20		hsa-miR-1228-5p	0	0	0	0
hsa-miR-215-3p	0	0	0	0		hsa-miR-34a-3p	0	0	0	0		hsa-miR-3119	0	0	0	0		hsa-miR-4781-3p	25	34	0	19.6667		hsa-miR-1228-3p	0	0	0	0
hsa-miR-194-5p	0	0	0	0		hsa-miR-5697	0	0	0	0		hsa-miR-1295b-3p	0	0	0	0		hsa-miR-302e	3	15	41	19.6667		hsa-miR-6758-5p	0	0	0	0
hsa-miR-664a-5p	0	0	0	0		hsa-miR-1273d	0	0	0	0		hsa-miR-488-5p	0	0	0	0		hsa-miR-4496	0	0	59	19.6667		hsa-miR-6758-3p	0	0	0	0
hsa-miR-664a-3p	0	0	0	0		hsa-miR-6729-5p	0	0	0	0		hsa-miR-4424	0	0	0	0		hsa-miR-6764-5p	29	5	25	19.6667		hsa-miR-616-5p	0	0	0	0
hsa-miR-4742-5p	0	0	0	0		hsa-miR-6729-3p	0	0	0	0		hsa-miR-3121-3p	0	0	0	0		hsa-miR-520g-3p	6	33	20	19.6667		hsa-miR-616-3p	0	0	0	0
hsa-miR-4742-3p	0	0	0	0		hsa-miR-7846-3p	0	0	0	0		hsa-miR-3121-5p	0	0	0	0		hsa-miR-5001-5p	30	21	8	19.6667		hsa-miR-6759-5p	0	0	0	0
hsa-miR-6741-5p	0	0	0	0		hsa-miR-4632-3p	0	0	0	0		hsa-miR-4426	0	0	0	0		hsa-miR-3199	50	6	3	19.6667		hsa-miR-6759-3p	0	0	0	0
hsa-miR-5008-5p	0	0	0	0		hsa-miR-4632-5p	0	0	0	0		hsa-miR-1278	0	0	0	0		hsa-miR-5094	13	9	36	19.3333		hsa-miR-26a-2-3p	0	0	0	0
hsa-miR-5008-3p	0	0	0	0		hsa-miR-6730-5p	0	0	0	0		hsa-miR-4735-5p	0	0	0	0		hsa-miR-6802-3p	36	0	22	19.3333		hsa-miR-6125	0	0	0	0
hsa-miR-3620-3p	0	0	0	0		hsa-miR-6730-3p	0	0	0	0		hsa-miR-4735-3p	0	0	0	0		hsa-miR-556-5p	17	40	0	19		hsa-let-7i-3p	0	0	0	0
hsa-miR-3620-5p	0	0	0	0		hsa-miR-3675-5p	0	0	0	0		hsa-miR-181b-3p	0	0	0	0		hsa-miR-3158-3p	47	5	5	19		hsa-miR-548z	0	0	0	0
hsa-miR-6742-5p	0	0	0	0		hsa-miR-3675-3p	0	0	0	0		hsa-miR-5191	0	0	0	0		hsa-miR-3158-5p	47	5	5	19		hsa-miR-548c-5p	0	0	0	0
hsa-miR-6742-3p	0	0	0	0		hsa-miR-3972	0	0	0	0		hsa-miR-1231	0	0	0	0		hsa-miR-3940-3p	0	18	39	19		hsa-miR-548c-3p	0	0	0	0
hsa-miR-4666a-5p	0	0	0	0		hsa-miR-4695-5p	0	0	0	0		hsa-miR-6739-5p	0	0	0	0		hsa-miR-3138	27	30	0	19		hsa-miR-6074	0	0	0	0
hsa-miR-4666a-3p	0	0	0	0		hsa-miR-4695-3p	0	0	0	0		hsa-miR-6739-3p	0	0	0	0		hsa-miR-2277-5p	0	9	48	19		hsa-miR-6502-5p	0	0	0	0
hsa-miR-1182	0	0	0	0		hsa-miR-6084	0	0	0	0		hsa-miR-6740-5p	0	0	0	0		hsa-miR-1915-3p	9	10	37	18.6667		hsa-miR-6502-3p	0	0	0	0
hsa-miR-4427	0	0	0	0		hsa-miR-1256	0	0	0	0		hsa-miR-6740-3p	0	0	0	0		hsa-miR-7108-3p	0	16	40	18.6667		hsa-miR-1279	0	0	0	0
hsa-miR-4671-5p	0	0	0	0		hsa-miR-4418	0	0	0	0		hsa-miR-6769b-5p	0	0	0	0		hsa-miR-6869-5p	48	8	0	18.6667		hsa-miR-3913-5p	0	0	0	0
hsa-miR-4671-3p	0	0	0	0		hsa-miR-6127	0	0	0	0		hsa-miR-6769b-3p	0	0	0	0		hsa-miR-660-3p	35	21	0	18.6667		hsa-miR-3913-3p	0	0	0	0
hsa-miR-4753-5p	0	0	0	0		hsa-miR-4684-5p	0	0	0	0		hsa-miR-4260	0	0	0	0		hsa-miR-3613-3p	13	20	22	18.3333		hsa-miR-3913-5p	0	0	0	0
hsa-miR-4753-3p	0	0	0	0		hsa-miR-4684-3p	0	0	0	0		hsa-miR-3122	0	0	0	0		hsa-miR-6815-3p	41	5	9	18.3333		hsa-miR-3913-3p	0	0	0	0
hsa-miR-1537-3p	0	0	0	0		hsa-miR-4253	0	0	0	0		hsa-miR-215-3p	0	0	0	0		hsa-miR-6821-3p	32	22	1	18.3333		hsa-miR-1252-5p	0	0	0	0
hsa-miR-1537-5p	0	0	0	0		hsa-miR-4419a	0	0	0	0		hsa-miR-4742-5p	0	0	0	0		hsa-miR-943	30	10	15	18.3333		hsa-miR-1252-3p	0	0	0	0
hsa-miR-4428	0	0	0	0		hsa-miR-378f	0	0	0	0		hsa-miR-6741-5p	0	0	0	0		hsa-miR-7112-3p	12	22	21	18.3333		hsa-miR-617	0	0	0	0
hsa-miR-3123	0	0	0	0		hsa-miR-6731-5p	0	0	0	0		hsa-miR-6741-3p	0	0	0	0		hsa-miR-6737-3p	16	27	11	18		hsa-miR-618	0	0	0	0
hsa-miR-4677-5p	0	0	0	0		hsa-miR-4425	0	0	0	0		hsa-miR-5008-5p	0	0	0	0		hsa-miR-3913-5p	15	11	28	18		hsa-miR-4699-5p	0	0	0	0
hsa-miR-4677-3p	0	0	0	0		hsa-miR-3917	0	0	0	0		hsa-miR-5008-3p	0	0	0	0		hsa-miR-3913-3p	15	11	28	18		hsa-miR-4699-3p	0	0	0	0
hsa-miR-3916	0	0	0	0		hsa-miR-1976	0	0	0	0		hsa-miR-3620-3p	0	0	0	0		hsa-miR-487a-5p	17	7	30	18		hsa-miR-5700	0	0	0	0
hsa-miR-3124-5p	0	0	0	0		hsa-miR-4254	0	0	0	0		hsa-miR-3620-5p	0	0	0	0		hsa-miR-5682	54	0	0	18		hsa-miR-7844-5p	0	0	0	0
hsa-miR-3124-3p	0	0	0	0		hsa-miR-5585-5p	0	0	0	0		hsa-miR-6742-5p	0	0	0	0		hsa-miR-4664-3p	6	23	25	18		hsa-miR-492	0	0	0	0
hsa-miR-5699-5p	0	0	0	0		hsa-miR-5585-3p	0	0	0	0		hsa-miR-4666a-5p	0	0	0	0		hsa-miR-3194-3p	27	0	26	17.6667		hsa-miR-331-5p	0	0	0	0
hsa-miR-6072	0	0	0	0		hsa-miR-552-3p	0	0	0	0		hsa-miR-4666a-3p	0	0	0	0		hsa-miR-143-5p	0	30	23	17.6667		hsa-miR-3685	0	0	0	0
hsa-miR-6078	0	0	0	0		hsa-miR-552-5p	0	0	0	0		hsa-miR-1182	0	0	0	0		hsa-miR-6858-3p	14	22	17	17.6667		hsa-miR-1251-5p	0	0	0	0
hsa-miR-3155a	0	0	0	0		hsa-miR-4255	0	0	0	0		hsa-miR-4427	0	0	0	0		hsa-miR-616-3p	27	25	0	17.3333		hsa-miR-1251-3p	0	0	0	0
hsa-miR-3155b	0	0	0	0		hsa-miR-6732-5p	0	0	0	0		hsa-miR-4671-5p	0	0	0	0		hsa-miR-6766-3p	18	14	20	17.3333		hsa-miR-135a-5p	0	0	0	0
hsa-miR-548ak	0	0	0	0		hsa-miR-5581-5p	0	0	0	0		hsa-miR-4671-3p	0	0	0	0		hsa-miR-3617-3p	19	21	12	17.3333		hsa-miR-4495	0	0	0	0
hsa-miR-4480	0	0	0	0		hsa-miR-6733-5p	0	0	0	0		hsa-miR-4753-5p	0	0	0	0		hsa-miR-873-3p	19	19	14	17.3333		hsa-miR-4303	0	0	0	0
hsa-miR-4481	0	0	0	0		hsa-miR-6733-3p	0	0	0	0		hsa-miR-4753-3p	0	0	0	0		hsa-miR-525-5p	12	39	0	17		hsa-miR-1827	0	0	0	0
hsa-miR-548q	0	0	0	0		hsa-miR-6734-5p	0	0	0	0		hsa-miR-1537-5p	0	0	0	0		hsa-miR-3911	27	8	16	17		hsa-miR-3652	0	0	0	0
hsa-miR-4293	0	0	0	0		hsa-miR-6735-5p	0	0	0	0		hsa-miR-4428	0	0	0	0		hsa-miR-4753-3p	10	25	15	16.6667		hsa-miR-3922-3p	0	0	0	0
hsa-miR-1265	0	0	0	0		hsa-miR-6079	0	0	0	0		hsa-miR-3123	0	0	0	0		hsa-miR-4485-3p	10	27	12	16.3333		hsa-miR-3922-5p	0	0	0	0
hsa-miR-511-5p	0	0	0	0		hsa-miR-5584-5p	0	0	0	0		hsa-miR-4677-5p	0	0	0	0		hsa-miR-6514-5p	0	17	32	16.3333		hsa-miR-619-3p	0	0	0	0
hsa-miR-511-3p	0	0	0	0		hsa-miR-5584-3p	0	0	0	0		hsa-miR-3916	0	0	0	0		hsa-miR-5580-5p	0	46	3	16.3333		hsa-miR-619-5p	0	0	0	0
hsa-miR-4675	0	0	0	0		hsa-miR-4421	0	0	0	0		hsa-miR-3124-3p	0	0	0	0		hsa-miR-5088-3p	16	16	17	16.3333		hsa-miR-4497	0	0	0	0
hsa-miR-1915-5p	0	0	0	0		hsa-miR-6500-5p	0	0	0	0		hsa-miR-5699-3p	0	0	0	0		hsa-miR-3662	22	6	21	16.3333		hsa-miR-6760-5p	0	0	0	0
hsa-miR-1915-3p	0	0	0	0		hsa-miR-6500-3p	0	0	0	0		hsa-miR-5699-5p	0	0	0	0		hsa-miR-210-5p	27	8	13	16		hsa-miR-6760-3p	0	0	0	0
hsa-miR-1254	0	0	0	0		hsa-miR-761	0	0	0	0		hsa-miR-6072	0	0	0	0		hsa-miR-3143	15	29	4	16		hsa-miR-6761-5p	0	0	0	0
hsa-miR-603	0	0	0	0		hsa-miR-1273f	0	0	0	0		hsa-miR-6078	0	0	0	0		hsa-miR-489-3p	0	32	16	16		hsa-miR-6761-3p	0	0	0	0
hsa-miR-8086	0	0	0	0		hsa-miR-5095	0	0	0	0		hsa-miR-3155a	0	0	0	0		hsa-miR-5579-3p	35	9	3	15.6667		hsa-miR-3657	0	0	0	0
hsa-miR-604	0	0	0	0		hsa-miR-1273g-5p	0	0	0	0		hsa-miR-3155b	0	0	0	0		hsa-miR-3190-3p	23	8	16	15.6667		hsa-miR-6861-5p	0	0	0	0
hsa-miR-938	0	0	0	0		hsa-miR-1273g-3p	0	0	0	0		hsa-miR-548ak	0	0	0	0		hsa-miR-3191-5p	23	8	16	15.6667		hsa-miR-6861-3p	0	0	0	0
hsa-miR-7162-5p	0	0	0	0		hsa-miR-4781-3p	0	0	0	0		hsa-miR-4480	0	0	0	0		hsa-miR-518a-3p	3	30	14	15.6667		hsa-miR-1302	0	0	0	0
hsa-miR-7162-3p	0	0	0	0		hsa-miR-4422	0	0	0	0		hsa-miR-4481	0	0	0	0		hsa-miR-519a-3p	39	8	0	15.6667		hsa-miR-7106-5p	0	0	0	0
hsa-miR-3611	0	0	0	0		hsa-miR-4711-5p	0	0	0	0		hsa-miR-548q	0	0	0	0		hsa-miR-449c-5p	4	33	10	15.6667		hsa-miR-7106-3p	0	0	0	0
hsa-miR-4683	0	0	0	0		hsa-miR-4711-3p	0	0	0	0		hsa-miR-4293	0	0	0	0		hsa-miR-3170	12	0	34	15.3333		hsa-miR-6762-5p	0	0	0	0
hsa-miR-3156-5p	0	0	0	0		hsa-miR-3116	0	0	0	0		hsa-miR-1265	0	0	0	0		hsa-miR-4755-5p	8	10	28	15.3333		hsa-miR-6762-3p	0	0	0	0
hsa-miR-3156-3p	0	0	0	0		hsa-miR-3116	0	0	0	0		hsa-miR-511-5p	0	0	0	0		hsa-miR-6812-3p	12	34	0	15.3333		hsa-miR-620	0	0	0	0
hsa-miR-4294	0	0	0	0		hsa-miR-6068	0	0	0	0		hsa-miR-511-3p	0	0	0	0		hsa-miR-182-3p	21	13	12	15.3333		hsa-miR-4472	0	0	0	0
hsa-miR-605-5p	0	0	0	0		hsa-miR-4794	0	0	0	0		hsa-miR-4675	0	0	0	0		hsa-miR-3913-3p	4	19	22	15		hsa-miR-1178-3p	0	0	0	0
hsa-miR-605-3p	0	0	0	0		hsa-miR-3671	0	0	0	0		hsa-miR-1915-5p	0	0	0	0		hsa-miR-3913-5p	4	19	22	15		hsa-miR-1178-5p	0	0	0	0
hsa-miR-548f-3p	0	0	0	0		hsa-miR-101-5p	0	0	0	0		hsa-miR-1915-3p	0	0	0	0		hsa-miR-494-5p	4	12	29	15		hsa-miR-4498	0	0	0	0
hsa-miR-548f-5p	0	0	0	0		hsa-miR-3117-5p	0	0	0	0		hsa-miR-1254	0	0	0	0		hsa-miR-369-3p	39	6	0	15		hsa-miR-4700-5p	0	0	0	0
hsa-miR-3924	0	0	0	0		hsa-miR-1262	0	0	0	0		hsa-miR-603	0	0	0	0		hsa-miR-4512	1	0	44	15		hsa-miR-4700-3p	0	0	0	0
hsa-miR-1296-3p	0	0	0	0		hsa-miR-186-3p	0	0	0	0		hsa-miR-8086	0	0	0	0		hsa-miR-7108-5p	16	0	29	15		hsa-miR-7107-5p	0	0	0	0
hsa-miR-7151-5p	0	0	0	0		hsa-miR-7156-5p	0	0	0	0		hsa-miR-604	0	0	0	0		hsa-miR-6796-3p	26	0	19	15		hsa-miR-7107-3p	0	0	0	0
hsa-miR-7151-3p	0	0	0	0		hsa-miR-7156-3p	0	0	0	0		hsa-miR-938	0	0	0	0		hsa-miR-518a-3p	5	24	16	15		hsa-miR-4304	0	0	0	0
hsa-miR-7152-5p	0	0	0	0		hsa-miR-4423-3p	0	0	0	0		hsa-miR-7162-5p	0	0	0	0		hsa-miR-3679-3p	0	12	33	15		hsa-miR-8072	0	0	0	0
hsa-miR-7152-3p	0	0	0	0		hsa-miR-7856-5p	0	0	0	0		hsa-miR-7162-3p	0	0	0	0		hsa-miR-33a-3p	14	18	13	15		hsa-miR-3908	0	0	0	0
hsa-miR-4676-5p	0	0	0	0		hsa-miR-2682-5p	0	0	0	0		hsa-miR-3611	0	0	0	0		hsa-miR-5193	15	13	17	15		hsa-miR-6880-5p	0	0	0	0
hsa-miR-4676-3p	0	0	0	0		hsa-miR-553	0	0	0	0		hsa-miR-4683	0	0	0	0		hsa-miR-4420	11	7	26	14.6667		hsa-miR-6880-3p	0	0	0	0
hsa-miR-606	0	0	0	0		hsa-miR-7852-3p	0	0	0	0		hsa-miR-3156-5p	0	0	0	0		hsa-miR-3124-3p	17	11	16	14.6667		hsa-miR-5188	0	0	0	0
hsa-miR-346	0	0	0	0		hsa-miR-197-5p	0	0	0	0		hsa-miR-3156-3p	0	0	0	0		hsa-miR-6749-3p	0	25	19	14.6667		hsa-miR-4419b	0	0	0	0
hsa-miR-4678	0	0	0	0		hsa-miR-4256	0	0	0	0		hsa-miR-4294	0	0	0	0		hsa-miR-6716-3p	15	0	29	14.6667		hsa-miR-3612	0	0	0	0
hsa-miR-4679	0	0	0	0		hsa-miR-548ac	0	0	0	0		hsa-miR-605-5p	0	0	0	0		hsa-miR-4661-5p	13	26	5	14.6667		hsa-miR-6763-3p	0	0	0	0
hsa-miR-4679	0	0	0	0		hsa-miR-320b	0	0	0	0		hsa-miR-605-3p	0	0	0	0		hsa-miR-508-5p	27	17	0	14.6667		hsa-miR-4499	0	0	0	0
hsa-miR-3157-5p	0	0	0	0		hsa-miR-6736-5p	0	0	0	0		hsa-miR-548f-3p	0	0	0	0		hsa-miR-4695-3p	24	9	10	14.3333		hsa-miR-2276-3p	0	0	0	0
hsa-miR-3157-3p	0	0	0	0		hsa-miR-6736-3p	0	0	0	0		hsa-miR-548f-5p	0	0	0	0		hsa-miR-6758-3p	17	26	0	14.3333		hsa-miR-2276-5p	0	0	0	0
hsa-miR-607	0	0	0	0		hsa-miR-5087	0	0	0	0		hsa-miR-3924	0	0	0	0		hsa-miR-138-5p	6	17	20	14.3333		hsa-miR-4305	0	0	0	0
hsa-miR-1287-3p	0	0	0	0		hsa-miR-6077	0	0	0	0		hsa-miR-1296-3p	0	0	0	0		hsa-miR-4754	24	3	16	14.3333		hsa-miR-320d	0	0	0	0
hsa-miR-4685-5p	0	0	0	0		hsa-miR-6878-5p	0	0	0	0		hsa-miR-7151-5p	0	0	0	0		hsa-miR-4755-3p	9	7	27	14.3333		hsa-miR-621	0	0	0	0
hsa-miR-6507-5p	0	0	0	0		hsa-miR-6878-3p	0	0	0	0		hsa-miR-7151-3p	0	0	0	0		hsa-miR-3912-3p	7	17	19	14.3333		hsa-miR-3168	0	0	0	0
hsa-miR-6507-3p	0	0	0	0		hsa-miR-4257	0	0	0	0		hsa-miR-1254	0	0	0	0		hsa-miR-508-3p	16	20	7	14.3333		hsa-miR-5006-5p	0	0	0	0
hsa-miR-608	0	0	0	0		hsa-miR-554	0	0	0	0		hsa-miR-7152-5p	0	0	0	0		hsa-miR-378g	26	8	8	14		hsa-miR-5006-3p	0	0	0	0
hsa-miR-3158-3p	0	0	0	0		hsa-miR-8083	0	0	0	0		hsa-miR-7152-3p	0	0	0	0		hsa-miR-6788-3p	14	12	16	14		hsa-miR-8079	0	0	0	0
hsa-miR-3158-5p	0	0	0	0		hsa-miR-6737-5p	0	0	0	0		hsa-miR-4676-5p	0	0	0	0		hsa-miR-3692-3p	0	1	41	14		hsa-miR-3613-5p	0	0	0	0
hsa-miR-3158-3p	0	0	0	0		hsa-miR-6737-3p	0	0	0	0		hsa-miR-4676-3p	0	0	0	0		hsa-miR-1298-5p	13	10	19	14		hsa-miR-3613-3p	0	0	0	0
hsa-miR-3158-5p	0	0	0	0		hsa-miR-5698	0	0	0	0		hsa-miR-606	0	0	0	0		hsa-miR-5579-5p	23	18	0	13.6667		hsa-miR-16-1-3p	0	0	0	0
hsa-miR-146b-3p	0	0	0	0		hsa-miR-4258	0	0	0	0		hsa-miR-4678	0	0	0	0		hsa-miR-1228-5p	28	0	13	13.6667		hsa-miR-15a-5p	0	0	0	0
hsa-miR-936	0	0	0	0		hsa-miR-555	0	0	0	0		hsa-miR-4679	0	0	0	0		hsa-miR-5695	24	2	15	13.6667		hsa-miR-15a-3p	0	0	0	0
hsa-miR-609	0	0	0	0		hsa-miR-6738-5p	0	0	0	0		hsa-miR-4679	0	0	0	0		hsa-miR-4444	14	2	25	13.6667		hsa-miR-5693	0	0	0	0
hsa-miR-4482-5p	0	0	0	0		hsa-miR-6738-3p	0	0	0	0		hsa-miR-3157-3p	0	0	0	0		hsa-miR-6871-3p	24	17	0	13.6667		hsa-miR-4703-5p	0	0	0	0
hsa-miR-4482-3p	0	0	0	0		hsa-miR-9-5p	0	0	0	0		hsa-miR-607	0	0	0	0		hsa-miR-449b-5p	20	8	13	13.6667		hsa-miR-4703-3p	0	0	0	0
hsa-miR-4680-5p	0	0	0	0		hsa-miR-765	0	0	0	0		hsa-miR-1287-3p	0	0	0	0		hsa-miR-4701-5p	11	29	0	13.3333		hsa-miR-759	0	0	0	0
hsa-miR-4680-3p	0	0	0	0		hsa-miR-4259	0	0	0	0		hsa-miR-4685-5p	0	0	0	0		hsa-miR-522-5p	10	13	17	13.3333		hsa-miR-1297	0	0	0	0
hsa-miR-548e-5p	0	0	0	0		hsa-miR-5187-5p	0	0	0	0		hsa-miR-4685-3p	0	0	0	0		hsa-miR-3200-5p	29	11	0	13.3333		hsa-miR-5007-5p	0	0	0	0
hsa-miR-6715a-3p	0	0	0	0		hsa-miR-5187-3p	0	0	0	0		hsa-miR-6507-5p	0	0	0	0		hsa-miR-337-3p	12	13	14	13		hsa-miR-5007-3p	0	0	0	0
hsa-miR-6715b-5p	0	0	0	0		hsa-miR-4654	0	0	0	0		hsa-miR-6507-3p	0	0	0	0		hsa-miR-2116-5p	20	2	17	13		hsa-miR-3169	0	0	0	0
hsa-miR-6715b-3p	0	0	0	0		hsa-miR-556-5p	0	0	0	0		hsa-miR-608	0	0	0	0		hsa-miR-1909-5p	0	39	0	13		hsa-miR-548x-3p	0	0	0	0
hsa-miR-4295	0	0	0	0		hsa-miR-3658	0	0	0	0		hsa-miR-3158-3p	0	0	0	0		hsa-miR-4641	0	28	11	13		hsa-miR-4704-5p	0	0	0	0
hsa-miR-4483	0	0	0	0		hsa-miR-921	0	0	0	0		hsa-miR-3158-5p	0	0	0	0		hsa-miR-6877-3p	24	7	8	13		hsa-miR-4704-3p	0	0	0	0
hsa-miR-3663-3p	0	0	0	0		hsa-miR-1255b-5p	0	0	0	0		hsa-miR-3158-3p	0	0	0	0		hsa-miR-5697	0	38	0	12.6667		hsa-miR-3665	0	0	0	0
hsa-miR-4681	0	0	0	0		hsa-miR-1255b-2-3p	0	0	0	0		hsa-miR-3158-5p	0	0	0	0		hsa-miR-3691-3p	10	9	19	12.6667		hsa-miR-4500	0	0	0	0
hsa-miR-4682	0	0	0	0		hsa-miR-557	0	0	0	0		hsa-miR-936	0	0	0	0		hsa-miR-6808-3p	21	13	3	12.3333		hsa-miR-622	0	0	0	0
hsa-miR-3941	0	0	0	0		hsa-miR-3119	0	0	0	0		hsa-miR-609	0	0	0	0		hsa-miR-1976	9	28	0	12.3333		hsa-miR-17-5p	0	0	0	0
hsa-miR-4296	0	0	0	0		hsa-miR-3119	0	0	0	0		hsa-miR-4482-5p	0	0	0	0		hsa-miR-6792-3p	22	4	11	12.3333		hsa-miR-17-3p	0	0	0	0
hsa-miR-4484	0	0	0	0		hsa-miR-1295a	0	0	0	0		hsa-miR-4482-3p	0	0	0	0		hsa-miR-6892-3p	0	6	31	12.3333		hsa-miR-18a-5p	0	0	0	0
hsa-miR-4297	0	0	0	0		hsa-miR-1295b-5p	0	0	0	0		hsa-miR-4680-5p	0	0	0	0		hsa-miR-495-3p	15	21	0	12		hsa-miR-18a-3p	0	0	0	0
hsa-miR-378c	0	0	0	0		hsa-miR-1295b-3p	0	0	0	0		hsa-miR-4680-3p	0	0	0	0		hsa-miR-3175	0	13	23	12		hsa-miR-19a-5p	0	0	0	0
hsa-miR-202-5p	0	0	0	0		hsa-miR-488-5p	0	0	0	0		hsa-miR-548e-3p	0	0	0	0		hsa-miR-6804-5p	0	20	16	12		hsa-miR-19a-3p	0	0	0	0
hsa-miR-202-3p	0	0	0	0		hsa-miR-4424	0	0	0	0		hsa-miR-548e-5p	0	0	0	0		hsa-miR-4796-5p	9	14	13	12		hsa-miR-20a-3p	0	0	0	0
hsa-miR-3944-5p	0	0	0	0		hsa-miR-3121-3p	0	0	0	0		hsa-miR-6715a-3p	0	0	0	0		hsa-miR-367-3p	21	0	15	12		hsa-miR-19b-1-5p	0	0	0	0
hsa-miR-6743-5p	0	0	0	0		hsa-miR-3121-5p	0	0	0	0		hsa-miR-6715b-5p	0	0	0	0		hsa-miR-1273c	29	5	2	12		hsa-miR-19b-3p	0	0	0	0
hsa-miR-210-5p	0	0	0	0		hsa-miR-4426	0	0	0	0		hsa-miR-6715b-3p	0	0	0	0		hsa-miR-196b-3p	29	7	0	12		hsa-miR-548as-5p	0	0	0	0
hsa-miR-6744-5p	0	0	0	0		hsa-miR-1278	0	0	0	0		hsa-miR-4295	0	0	0	0		hsa-miR-6842-3p	0	21	15	12		hsa-miR-548as-3p	0	0	0	0
hsa-miR-6744-3p	0	0	0	0		hsa-miR-4735-5p	0	0	0	0		hsa-miR-4483	0	0	0	0		hsa-miR-6850-5p	0	23	13	12		hsa-miR-4501	0	0	0	0
hsa-miR-4298	0	0	0	0		hsa-miR-4735-3p	0	0	0	0		hsa-miR-3663-5p	0	0	0	0		hsa-miR-3121-5p	11	16	8	11.6667		hsa-miR-3170	0	0	0	0
hsa-miR-7847-3p	0	0	0	0		hsa-miR-181b-3p	0	0	0	0		hsa-miR-3663-3p	0	0	0	0		hsa-miR-146b-3p	11	11	13	11.6667		hsa-miR-623	0	0	0	0
hsa-miR-4686	0	0	0	0		hsa-miR-5191	0	0	0	0		hsa-miR-4681	0	0	0	0		hsa-miR-3663-3p	1	19	15	11.6667		hsa-miR-4306	0	0	0	0
hsa-miR-4687-5p	0	0	0	0		hsa-miR-1231	0	0	0	0		hsa-miR-4682	0	0	0	0		hsa-miR-323a-5p	0	9	26	11.6667		hsa-miR-2681-5p	0	0	0	0
hsa-miR-4687-3p	0	0	0	0		hsa-miR-6739-5p	0	0	0	0		hsa-miR-3941	0	0	0	0		hsa-miR-376b-3p	23	11	1	11.6667		hsa-miR-2681-3p	0	0	0	0
hsa-miR-5691	0	0	0	0		hsa-miR-6739-3p	0	0	0	0		hsa-miR-4296	0	0	0	0		hsa-miR-154-5p	13	22	0	11.6667		hsa-miR-4705	0	0	0	0
hsa-miR-4485-5p	0	0	0	0		hsa-miR-6740-5p	0	0	0	0		hsa-miR-4484	0	0	0	0		hsa-miR-520e	26	0	9	11.6667		hsa-miR-1267	0	0	0	0
hsa-miR-4299	0	0	0	0		hsa-miR-6740-3p	0	0	0	0		hsa-miR-4297	0	0	0	0		hsa-miR-373-3p	12	15	8	11.6667		hsa-miR-8073	0	0	0	0
hsa-miR-8070	0	0	0	0		hsa-miR-6769b-5p	0	0	0	0		hsa-miR-378c	0	0	0	0		hsa-miR-3928-3p	18	0	17	11.6667		hsa-miR-8075	0	0	0	0
hsa-miR-6124	0	0	0	0		hsa-miR-6769b-3p	0	0	0	0		hsa-miR-202-3p	0	0	0	0		hsa-miR-6765-3p	25	9	0	11.3333		hsa-miR-548ar-5p	0	0	0	0
hsa-miR-6073	0	0	0	0		hsa-miR-29b-2-5p	0	0	0	0		hsa-miR-3944-3p	0	0	0	0		hsa-miR-6515-3p	0	11	23	11.3333		hsa-miR-548ar-3p	0	0	0	0
hsa-miR-3159	0	0	0	0		hsa-miR-4260	0	0	0	0		hsa-miR-3944-5p	0	0	0	0		hsa-miR-520d-3p	0	15	19	11.3333		hsa-miR-4502	0	0	0	0
hsa-miR-4486	0	0	0	0		hsa-miR-3122	0	0	0	0		hsa-miR-6743-5p	0	0	0	0		hsa-miR-301b-5p	18	0	16	11.3333		hsa-miR-6717-5p	0	0	0	0
hsa-miR-4694-5p	0	0	0	0		hsa-miR-215-5p	0	0	0	0		hsa-miR-210-5p	0	0	0	0		hsa-miR-6734-3p	19	3	11	11		hsa-miR-4707-5p	0	0	0	0
hsa-miR-4694-3p	0	0	0	0		hsa-miR-215-3p	0	0	0	0		hsa-miR-6744-5p	0	0	0	0		hsa-miR-194-5p	8	18	7	11		hsa-miR-4707-3p	0	0	0	0
hsa-miR-8054	0	0	0	0		hsa-miR-664a-5p	0	0	0	0		hsa-miR-6744-3p	0	0	0	0		hsa-miR-6753-3p	23	10	0	11		hsa-miR-208a-3p	0	0	0	0
hsa-miR-8087	0	0	0	0		hsa-miR-4742-5p	0	0	0	0		hsa-miR-4298	0	0	0	0		hsa-miR-6799-3p	0	7	26	11		hsa-miR-208a-5p	0	0	0	0
hsa-miR-610	0	0	0	0		hsa-miR-6741-5p	0	0	0	0		hsa-miR-7847-3p	0	0	0	0		hsa-miR-3192-5p	25	8	0	11		hsa-miR-208b-3p	0	0	0	0
hsa-miR-8068	0	0	0	0		hsa-miR-6741-3p	0	0	0	0		hsa-miR-675-5p	0	0	0	0		hsa-miR-4762-3p	0	0	33	11		hsa-miR-208b-5p	0	0	0	0
hsa-miR-1343-5p	0	0	0	0		hsa-miR-5008-5p	0	0	0	0		hsa-miR-675-3p	0	0	0	0		hsa-miR-4647	0	8	25	11		hsa-miR-7703	0	0	0	0
hsa-miR-3973	0	0	0	0		hsa-miR-5008-3p	0	0	0	0		hsa-miR-483-5p	0	0	0	0		hsa-miR-6839-5p	33	0	0	11		hsa-miR-4307	0	0	0	0
hsa-miR-670-5p	0	0	0	0		hsa-miR-3620-3p	0	0	0	0		hsa-miR-4686	0	0	0	0		hsa-miR-6852-5p	23	10	0	11		hsa-miR-3171	0	0	0	0
hsa-miR-670-3p	0	0	0	0		hsa-miR-3620-5p	0	0	0	0		hsa-miR-4687-5p	0	0	0	0		hsa-miR-664a-5p	11	8	13	10.6667		hsa-miR-624-5p	0	0	0	0
hsa-miR-7154-5p	0	0	0	0		hsa-miR-6742-5p	0	0	0	0		hsa-miR-4687-3p	0	0	0	0		hsa-miR-4707-5p	31	1	0	10.6667		hsa-miR-624-3p	0	0	0	0
hsa-miR-7154-3p	0	0	0	0		hsa-miR-4666a-5p	0	0	0	0		hsa-miR-302e	0	0	0	0		hsa-miR-154-3p	32	0	0	10.6667		hsa-miR-4503	0	0	0	0
hsa-miR-4688	0	0	0	0		hsa-miR-4666a-3p	0	0	0	0		hsa-miR-5691	0	0	0	0		hsa-miR-147b	17	15	0	10.6667		hsa-miR-548y	0	0	0	0
hsa-miR-3160-3p	0	0	0	0		hsa-miR-1182	0	0	0	0		hsa-miR-4485-5p	0	0	0	0		hsa-miR-6790-5p	17	15	0	10.6667		hsa-miR-6076	0	0	0	0
hsa-miR-3160-5p	0	0	0	0		hsa-miR-4427	0	0	0	0		hsa-miR-4299	0	0	0	0		hsa-miR-516b-3p	32	0	0	10.6667		hsa-miR-4504	0	0	0	0
hsa-miR-3160-3p	0	0	0	0		hsa-miR-4671-5p	0	0	0	0		hsa-miR-8070	0	0	0	0		hsa-miR-933	27	5	0	10.6667		hsa-miR-5580-5p	0	0	0	0
hsa-miR-3160-5p	0	0	0	0		hsa-miR-4671-3p	0	0	0	0		hsa-miR-6124	0	0	0	0		hsa-miR-577	10	10	12	10.6667		hsa-miR-5580-3p	0	0	0	0
hsa-miR-5582-5p	0	0	0	0		hsa-miR-4753-5p	0	0	0	0		hsa-miR-6073	0	0	0	0		hsa-miR-4651	13	0	19	10.6667		hsa-miR-4308	0	0	0	0
hsa-miR-5582-3p	0	0	0	0		hsa-miR-4753-3p	0	0	0	0		hsa-miR-3159	0	0	0	0		hsa-miR-3651	0	5	27	10.6667		hsa-miR-5586-5p	0	0	0	0
hsa-miR-6745	0	0	0	0		hsa-miR-1537-3p	0	0	0	0		hsa-miR-4486	0	0	0	0		hsa-miR-7114-5p	20	12	0	10.6667		hsa-miR-5586-3p	0	0	0	0
hsa-miR-4487	0	0	0	0		hsa-miR-1537-5p	0	0	0	0		hsa-miR-4694-5p	0	0	0	0		hsa-miR-23c	14	6	12	10.6667		hsa-miR-548h-5p	0	0	0	0
hsa-miR-3161	0	0	0	0		hsa-miR-4428	0	0	0	0		hsa-miR-4694-3p	0	0	0	0		hsa-miR-511-5p	0	31	0	10.3333		hsa-miR-7855-5p	0	0	0	0
hsa-miR-6128	0	0	0	0		hsa-miR-3123	0	0	0	0		hsa-miR-8054	0	0	0	0		hsa-miR-548al	0	16	15	10.3333		hsa-miR-4706	0	0	0	0
hsa-miR-130a-5p	0	0	0	0		hsa-miR-4677-5p	0	0	0	0		hsa-miR-8087	0	0	0	0		hsa-miR-526b-3p	0	13	18	10.3333		hsa-miR-4708-5p	0	0	0	0
hsa-miR-3162-5p	0	0	0	0		hsa-miR-4677-3p	0	0	0	0		hsa-miR-610	0	0	0	0		hsa-miR-6813-3p	10	16	5	10.3333		hsa-miR-4708-3p	0	0	0	0
hsa-miR-3162-3p	0	0	0	0		hsa-miR-3916	0	0	0	0		hsa-miR-8068	0	0	0	0		hsa-miR-6823-3p	0	12	19	10.3333		hsa-miR-5694	0	0	0	0
hsa-miR-6503-5p	0	0	0	0		hsa-miR-3124-3p	0	0	0	0		hsa-miR-1343-3p	0	0	0	0		hsa-miR-1248	0	12	19	10.3333		hsa-miR-7843-5p	0	0	0	0
hsa-miR-6503-3p	0	0	0	0		hsa-miR-6072	0	0	0	0		hsa-miR-1343-5p	0	0	0	0		hsa-miR-548n	0	8	23	10.3333		hsa-miR-7843-3p	0	0	0	0
hsa-miR-4488	0	0	0	0		hsa-miR-6078	0	0	0	0		hsa-miR-3973	0	0	0	0		hsa-miR-5010-5p	12	0	18	10		hsa-miR-4505	0	0	0	0
hsa-miR-611	0	0	0	0		hsa-miR-3155a	0	0	0	0		hsa-miR-670-5p	0	0	0	0		hsa-miR-1243	22	2	6	10		hsa-miR-4709-5p	0	0	0	0
hsa-miR-6746-5p	0	0	0	0		hsa-miR-3155b	0	0	0	0		hsa-miR-670-3p	0	0	0	0		hsa-miR-4638-3p	10	20	0	10		hsa-miR-4709-3p	0	0	0	0
hsa-miR-6747-5p	0	0	0	0		hsa-miR-548ak	0	0	0	0		hsa-miR-129-5p	0	0	0	0		hsa-miR-493-5p	18	0	11	9.66667		hsa-miR-4506	0	0	0	0
hsa-miR-6747-3p	0	0	0	0		hsa-miR-4480	0	0	0	0		hsa-miR-7154-5p	0	0	0	0		hsa-miR-431-5p	16	13	0	9.66667		hsa-miR-3173-3p	0	0	0	0
hsa-miR-6748-5p	0	0	0	0		hsa-miR-4481	0	0	0	0		hsa-miR-7154-3p	0	0	0	0		hsa-miR-5089-5p	0	0	29	9.66667		hsa-miR-151b	0	0	0	0
hsa-miR-6748-3p	0	0	0	0		hsa-miR-548q	0	0	0	0		hsa-miR-4688	0	0	0	0		hsa-miR-4758-3p	0	9	20	9.66667		hsa-miR-342-5p	0	0	0	0
hsa-miR-6514-5p	0	0	0	0		hsa-miR-4293	0	0	0	0		hsa-miR-3160-3p	0	0	0	0		hsa-miR-1286	21	8	0	9.66667		hsa-miR-6764-5p	0	0	0	0
hsa-miR-6514-3p	0	0	0	0		hsa-miR-1265	0	0	0	0		hsa-miR-3160-5p	0	0	0	0		hsa-miR-1226-5p	23	6	0	9.66667		hsa-miR-6764-3p	0	0	0	0
hsa-miR-7155-5p	0	0	0	0		hsa-miR-511-5p	0	0	0	0		hsa-miR-3160-3p	0	0	0	0		hsa-miR-1269a	16	13	0	9.66667		hsa-miR-345-5p	0	0	0	0
hsa-miR-7155-3p	0	0	0	0		hsa-miR-511-3p	0	0	0	0		hsa-miR-3160-5p	0	0	0	0		hsa-miR-581	16	7	6	9.66667		hsa-miR-345-3p	0	0	0	0
hsa-miR-1237-3p	0	0	0	0		hsa-miR-4675	0	0	0	0		hsa-miR-6745	0	0	0	0		hsa-miR-6509-3p	0	5	24	9.66667		hsa-miR-2392	0	0	0	0
hsa-miR-1237-5p	0	0	0	0		hsa-miR-1915-5p	0	0	0	0		hsa-miR-4487	0	0	0	0		hsa-miR-4671-3p	15	0	13	9.33333		hsa-miR-770-5p	0	0	0	0
hsa-miR-192-3p	0	0	0	0		hsa-miR-603	0	0	0	0		hsa-miR-3161	0	0	0	0		hsa-miR-194-3p	0	11	17	9.33333		hsa-miR-493-3p	0	0	0	0
hsa-miR-194-3p	0	0	0	0		hsa-miR-8086	0	0	0	0		hsa-miR-6128	0	0	0	0		hsa-miR-329-3p	21	4	3	9.33333		hsa-miR-337-5p	0	0	0	0
hsa-miR-6750-5p	0	0	0	0		hsa-miR-604	0	0	0	0		hsa-miR-130a-5p	0	0	0	0		hsa-miR-627-5p	17	11	0	9.33333		hsa-miR-337-3p	0	0	0	0
hsa-miR-6750-3p	0	0	0	0		hsa-miR-938	0	0	0	0		hsa-miR-3162-5p	0	0	0	0		hsa-miR-6882-5p	0	15	13	9.33333		hsa-miR-665	0	0	0	0
hsa-miR-6749-5p	0	0	0	0		hsa-miR-7162-5p	0	0	0	0		hsa-miR-3162-3p	0	0	0	0		hsa-miR-4738-3p	0	28	0	9.33333		hsa-miR-431-5p	0	0	0	0
hsa-miR-6749-3p	0	0	0	0		hsa-miR-7162-3p	0	0	0	0		hsa-miR-6503-5p	0	0	0	0		hsa-miR-4799-5p	18	10	0	9.33333		hsa-miR-431-3p	0	0	0	0
hsa-miR-6879-5p	0	0	0	0		hsa-miR-3611	0	0	0	0		hsa-miR-6503-3p	0	0	0	0		hsa-miR-1305	25	3	0	9.33333		hsa-miR-433-3p	0	0	0	0
hsa-miR-6879-3p	0	0	0	0		hsa-miR-4683	0	0	0	0		hsa-miR-611	0	0	0	0		hsa-miR-6836-3p	14	0	14	9.33333		hsa-miR-433-5p	0	0	0	0
hsa-miR-6751-5p	0	0	0	0		hsa-miR-3156-5p	0	0	0	0		hsa-miR-1908-5p	0	0	0	0		hsa-miR-153-5p	18	6	4	9.33333		hsa-miR-127-5p	0	0	0	0
hsa-miR-6751-3p	0	0	0	0		hsa-miR-3156-3p	0	0	0	0		hsa-miR-1908-3p	0	0	0	0		hsa-miR-5187-5p	16	11	0	9		hsa-miR-432-3p	0	0	0	0
hsa-miR-612	0	0	0	0		hsa-miR-4294	0	0	0	0		hsa-miR-6746-5p	0	0	0	0		hsa-miR-4687-3p	0	0	27	9		hsa-miR-136-5p	0	0	0	0
hsa-miR-4690-5p	0	0	0	0		hsa-miR-605-5p	0	0	0	0		hsa-miR-6746-3p	0	0	0	0		hsa-miR-616-5p	0	16	11	9		hsa-miR-136-3p	0	0	0	0
hsa-miR-4690-3p	0	0	0	0		hsa-miR-605-3p	0	0	0	0		hsa-miR-6747-5p	0	0	0	0		hsa-miR-3652	0	0	27	9		hsa-miR-370-3p	0	0	0	0
hsa-miR-4489	0	0	0	0		hsa-miR-548f-3p	0	0	0	0		hsa-miR-6747-3p	0	0	0	0		hsa-miR-7106-3p	17	10	0	9		hsa-miR-370-5p	0	0	0	0
hsa-miR-3163	0	0	0	0		hsa-miR-548f-5p	0	0	0	0		hsa-miR-6748-5p	0	0	0	0		hsa-miR-668-3p	26	0	1	9		hsa-miR-379-5p	0	0	0	0
hsa-miR-6860	0	0	0	0		hsa-miR-3924	0	0	0	0		hsa-miR-6748-3p	0	0	0	0		hsa-let-7f-1-3p	0	24	3	9		hsa-miR-379-3p	0	0	0	0
hsa-miR-6752-5p	0	0	0	0		hsa-miR-1296-3p	0	0	0	0		hsa-miR-6514-5p	0	0	0	0		hsa-miR-188-3p	0	10	17	9		hsa-miR-411-3p	0	0	0	0
hsa-miR-7113-5p	0	0	0	0		hsa-miR-7151-5p	0	0	0	0		hsa-miR-6514-3p	0	0	0	0		hsa-miR-6895-3p	3	24	0	9		hsa-miR-299-5p	0	0	0	0
hsa-miR-7113-3p	0	0	0	0		hsa-miR-7151-3p	0	0	0	0		hsa-miR-7155-5p	0	0	0	0		hsa-miR-6733-3p	18	8	0	8.66667		hsa-miR-299-3p	0	0	0	0
hsa-miR-4691-3p	0	0	0	0		hsa-miR-7152-5p	0	0	0	0		hsa-miR-7155-3p	0	0	0	0		hsa-miR-6739-3p	20	6	0	8.66667		hsa-miR-380-5p	0	0	0	0
hsa-miR-6753-5p	0	0	0	0		hsa-miR-7152-3p	0	0	0	0		hsa-miR-1237-3p	0	0	0	0		hsa-miR-4683	6	0	20	8.66667		hsa-miR-380-3p	0	0	0	0
hsa-miR-6753-3p	0	0	0	0		hsa-miR-4676-5p	0	0	0	0		hsa-miR-1237-5p	0	0	0	0		hsa-miR-1178-3p	0	11	15	8.66667		hsa-miR-1197	0	0	0	0
hsa-miR-3164	0	0	0	0		hsa-miR-4676-3p	0	0	0	0		hsa-miR-6750-5p	0	0	0	0		hsa-miR-6787-3p	0	13	13	8.66667		hsa-miR-323a-5p	0	0	0	0
hsa-miR-3664-5p	0	0	0	0		hsa-miR-606	0	0	0	0		hsa-miR-6750-3p	0	0	0	0		hsa-miR-521	9	7	10	8.66667		hsa-miR-323a-3p	0	0	0	0
hsa-miR-3664-3p	0	0	0	0		hsa-miR-4678	0	0	0	0		hsa-miR-6749-5p	0	0	0	0		hsa-miR-3928-5p	0	15	11	8.66667		hsa-miR-758-3p	0	0	0	0
hsa-miR-6754-5p	0	0	0	0		hsa-miR-4679	0	0	0	0		hsa-miR-6749-3p	0	0	0	0		hsa-miR-7109-3p	0	6	20	8.66667		hsa-miR-758-5p	0	0	0	0
hsa-miR-6754-3p	0	0	0	0		hsa-miR-4679	0	0	0	0		hsa-miR-6879-5p	0	0	0	0		hsa-miR-890	0	26	0	8.66667		hsa-miR-329-3p	0	0	0	0
hsa-miR-3165	0	0	0	0		hsa-miR-3157-5p	0	0	0	0		hsa-miR-6879-3p	0	0	0	0		hsa-miR-6505-3p	0	15	10	8.33333		hsa-miR-329-5p	0	0	0	0
hsa-miR-4692	0	0	0	0		hsa-miR-3157-3p	0	0	0	0		hsa-miR-6751-5p	0	0	0	0		hsa-miR-329-3p	19	3	3	8.33333		hsa-miR-329-3p	0	0	0	0
hsa-miR-548al	0	0	0	0		hsa-miR-607	0	0	0	0		hsa-miR-6751-3p	0	0	0	0		hsa-miR-6718-5p	13	0	12	8.33333		hsa-miR-329-5p	0	0	0	0
hsa-miR-4696	0	0	0	0		hsa-miR-4685-5p	0	0	0	0		hsa-miR-612	0	0	0	0		hsa-miR-7978	25	0	0	8.33333		hsa-miR-494-3p	0	0	0	0
hsa-miR-708-3p	0	0	0	0		hsa-miR-4685-3p	0	0	0	0		hsa-miR-4690-5p	0	0	0	0		hsa-miR-3922-5p	0	4	20	8		hsa-miR-494-5p	0	0	0	0
hsa-miR-5579-5p	0	0	0	0		hsa-miR-6507-5p	0	0	0	0		hsa-miR-4690-3p	0	0	0	0		hsa-miR-5580-3p	0	24	0	8		hsa-miR-1193	0	0	0	0
hsa-miR-5579-3p	0	0	0	0		hsa-miR-6507-3p	0	0	0	0		hsa-miR-4489	0	0	0	0		hsa-miR-4714-3p	0	0	24	8		hsa-miR-543	0	0	0	0
hsa-miR-4300	0	0	0	0		hsa-miR-608	0	0	0	0		hsa-miR-3163	0	0	0	0		hsa-miR-4747-5p	10	0	14	8		hsa-miR-495-3p	0	0	0	0
hsa-miR-6755-5p	0	0	0	0		hsa-miR-3158-3p	0	0	0	0		hsa-miR-6860	0	0	0	0		hsa-miR-521	4	13	7	8		hsa-miR-495-5p	0	0	0	0
hsa-miR-6755-3p	0	0	0	0		hsa-miR-3158-5p	0	0	0	0		hsa-miR-6752-5p	0	0	0	0		hsa-miR-6805-5p	14	10	0	8		hsa-miR-376c-3p	0	0	0	0
hsa-miR-3166	0	0	0	0		hsa-miR-3158-3p	0	0	0	0		hsa-miR-6752-3p	0	0	0	0		hsa-miR-3136-5p	24	0	0	8		hsa-miR-376c-5p	0	0	0	0
hsa-miR-4490	0	0	0	0		hsa-miR-3158-5p	0	0	0	0		hsa-miR-7113-5p	0	0	0	0		hsa-miR-6720-5p	0	0	24	8		hsa-miR-376a-3p	0	0	0	0
hsa-miR-1261	0	0	0	0		hsa-miR-146b-3p	0	0	0	0		hsa-miR-7113-3p	0	0	0	0		hsa-miR-548ao-3p	0	4	20	8		hsa-miR-376a-2-5p	0	0	0	0
hsa-miR-3920	0	0	0	0		hsa-miR-936	0	0	0	0		hsa-miR-4691-3p	0	0	0	0		hsa-miR-6877-5p	19	5	0	8		hsa-miR-654-5p	0	0	0	0
hsa-miR-4693-5p	0	0	0	0		hsa-miR-609	0	0	0	0		hsa-miR-6753-5p	0	0	0	0		hsa-miR-542-3p	24	0	0	8		hsa-miR-654-3p	0	0	0	0
hsa-miR-4693-3p	0	0	0	0		hsa-miR-4482-5p	0	0	0	0		hsa-miR-6753-3p	0	0	0	0		hsa-miR-4482-5p	0	23	0	7.66667		hsa-miR-376b-3p	0	0	0	0
hsa-miR-7641	0	0	0	0		hsa-miR-4680-5p	0	0	0	0		hsa-miR-3164	0	0	0	0		hsa-miR-6764-3p	4	12	7	7.66667		hsa-miR-376b-5p	0	0	0	0
hsa-miR-4491	0	0	0	0		hsa-miR-4680-3p	0	0	0	0		hsa-miR-548k	0	0	0	0		hsa-miR-543	0	8	15	7.66667		hsa-miR-376a-5p	0	0	0	0
hsa-miR-34b-5p	0	0	0	0		hsa-miR-548e-5p	0	0	0	0		hsa-miR-3664-5p	0	0	0	0		hsa-miR-376c-5p	0	6	17	7.66667		hsa-miR-376a-3p	0	0	0	0
hsa-miR-34c-3p	0	0	0	0		hsa-miR-6715a-3p	0	0	0	0		hsa-miR-3664-3p	0	0	0	0		hsa-miR-4530	23	0	0	7.66667		hsa-miR-300	0	0	0	0
hsa-miR-4301	0	0	0	0		hsa-miR-6715b-5p	0	0	0	0		hsa-miR-6754-5p	0	0	0	0		hsa-miR-2115-5p	23	0	0	7.66667		hsa-miR-1185-5p	0	0	0	0
hsa-miR-6716-5p	0	0	0	0		hsa-miR-6715b-3p	0	0	0	0		hsa-miR-6754-3p	0	0	0	0		hsa-miR-3140-3p	14	9	0	7.66667		hsa-miR-1185-1-3p	0	0	0	0
hsa-miR-6716-3p	0	0	0	0		hsa-miR-4295	0	0	0	0		hsa-miR-3165	0	0	0	0		hsa-miR-383-3p	23	0	0	7.66667		hsa-miR-1185-5p	0	0	0	0
hsa-miR-4492	0	0	0	0		hsa-miR-4483	0	0	0	0		hsa-miR-4692	0	0	0	0		hsa-miR-6729-3p	0	6	16	7.33333		hsa-miR-1185-2-3p	0	0	0	0
hsa-miR-3656	0	0	0	0		hsa-miR-3663-5p	0	0	0	0		hsa-miR-548al	0	0	0	0		hsa-miR-4701-3p	15	7	0	7.33333		hsa-miR-381-3p	0	0	0	0
hsa-miR-6756-5p	0	0	0	0		hsa-miR-4681	0	0	0	0		hsa-miR-4696	0	0	0	0		hsa-miR-211-5p	0	5	17	7.33333		hsa-miR-381-5p	0	0	0	0
hsa-miR-6756-3p	0	0	0	0		hsa-miR-4682	0	0	0	0		hsa-miR-5579-5p	0	0	0	0		hsa-miR-4717-5p	0	13	9	7.33333		hsa-miR-487b-3p	0	0	0	0
hsa-let-7a-2-3p	0	0	0	0		hsa-miR-3941	0	0	0	0		hsa-miR-5579-3p	0	0	0	0		hsa-miR-1250-5p	12	10	0	7.33333		hsa-miR-487b-5p	0	0	0	0
hsa-miR-100-3p	0	0	0	0		hsa-miR-4296	0	0	0	0		hsa-miR-4300	0	0	0	0		hsa-miR-3923	0	5	17	7.33333		hsa-miR-539-5p	0	0	0	0
hsa-miR-4493	0	0	0	0		hsa-miR-4297	0	0	0	0		hsa-miR-6755-5p	0	0	0	0		hsa-miR-551b-5p	0	11	11	7.33333		hsa-miR-539-3p	0	0	0	0
hsa-miR-3167	0	0	0	0		hsa-miR-378c	0	0	0	0		hsa-miR-6755-3p	0	0	0	0		hsa-miR-4660	0	13	9	7.33333		hsa-miR-889-3p	0	0	0	0
hsa-miR-6090	0	0	0	0		hsa-miR-202-5p	0	0	0	0		hsa-miR-3166	0	0	0	0		hsa-miR-548aw	8	14	0	7.33333		hsa-miR-889-5p	0	0	0	0
hsa-miR-8052	0	0	0	0		hsa-miR-202-3p	0	0	0	0		hsa-miR-4490	0	0	0	0		hsa-miR-7114-3p	6	16	0	7.33333		hsa-miR-544a	0	0	0	0
hsa-miR-4697-5p	0	0	0	0		hsa-miR-6743-5p	0	0	0	0		hsa-miR-1261	0	0	0	0		hsa-miR-4484	0	21	0	7		hsa-miR-655-3p	0	0	0	0
hsa-miR-4697-3p	0	0	0	0		hsa-miR-6743-3p	0	0	0	0		hsa-miR-1304-3p	0	0	0	0		hsa-miR-6751-5p	15	6	0	7		hsa-miR-655-5p	0	0	0	0
hsa-miR-3649	0	0	0	0		hsa-miR-210-5p	0	0	0	0		hsa-miR-548l	0	0	0	0		hsa-miR-7113-5p	21	0	0	7		hsa-miR-487a-3p	0	0	0	0
hsa-miR-200c-5p	0	0	0	0		hsa-miR-6744-5p	0	0	0	0		hsa-miR-3920	0	0	0	0		hsa-miR-200c-5p	0	21	0	7		hsa-miR-487a-5p	0	0	0	0
hsa-miR-141-5p	0	0	0	0		hsa-miR-6744-3p	0	0	0	0		hsa-miR-4693-5p	0	0	0	0		hsa-miR-141-5p	21	0	0	7		hsa-miR-382-5p	0	0	0	0
hsa-miR-1244	0	0	0	0		hsa-miR-4298	0	0	0	0		hsa-miR-4693-3p	0	0	0	0		hsa-miR-196a-3p	13	0	8	7		hsa-miR-382-3p	0	0	0	0
hsa-miR-1244	0	0	0	0		hsa-miR-7847-3p	0	0	0	0		hsa-miR-7641	0	0	0	0		hsa-miR-6778-3p	21	0	0	7		hsa-miR-134-5p	0	0	0	0
hsa-miR-613	0	0	0	0		hsa-miR-4686	0	0	0	0		hsa-miR-4301	0	0	0	0		hsa-miR-4999-5p	0	11	10	7		hsa-miR-134-3p	0	0	0	0
hsa-miR-614	0	0	0	0		hsa-miR-4687-5p	0	0	0	0		hsa-miR-6716-3p	0	0	0	0		hsa-miR-6886-5p	12	6	3	7		hsa-miR-668-5p	0	0	0	0
hsa-miR-3974	0	0	0	0		hsa-miR-4687-3p	0	0	0	0		hsa-miR-4492	0	0	0	0		hsa-miR-520d-5p	0	6	15	7		hsa-miR-485-3p	0	0	0	0
hsa-miR-920	0	0	0	0		hsa-miR-5691	0	0	0	0		hsa-miR-3656	0	0	0	0		hsa-miR-216b-5p	9	0	12	7		hsa-miR-323b-5p	0	0	0	0
hsa-miR-4302	0	0	0	0		hsa-miR-4485-5p	0	0	0	0		hsa-miR-6756-5p	0	0	0	0		hsa-miR-6820-5p	0	0	21	7		hsa-miR-154-5p	0	0	0	0
hsa-miR-7851-3p	0	0	0	0		hsa-miR-4299	0	0	0	0		hsa-miR-6756-3p	0	0	0	0		hsa-miR-579-3p	13	0	8	7		hsa-miR-154-3p	0	0	0	0
hsa-miR-4698	0	0	0	0		hsa-miR-8070	0	0	0	0		hsa-let-7a-2-3p	0	0	0	0		hsa-miR-4669	0	21	0	7		hsa-miR-496	0	0	0	0
hsa-miR-4494	0	0	0	0		hsa-miR-6124	0	0	0	0		hsa-miR-100-3p	0	0	0	0		hsa-miR-545-5p	0	0	21	7		hsa-miR-377-5p	0	0	0	0
hsa-miR-6505-5p	0	0	0	0		hsa-miR-6073	0	0	0	0		hsa-miR-4493	0	0	0	0		hsa-miR-3664-3p	20	0	0	6.66667		hsa-miR-377-3p	0	0	0	0
hsa-miR-6505-3p	0	0	0	0		hsa-miR-3159	0	0	0	0		hsa-miR-3167	0	0	0	0		hsa-miR-1185-5p	0	12	8	6.66667		hsa-miR-541-5p	0	0	0	0
hsa-miR-4701-5p	0	0	0	0		hsa-miR-4486	0	0	0	0		hsa-miR-6090	0	0	0	0		hsa-miR-134-5p	0	0	20	6.66667		hsa-miR-541-3p	0	0	0	0
hsa-miR-4701-3p	0	0	0	0		hsa-miR-4694-5p	0	0	0	0		hsa-miR-8052	0	0	0	0		hsa-miR-642a-3p	20	0	0	6.66667		hsa-miR-409-5p	0	0	0	0
hsa-miR-1293	0	0	0	0		hsa-miR-4694-3p	0	0	0	0		hsa-miR-4697-5p	0	0	0	0		hsa-miR-642b-5p	20	0	0	6.66667		hsa-miR-412-3p	0	0	0	0
hsa-miR-6757-5p	0	0	0	0		hsa-miR-8054	0	0	0	0		hsa-miR-4697-3p	0	0	0	0		hsa-miR-523-5p	6	9	5	6.66667		hsa-miR-412-5p	0	0	0	0
hsa-miR-6757-3p	0	0	0	0		hsa-miR-8087	0	0	0	0		hsa-miR-3649	0	0	0	0		hsa-miR-518f-5p	0	7	13	6.66667		hsa-miR-369-3p	0	0	0	0
hsa-miR-196a-3p	0	0	0	0		hsa-miR-610	0	0	0	0		hsa-miR-1244	0	0	0	0		hsa-miR-3682-5p	7	6	7	6.66667		hsa-miR-410-5p	0	0	0	0
hsa-miR-3198	0	0	0	0		hsa-miR-8068	0	0	0	0		hsa-miR-1244	0	0	0	0		hsa-miR-6813-5p	20	0	0	6.66667		hsa-miR-656-3p	0	0	0	0
hsa-miR-148b-5p	0	0	0	0		hsa-miR-1343-5p	0	0	0	0		hsa-miR-613	0	0	0	0		hsa-miR-6890-3p	0	0	20	6.66667		hsa-miR-656-5p	0	0	0	0
hsa-miR-1228-5p	0	0	0	0		hsa-miR-3973	0	0	0	0		hsa-miR-614	0	0	0	0		hsa-miR-1224-3p	20	0	0	6.66667		hsa-miR-1247-5p	0	0	0	0
hsa-miR-6758-5p	0	0	0	0		hsa-miR-670-5p	0	0	0	0		hsa-miR-3974	0	0	0	0		hsa-miR-5690	0	8	12	6.66667		hsa-miR-1247-3p	0	0	0	0
hsa-miR-6758-3p	0	0	0	0		hsa-miR-670-3p	0	0	0	0		hsa-miR-920	0	0	0	0		hsa-miR-892a	15	5	0	6.66667		hsa-miR-4309	0	0	0	0
hsa-miR-616-5p	0	0	0	0		hsa-miR-7154-5p	0	0	0	0		hsa-miR-4302	0	0	0	0		hsa-miR-6739-5p	19	0	0	6.33333		hsa-miR-203a-3p	0	0	0	0
hsa-miR-616-3p	0	0	0	0		hsa-miR-7154-3p	0	0	0	0		hsa-miR-7851-3p	0	0	0	0		hsa-miR-6743-3p	0	9	10	6.33333		hsa-miR-203a-5p	0	0	0	0
hsa-miR-6759-5p	0	0	0	0		hsa-miR-4688	0	0	0	0		hsa-miR-4698	0	0	0	0		hsa-miR-3181	0	19	0	6.33333		hsa-miR-203b-5p	0	0	0	0
hsa-miR-6759-3p	0	0	0	0		hsa-miR-3160-3p	0	0	0	0		hsa-miR-4494	0	0	0	0		hsa-miR-33b-5p	0	19	0	6.33333		hsa-miR-203b-3p	0	0	0	0
hsa-miR-26a-2-3p	0	0	0	0		hsa-miR-3160-5p	0	0	0	0		hsa-miR-6505-5p	0	0	0	0		hsa-miR-1238-3p	0	19	0	6.33333		hsa-miR-4710	0	0	0	0
hsa-let-7i-3p	0	0	0	0		hsa-miR-3160-3p	0	0	0	0		hsa-miR-6505-3p	0	0	0	0		hsa-miR-6793-3p	11	8	0	6.33333		hsa-miR-6765-5p	0	0	0	0
hsa-miR-548z	0	0	0	0		hsa-miR-3160-5p	0	0	0	0		hsa-miR-4701-3p	0	0	0	0		hsa-miR-576-3p	5	14	0	6.33333		hsa-miR-6765-3p	0	0	0	0
hsa-miR-548c-5p	0	0	0	0		hsa-miR-5582-5p	0	0	0	0		hsa-miR-1293	0	0	0	0		hsa-miR-3150b-5p	0	7	12	6.33333		hsa-miR-8071	0	0	0	0
hsa-miR-548c-3p	0	0	0	0		hsa-miR-6745	0	0	0	0		hsa-miR-6757-5p	0	0	0	0		hsa-miR-3150a-3p	0	7	12	6.33333		hsa-miR-8071	0	0	0	0
hsa-miR-6074	0	0	0	0		hsa-miR-4487	0	0	0	0		hsa-miR-6757-3p	0	0	0	0		hsa-miR-4664-5p	7	4	8	6.33333		hsa-miR-4539	0	0	0	0
hsa-miR-6502-5p	0	0	0	0		hsa-miR-3161	0	0	0	0		hsa-miR-196a-3p	0	0	0	0		hsa-miR-2682-5p	0	18	0	6		hsa-miR-4507	0	0	0	0
hsa-miR-6502-3p	0	0	0	0		hsa-miR-6128	0	0	0	0		hsa-miR-615-5p	0	0	0	0		hsa-miR-6742-5p	0	18	0	6		hsa-miR-4538	0	0	0	0
hsa-miR-1279	0	0	0	0		hsa-miR-3162-5p	0	0	0	0		hsa-miR-3198	0	0	0	0		hsa-miR-485-3p	0	14	4	6		hsa-miR-4537	0	0	0	0
hsa-miR-3913-3p	0	0	0	0		hsa-miR-3162-3p	0	0	0	0		hsa-miR-148b-5p	0	0	0	0		hsa-miR-377-5p	17	1	0	6		hsa-miR-5195-5p	0	0	0	0
hsa-miR-3913-5p	0	0	0	0		hsa-miR-6503-5p	0	0	0	0		hsa-miR-1228-3p	0	0	0	0		hsa-miR-3677-5p	0	18	0	6		hsa-miR-5195-3p	0	0	0	0
hsa-miR-1252-5p	0	0	0	0		hsa-miR-6503-3p	0	0	0	0		hsa-miR-6758-5p	0	0	0	0		hsa-miR-4717-3p	0	12	6	6		hsa-miR-3118	0	0	0	0
hsa-miR-1252-3p	0	0	0	0		hsa-miR-4488	0	0	0	0		hsa-miR-6758-3p	0	0	0	0		hsa-miR-6780a-5p	0	18	0	6		hsa-miR-5701	0	0	0	0
hsa-miR-617	0	0	0	0		hsa-miR-611	0	0	0	0		hsa-miR-616-5p	0	0	0	0		hsa-miR-142-3p	0	0	18	6		hsa-miR-3118	0	0	0	0
hsa-miR-618	0	0	0	0		hsa-miR-6746-5p	0	0	0	0		hsa-miR-6759-5p	0	0	0	0		hsa-miR-5088-5p	9	9	0	6		hsa-miR-5701	0	0	0	0
hsa-miR-4699-5p	0	0	0	0		hsa-miR-6746-3p	0	0	0	0		hsa-miR-6759-3p	0	0	0	0		hsa-miR-3199	7	8	3	6		hsa-miR-3118	0	0	0	0
hsa-miR-4699-3p	0	0	0	0		hsa-miR-6747-5p	0	0	0	0		hsa-miR-6125	0	0	0	0		hsa-miR-7849-3p	0	0	18	6		hsa-miR-5701	0	0	0	0
hsa-miR-5700	0	0	0	0		hsa-miR-6748-5p	0	0	0	0		hsa-miR-548z	0	0	0	0		hsa-miR-548t-5p	8	10	0	6		hsa-miR-1268a	0	0	0	0
hsa-miR-7844-5p	0	0	0	0		hsa-miR-6748-3p	0	0	0	0		hsa-miR-548c-5p	0	0	0	0		hsa-miR-4470	18	0	0	6		hsa-miR-4509	0	0	0	0
hsa-miR-492	0	0	0	0		hsa-miR-7155-5p	0	0	0	0		hsa-miR-548c-3p	0	0	0	0		hsa-miR-6727-3p	0	6	11	5.66667		hsa-miR-4508	0	0	0	0
hsa-miR-3685	0	0	0	0		hsa-miR-7155-3p	0	0	0	0		hsa-miR-6074	0	0	0	0		hsa-miR-6737-5p	0	17	0	5.66667		hsa-miR-4715-5p	0	0	0	0
hsa-miR-1251-5p	0	0	0	0		hsa-miR-1237-5p	0	0	0	0		hsa-miR-6502-5p	0	0	0	0		hsa-miR-4482-3p	0	17	0	5.66667		hsa-miR-4715-3p	0	0	0	0
hsa-miR-1251-3p	0	0	0	0		hsa-miR-192-3p	0	0	0	0		hsa-miR-6502-3p	0	0	0	0		hsa-miR-3685	0	17	0	5.66667		hsa-miR-4509	0	0	0	0
hsa-miR-135a-5p	0	0	0	0		hsa-miR-194-3p	0	0	0	0		hsa-miR-1279	0	0	0	0		hsa-miR-758-3p	17	0	0	5.66667		hsa-miR-4509	0	0	0	0
hsa-miR-4495	0	0	0	0		hsa-miR-6750-5p	0	0	0	0		hsa-miR-3913-5p	0	0	0	0		hsa-miR-495-5p	6	11	0	5.66667		hsa-miR-211-3p	0	0	0	0
hsa-miR-4303	0	0	0	0		hsa-miR-6750-3p	0	0	0	0		hsa-miR-3913-3p	0	0	0	0		hsa-miR-6790-3p	17	0	0	5.66667		hsa-miR-1233-3p	0	0	0	0
hsa-miR-1827	0	0	0	0		hsa-miR-6749-5p	0	0	0	0		hsa-miR-3913-5p	0	0	0	0		hsa-miR-6800-3p	4	6	7	5.66667		hsa-miR-1233-5p	0	0	0	0
hsa-miR-3652	0	0	0	0		hsa-miR-6749-3p	0	0	0	0		hsa-miR-3913-3p	0	0	0	0		hsa-miR-6804-3p	11	0	6	5.66667		hsa-miR-1233-3p	0	0	0	0
hsa-miR-3922-3p	0	0	0	0		hsa-miR-6879-5p	0	0	0	0		hsa-miR-1252-5p	0	0	0	0		hsa-miR-3137	0	0	17	5.66667		hsa-miR-1233-5p	0	0	0	0
hsa-miR-3922-5p	0	0	0	0		hsa-miR-6879-3p	0	0	0	0		hsa-miR-1252-3p	0	0	0	0		hsa-miR-6830-3p	17	0	0	5.66667		hsa-miR-3942-5p	0	0	0	0
hsa-miR-619-3p	0	0	0	0		hsa-miR-6751-5p	0	0	0	0		hsa-miR-617	0	0	0	0		hsa-miR-3934-5p	0	11	6	5.66667		hsa-miR-3942-3p	0	0	0	0
hsa-miR-619-5p	0	0	0	0		hsa-miR-6751-3p	0	0	0	0		hsa-miR-4699-5p	0	0	0	0		hsa-miR-506-3p	0	7	10	5.66667		hsa-miR-4510	0	0	0	0
hsa-miR-4497	0	0	0	0		hsa-miR-612	0	0	0	0		hsa-miR-4699-3p	0	0	0	0		hsa-miR-509-5p	17	0	0	5.66667		hsa-miR-8063	0	0	0	0
hsa-miR-6760-5p	0	0	0	0		hsa-miR-4690-5p	0	0	0	0		hsa-miR-5700	0	0	0	0		hsa-miR-6732-3p	0	6	10	5.33333		hsa-miR-626	0	0	0	0
hsa-miR-6760-3p	0	0	0	0		hsa-miR-4690-3p	0	0	0	0		hsa-miR-7844-5p	0	0	0	0		hsa-miR-5698	0	16	0	5.33333		hsa-miR-4310	0	0	0	0
hsa-miR-6761-5p	0	0	0	0		hsa-miR-4489	0	0	0	0		hsa-miR-492	0	0	0	0		hsa-miR-1278	0	2	14	5.33333		hsa-miR-627-5p	0	0	0	0
hsa-miR-6761-3p	0	0	0	0		hsa-miR-3163	0	0	0	0		hsa-miR-331-5p	0	0	0	0		hsa-miR-6759-3p	16	0	0	5.33333		hsa-miR-627-3p	0	0	0	0
hsa-miR-3657	0	0	0	0		hsa-miR-6860	0	0	0	0		hsa-miR-3685	0	0	0	0		hsa-miR-3173-3p	0	16	0	5.33333		hsa-miR-147b	0	0	0	0
hsa-miR-6861-5p	0	0	0	0		hsa-miR-6752-5p	0	0	0	0		hsa-miR-1251-5p	0	0	0	0		hsa-miR-412-5p	0	4	12	5.33333		hsa-miR-4716-5p	0	0	0	0
hsa-miR-6861-3p	0	0	0	0		hsa-miR-6752-3p	0	0	0	0		hsa-miR-1251-3p	0	0	0	0		hsa-miR-6511b-5p	16	0	0	5.33333		hsa-miR-4716-3p	0	0	0	0
hsa-miR-1302	0	0	0	0		hsa-miR-7113-5p	0	0	0	0		hsa-miR-135a-5p	0	0	0	0		hsa-miR-516b-5p	0	0	16	5.33333		hsa-miR-4712-5p	0	0	0	0
hsa-miR-7106-5p	0	0	0	0		hsa-miR-7113-3p	0	0	0	0		hsa-miR-4495	0	0	0	0		hsa-miR-4797-3p	0	8	8	5.33333		hsa-miR-4712-3p	0	0	0	0
hsa-miR-7106-3p	0	0	0	0		hsa-miR-4691-3p	0	0	0	0		hsa-miR-3652	0	0	0	0		hsa-miR-572	16	0	0	5.33333		hsa-miR-4713-5p	0	0	0	0
hsa-miR-6762-5p	0	0	0	0		hsa-miR-6753-5p	0	0	0	0		hsa-miR-3922-3p	0	0	0	0		hsa-miR-4453	0	16	0	5.33333		hsa-miR-4713-3p	0	0	0	0
hsa-miR-6762-3p	0	0	0	0		hsa-miR-6753-3p	0	0	0	0		hsa-miR-3922-5p	0	0	0	0		hsa-miR-599	16	0	0	5.33333		hsa-miR-7973	0	0	0	0
hsa-miR-620	0	0	0	0		hsa-miR-3164	0	0	0	0		hsa-miR-619-3p	0	0	0	0		hsa-miR-6844	15	1	0	5.33333		hsa-miR-7973	0	0	0	0
hsa-miR-4472	0	0	0	0		hsa-miR-3664-5p	0	0	0	0		hsa-miR-619-5p	0	0	0	0		hsa-miR-491-3p	0	16	0	5.33333		hsa-miR-1266-5p	0	0	0	0
hsa-miR-1178-3p	0	0	0	0		hsa-miR-3664-3p	0	0	0	0		hsa-miR-4497	0	0	0	0		hsa-miR-6735-3p	8	7	0	5		hsa-miR-1266-3p	0	0	0	0
hsa-miR-1178-5p	0	0	0	0		hsa-miR-6754-5p	0	0	0	0		hsa-miR-6760-5p	0	0	0	0		hsa-miR-4781-5p	0	8	7	5		hsa-miR-628-5p	0	0	0	0
hsa-miR-4498	0	0	0	0		hsa-miR-6754-3p	0	0	0	0		hsa-miR-6760-3p	0	0	0	0		hsa-miR-6507-3p	8	7	0	5		hsa-miR-2116-5p	0	0	0	0
hsa-miR-4700-5p	0	0	0	0		hsa-miR-3165	0	0	0	0		hsa-miR-6761-3p	0	0	0	0		hsa-miR-6755-3p	0	7	8	5		hsa-miR-2116-3p	0	0	0	0
hsa-miR-4700-3p	0	0	0	0		hsa-miR-4692	0	0	0	0		hsa-miR-3657	0	0	0	0		hsa-miR-370-3p	0	3	12	5		hsa-miR-8067	0	0	0	0
hsa-miR-7107-5p	0	0	0	0		hsa-miR-548al	0	0	0	0		hsa-miR-6861-5p	0	0	0	0		hsa-miR-656-3p	9	6	0	5		hsa-miR-6085	0	0	0	0
hsa-miR-7107-3p	0	0	0	0		hsa-miR-4696	0	0	0	0		hsa-miR-6861-3p	0	0	0	0		hsa-miR-6766-5p	15	0	0	5		hsa-miR-190a-5p	0	0	0	0
hsa-miR-4304	0	0	0	0		hsa-miR-5579-5p	0	0	0	0		hsa-miR-1302	0	0	0	0		hsa-miR-6775-3p	4	0	11	5		hsa-miR-190a-3p	0	0	0	0
hsa-miR-8072	0	0	0	0		hsa-miR-5579-3p	0	0	0	0		hsa-miR-7106-5p	0	0	0	0		hsa-miR-3186-3p	0	6	9	5		hsa-miR-422a	0	0	0	0
hsa-miR-3908	0	0	0	0		hsa-miR-4300	0	0	0	0		hsa-miR-7106-3p	0	0	0	0		hsa-miR-122-3p	15	0	0	5		hsa-miR-1272	0	0	0	0
hsa-miR-6880-5p	0	0	0	0		hsa-miR-6755-5p	0	0	0	0		hsa-miR-6762-5p	0	0	0	0		hsa-miR-3591-5p	15	0	0	5		hsa-miR-4511	0	0	0	0
hsa-miR-6880-3p	0	0	0	0		hsa-miR-6755-3p	0	0	0	0		hsa-miR-6762-3p	0	0	0	0		hsa-miR-6789-5p	15	0	0	5		hsa-miR-4311	0	0	0	0
hsa-miR-5188	0	0	0	0		hsa-miR-3166	0	0	0	0		hsa-miR-620	0	0	0	0		hsa-miR-6796-5p	0	15	0	5		hsa-miR-4512	0	0	0	0
hsa-miR-4419b	0	0	0	0		hsa-miR-4490	0	0	0	0		hsa-miR-4472	0	0	0	0		hsa-miR-519b-3p	8	7	0	5		hsa-miR-4312	0	0	0	0
hsa-miR-3612	0	0	0	0		hsa-miR-1261	0	0	0	0		hsa-miR-1178-3p	0	0	0	0		hsa-miR-6888-3p	6	0	9	5		hsa-miR-629-5p	0	0	0	0
hsa-miR-6763-5p	0	0	0	0		hsa-miR-548l	0	0	0	0		hsa-miR-1178-5p	0	0	0	0		hsa-miR-4446-5p	0	0	15	5		hsa-miR-630	0	0	0	0
hsa-miR-6763-3p	0	0	0	0		hsa-miR-3920	0	0	0	0		hsa-miR-4498	0	0	0	0		hsa-miR-3607-5p	0	1	14	5		hsa-miR-6881-5p	0	0	0	0
hsa-miR-4499	0	0	0	0		hsa-miR-4693-5p	0	0	0	0		hsa-miR-4700-5p	0	0	0	0		hsa-miR-3145-5p	15	0	0	5		hsa-miR-6881-3p	0	0	0	0
hsa-miR-2276-3p	0	0	0	0		hsa-miR-4693-3p	0	0	0	0		hsa-miR-4700-3p	0	0	0	0		hsa-miR-3154	15	0	0	5		hsa-miR-4513	0	0	0	0
hsa-miR-2276-5p	0	0	0	0		hsa-miR-4491	0	0	0	0		hsa-miR-7107-5p	0	0	0	0		hsa-miR-6741-5p	0	0	14	4.66667		hsa-miR-6882-5p	0	0	0	0
hsa-miR-4305	0	0	0	0		hsa-miR-4301	0	0	0	0		hsa-miR-7107-3p	0	0	0	0		hsa-miR-6748-3p	0	1	13	4.66667		hsa-miR-6882-3p	0	0	0	0
hsa-miR-320d	0	0	0	0		hsa-miR-6716-5p	0	0	0	0		hsa-miR-4304	0	0	0	0		hsa-miR-3163	0	0	14	4.66667		hsa-miR-631	0	0	0	0
hsa-miR-621	0	0	0	0		hsa-miR-6716-3p	0	0	0	0		hsa-miR-8072	0	0	0	0		hsa-miR-6761-3p	0	6	8	4.66667		hsa-miR-4313	0	0	0	0
hsa-miR-3168	0	0	0	0		hsa-miR-4492	0	0	0	0		hsa-miR-3908	0	0	0	0		hsa-miR-494-3p	5	9	0	4.66667		hsa-miR-3713	0	0	0	0
hsa-miR-5006-5p	0	0	0	0		hsa-miR-3656	0	0	0	0		hsa-miR-6880-5p	0	0	0	0		hsa-miR-138-2-3p	0	14	0	4.66667		hsa-miR-184	0	0	0	0
hsa-miR-5006-3p	0	0	0	0		hsa-miR-6756-5p	0	0	0	0		hsa-miR-6880-3p	0	0	0	0		hsa-miR-6779-3p	5	0	9	4.66667		hsa-miR-5572	0	0	0	0
hsa-miR-8079	0	0	0	0		hsa-miR-6756-3p	0	0	0	0		hsa-miR-5188	0	0	0	0		hsa-miR-6866-3p	10	4	0	4.66667		hsa-miR-549a	0	0	0	0
hsa-miR-3613-3p	0	0	0	0		hsa-let-7a-2-3p	0	0	0	0		hsa-miR-4419b	0	0	0	0		hsa-miR-6780a-3p	14	0	0	4.66667		hsa-miR-4514	0	0	0	0
hsa-miR-16-1-3p	0	0	0	0		hsa-miR-100-3p	0	0	0	0		hsa-miR-3612	0	0	0	0		hsa-miR-4730	0	8	6	4.66667		hsa-miR-4515	0	0	0	0
hsa-miR-15a-3p	0	0	0	0		hsa-miR-4493	0	0	0	0		hsa-miR-6763-5p	0	0	0	0		hsa-miR-6795-5p	10	4	0	4.66667		hsa-miR-7706	0	0	0	0
hsa-miR-5693	0	0	0	0		hsa-miR-3167	0	0	0	0		hsa-miR-6763-3p	0	0	0	0		hsa-miR-524-5p	14	0	0	4.66667		hsa-miR-1276	0	0	0	0
hsa-miR-4703-5p	0	0	0	0		hsa-miR-6090	0	0	0	0		hsa-miR-4499	0	0	0	0		hsa-miR-4785	0	5	9	4.66667		hsa-miR-548ap-5p	0	0	0	0
hsa-miR-4703-3p	0	0	0	0		hsa-miR-8052	0	0	0	0		hsa-miR-2276-3p	0	0	0	0		hsa-miR-6825-3p	14	0	0	4.66667		hsa-miR-548ap-3p	0	0	0	0
hsa-miR-759	0	0	0	0		hsa-miR-4697-5p	0	0	0	0		hsa-miR-2276-5p	0	0	0	0		hsa-miR-6827-3p	14	0	0	4.66667		hsa-miR-1179	0	0	0	0
hsa-miR-1297	0	0	0	0		hsa-miR-4697-3p	0	0	0	0		hsa-miR-4305	0	0	0	0		hsa-miR-3607-3p	14	0	0	4.66667		hsa-miR-7-5p	0	0	0	0
hsa-miR-5007-5p	0	0	0	0		hsa-miR-3649	0	0	0	0		hsa-miR-320d	0	0	0	0		hsa-miR-5706	0	0	14	4.66667		hsa-miR-7-2-3p	0	0	0	0
hsa-miR-5007-3p	0	0	0	0		hsa-miR-200c-5p	0	0	0	0		hsa-miR-621	0	0	0	0		hsa-miR-585-5p	0	14	0	4.66667		hsa-miR-3529-5p	0	0	0	0
hsa-miR-3169	0	0	0	0		hsa-miR-1244	0	0	0	0		hsa-miR-3168	0	0	0	0		hsa-miR-4639-3p	4	0	10	4.66667		hsa-miR-3529-3p	0	0	0	0
hsa-miR-548x-3p	0	0	0	0		hsa-miR-1244	0	0	0	0		hsa-miR-5006-5p	0	0	0	0		hsa-miR-4642	0	0	14	4.66667		hsa-miR-6766-5p	0	0	0	0
hsa-miR-4704-5p	0	0	0	0		hsa-miR-613	0	0	0	0		hsa-miR-5006-3p	0	0	0	0		hsa-miR-3943	0	14	0	4.66667		hsa-miR-6766-3p	0	0	0	0
hsa-miR-4704-3p	0	0	0	0		hsa-miR-614	0	0	0	0		hsa-miR-8079	0	0	0	0		hsa-miR-3609	0	0	14	4.66667		hsa-miR-9-5p	0	0	0	0
hsa-miR-3665	0	0	0	0		hsa-miR-3974	0	0	0	0		hsa-miR-3613-3p	0	0	0	0		hsa-miR-3148	12	2	0	4.66667		hsa-miR-9-3p	0	0	0	0
hsa-miR-4500	0	0	0	0		hsa-miR-920	0	0	0	0		hsa-miR-16-1-3p	0	0	0	0		hsa-miR-4670-3p	11	3	0	4.66667		hsa-miR-5094	0	0	0	0
hsa-miR-622	0	0	0	0		hsa-miR-4302	0	0	0	0		hsa-miR-15a-3p	0	0	0	0		hsa-miR-4769-3p	12	0	2	4.66667		hsa-miR-5009-5p	0	0	0	0
hsa-miR-19a-3p	0	0	0	0		hsa-miR-7851-3p	0	0	0	0		hsa-miR-5693	0	0	0	0		hsa-miR-6857-5p	0	0	14	4.66667		hsa-miR-5009-3p	0	0	0	0
hsa-miR-20a-3p	0	0	0	0		hsa-miR-4698	0	0	0	0		hsa-miR-4703-5p	0	0	0	0		hsa-miR-223-3p	0	5	9	4.66667		hsa-miR-3174	0	0	0	0
hsa-miR-19b-1-5p	0	0	0	0		hsa-miR-4494	0	0	0	0		hsa-miR-4703-3p	0	0	0	0		hsa-miR-448	14	0	0	4.66667		hsa-miR-3175	0	0	0	0
hsa-miR-92a-1-5p	0	0	0	0		hsa-miR-6505-5p	0	0	0	0		hsa-miR-759	0	0	0	0		hsa-miR-450a-2-3p	0	14	0	4.66667		hsa-miR-1469	0	0	0	0
hsa-miR-548as-5p	0	0	0	0		hsa-miR-6505-3p	0	0	0	0		hsa-miR-1297	0	0	0	0		hsa-miR-4689	0	13	0	4.33333		hsa-miR-4714-5p	0	0	0	0
hsa-miR-548as-3p	0	0	0	0		hsa-miR-4701-3p	0	0	0	0		hsa-miR-5007-5p	0	0	0	0		hsa-miR-4654	0	13	0	4.33333		hsa-miR-4714-3p	0	0	0	0
hsa-miR-4501	0	0	0	0		hsa-miR-1293	0	0	0	0		hsa-miR-5007-3p	0	0	0	0		hsa-miR-205-3p	0	13	0	4.33333		hsa-miR-1302	0	0	0	0
hsa-miR-3170	0	0	0	0		hsa-miR-6757-5p	0	0	0	0		hsa-miR-3169	0	0	0	0		hsa-miR-6742-3p	0	0	13	4.33333		hsa-miR-6859-5p	0	0	0	0
hsa-miR-623	0	0	0	0		hsa-miR-6757-3p	0	0	0	0		hsa-miR-548x-3p	0	0	0	0		hsa-let-7a-2-3p	0	9	4	4.33333		hsa-miR-6859-3p	0	0	0	0
hsa-miR-4306	0	0	0	0		hsa-miR-196a-3p	0	0	0	0		hsa-miR-4704-5p	0	0	0	0		hsa-miR-548ar-3p	0	13	0	4.33333		hsa-miR-6859-5p	0	0	0	0
hsa-miR-2681-5p	0	0	0	0		hsa-miR-3198	0	0	0	0		hsa-miR-4704-3p	0	0	0	0		hsa-miR-382-3p	13	0	0	4.33333		hsa-miR-6859-3p	0	0	0	0
hsa-miR-2681-3p	0	0	0	0		hsa-miR-148b-5p	0	0	0	0		hsa-miR-3665	0	0	0	0		hsa-miR-5587-3p	0	0	13	4.33333		hsa-miR-5587-5p	0	0	0	0
hsa-miR-4705	0	0	0	0		hsa-miR-1228-5p	0	0	0	0		hsa-miR-4500	0	0	0	0		hsa-miR-122-5p	0	0	13	4.33333		hsa-miR-5587-3p	0	0	0	0
hsa-miR-1267	0	0	0	0		hsa-miR-6758-5p	0	0	0	0		hsa-miR-622	0	0	0	0		hsa-miR-3591-3p	0	0	13	4.33333		hsa-miR-3176	0	0	0	0
hsa-miR-8073	0	0	0	0		hsa-miR-6758-3p	0	0	0	0		hsa-miR-19a-5p	0	0	0	0		hsa-miR-6888-5p	0	0	13	4.33333		hsa-miR-662	0	0	0	0
hsa-miR-8075	0	0	0	0		hsa-miR-616-5p	0	0	0	0		hsa-miR-19b-1-5p	0	0	0	0		hsa-miR-3653-5p	10	3	0	4.33333		hsa-miR-3177-3p	0	0	0	0
hsa-miR-548ar-5p	0	0	0	0		hsa-miR-616-3p	0	0	0	0		hsa-miR-92a-1-5p	0	0	0	0		hsa-miR-3145-3p	13	0	0	4.33333		hsa-miR-3177-5p	0	0	0	0
hsa-miR-548ar-3p	0	0	0	0		hsa-miR-6759-5p	0	0	0	0		hsa-miR-548as-5p	0	0	0	0		hsa-miR-6509-5p	0	2	11	4.33333		hsa-miR-1225-5p	0	0	0	0
hsa-miR-4502	0	0	0	0		hsa-miR-6759-3p	0	0	0	0		hsa-miR-548as-3p	0	0	0	0		hsa-miR-4661-3p	0	0	13	4.33333		hsa-miR-1225-3p	0	0	0	0
hsa-miR-6717-5p	0	0	0	0		hsa-miR-6125	0	0	0	0		hsa-miR-4501	0	0	0	0		hsa-miR-6847-3p	0	13	0	4.33333		hsa-miR-6511b-5p	0	0	0	0
hsa-miR-4707-5p	0	0	0	0		hsa-miR-548z	0	0	0	0		hsa-miR-3170	0	0	0	0		hsa-miR-939-5p	0	13	0	4.33333		hsa-miR-6511b-3p	0	0	0	0
hsa-miR-4707-3p	0	0	0	0		hsa-miR-548c-5p	0	0	0	0		hsa-miR-623	0	0	0	0		hsa-miR-605-3p	11	1	0	4		hsa-miR-3180	0	0	0	0
hsa-miR-208a-3p	0	0	0	0		hsa-miR-548c-3p	0	0	0	0		hsa-miR-4306	0	0	0	0		hsa-miR-6743-5p	0	0	12	4		hsa-miR-3677-3p	0	0	0	0
hsa-miR-208a-5p	0	0	0	0		hsa-miR-6074	0	0	0	0		hsa-miR-2681-5p	0	0	0	0		hsa-miR-4489	12	0	0	4		hsa-miR-3677-5p	0	0	0	0
hsa-miR-208b-3p	0	0	0	0		hsa-miR-6502-5p	0	0	0	0		hsa-miR-2681-3p	0	0	0	0		hsa-miR-889-5p	0	0	12	4		hsa-miR-4717-5p	0	0	0	0
hsa-miR-208b-5p	0	0	0	0		hsa-miR-6502-3p	0	0	0	0		hsa-miR-4705	0	0	0	0		hsa-miR-1269b	7	5	0	4		hsa-miR-4717-3p	0	0	0	0
hsa-miR-7703	0	0	0	0		hsa-miR-1279	0	0	0	0		hsa-miR-1267	0	0	0	0		hsa-miR-4733-5p	0	12	0	4		hsa-miR-6767-5p	0	0	0	0
hsa-miR-4307	0	0	0	0		hsa-miR-3913-5p	0	0	0	0		hsa-miR-8073	0	0	0	0		hsa-miR-4726-5p	0	12	0	4		hsa-miR-6767-3p	0	0	0	0
hsa-miR-3171	0	0	0	0		hsa-miR-3913-3p	0	0	0	0		hsa-miR-8075	0	0	0	0		hsa-miR-6884-3p	12	0	0	4		hsa-miR-6768-5p	0	0	0	0
hsa-miR-624-3p	0	0	0	0		hsa-miR-3913-5p	0	0	0	0		hsa-miR-548ar-5p	0	0	0	0		hsa-miR-6783-3p	0	4	8	4		hsa-miR-6768-3p	0	0	0	0
hsa-miR-4503	0	0	0	0		hsa-miR-3913-3p	0	0	0	0		hsa-miR-548ar-3p	0	0	0	0		hsa-miR-4738-5p	0	0	12	4		hsa-miR-3178	0	0	0	0
hsa-miR-548y	0	0	0	0		hsa-miR-1252-5p	0	0	0	0		hsa-miR-4502	0	0	0	0		hsa-miR-4745-5p	0	12	0	4		hsa-miR-6126	0	0	0	0
hsa-miR-6076	0	0	0	0		hsa-miR-1252-3p	0	0	0	0		hsa-miR-6717-5p	0	0	0	0		hsa-miR-6798-3p	1	11	0	4		hsa-miR-6769a-5p	0	0	0	0
hsa-miR-4504	0	0	0	0		hsa-miR-617	0	0	0	0		hsa-miR-4707-5p	0	0	0	0		hsa-miR-4749-5p	12	0	0	4		hsa-miR-6769a-3p	0	0	0	0
hsa-miR-5580-5p	0	0	0	0		hsa-miR-618	0	0	0	0		hsa-miR-4707-3p	0	0	0	0		hsa-miR-4750-3p	0	0	12	4		hsa-miR-8065	0	0	0	0
hsa-miR-5580-3p	0	0	0	0		hsa-miR-4699-5p	0	0	0	0		hsa-miR-208a-3p	0	0	0	0		hsa-miR-4786-3p	0	0	12	4		hsa-miR-548h-5p	0	0	0	0
hsa-miR-4308	0	0	0	0		hsa-miR-4699-3p	0	0	0	0		hsa-miR-208a-5p	0	0	0	0		hsa-miR-3193	0	0	12	4		hsa-miR-4718	0	0	0	0
hsa-miR-5586-3p	0	0	0	0		hsa-miR-5700	0	0	0	0		hsa-miR-208b-3p	0	0	0	0		hsa-miR-4764-3p	0	12	0	4		hsa-miR-193b-5p	0	0	0	0
hsa-miR-548h-5p	0	0	0	0		hsa-miR-7844-5p	0	0	0	0		hsa-miR-208b-5p	0	0	0	0		hsa-miR-4766-5p	0	12	0	4		hsa-miR-193b-3p	0	0	0	0
hsa-miR-7855-5p	0	0	0	0		hsa-miR-492	0	0	0	0		hsa-miR-7703	0	0	0	0		hsa-miR-4796-3p	12	0	0	4		hsa-miR-365a-3p	0	0	0	0
hsa-miR-4706	0	0	0	0		hsa-miR-3685	0	0	0	0		hsa-miR-4307	0	0	0	0		hsa-miR-6826-3p	0	5	7	4		hsa-miR-365a-5p	0	0	0	0
hsa-miR-4708-5p	0	0	0	0		hsa-miR-4495	0	0	0	0		hsa-miR-3171	0	0	0	0		hsa-miR-6829-5p	12	0	0	4		hsa-miR-3179	0	0	0	0
hsa-miR-4708-3p	0	0	0	0		hsa-miR-4303	0	0	0	0		hsa-miR-624-3p	0	0	0	0		hsa-miR-2277-3p	0	12	0	4		hsa-miR-3670	0	0	0	0
hsa-miR-5694	0	0	0	0		hsa-miR-1827	0	0	0	0		hsa-miR-4503	0	0	0	0		hsa-miR-6843-3p	0	8	4	4		hsa-miR-3180-5p	0	0	0	0
hsa-miR-7843-5p	0	0	0	0		hsa-miR-3652	0	0	0	0		hsa-miR-548y	0	0	0	0		hsa-miR-6853-3p	0	0	12	4		hsa-miR-3180-3p	0	0	0	0
hsa-miR-7843-3p	0	0	0	0		hsa-miR-3922-3p	0	0	0	0		hsa-miR-6076	0	0	0	0		hsa-miR-500b-5p	2	2	8	4		hsa-miR-6511a-5p	0	0	0	0
hsa-miR-4505	0	0	0	0		hsa-miR-3922-5p	0	0	0	0		hsa-miR-4504	0	0	0	0		hsa-miR-548m	12	0	0	4		hsa-miR-6511a-3p	0	0	0	0
hsa-miR-4709-5p	0	0	0	0		hsa-miR-619-3p	0	0	0	0		hsa-miR-5580-5p	0	0	0	0		hsa-miR-664b-5p	0	0	12	4		hsa-miR-6770-5p	0	0	0	0
hsa-miR-4709-3p	0	0	0	0		hsa-miR-619-5p	0	0	0	0		hsa-miR-5580-3p	0	0	0	0		hsa-miR-1537-5p	0	0	11	3.66667		hsa-miR-6770-3p	0	0	0	0
hsa-miR-4506	0	0	0	0		hsa-miR-4497	0	0	0	0		hsa-miR-4308	0	0	0	0		hsa-miR-3157-5p	0	11	0	3.66667		hsa-miR-1972	0	0	0	0
hsa-miR-3173-3p	0	0	0	0		hsa-miR-6760-5p	0	0	0	0		hsa-miR-5586-5p	0	0	0	0		hsa-miR-610	11	0	0	3.66667		hsa-miR-6511b-5p	0	0	0	0
hsa-miR-151b	0	0	0	0		hsa-miR-6760-3p	0	0	0	0		hsa-miR-5586-3p	0	0	0	0		hsa-miR-3165	11	0	0	3.66667		hsa-miR-6511b-3p	0	0	0	0
hsa-miR-6764-5p	0	0	0	0		hsa-miR-6761-5p	0	0	0	0		hsa-miR-548h-5p	0	0	0	0		hsa-miR-6880-3p	1	10	0	3.66667		hsa-miR-3180	0	0	0	0
hsa-miR-6764-3p	0	0	0	0		hsa-miR-6761-3p	0	0	0	0		hsa-miR-7855-5p	0	0	0	0		hsa-miR-15a-3p	0	2	9	3.66667		hsa-miR-6506-5p	0	0	0	0
hsa-miR-345-3p	0	0	0	0		hsa-miR-3657	0	0	0	0		hsa-miR-4706	0	0	0	0		hsa-miR-19a-5p	11	0	0	3.66667		hsa-miR-6506-3p	0	0	0	0
hsa-miR-2392	0	0	0	0		hsa-miR-6861-5p	0	0	0	0		hsa-miR-4708-5p	0	0	0	0		hsa-miR-1538	0	11	0	3.66667		hsa-miR-3179	0	0	0	0
hsa-miR-770-5p	0	0	0	0		hsa-miR-6861-3p	0	0	0	0		hsa-miR-4708-3p	0	0	0	0		hsa-miR-6865-3p	11	0	0	3.66667		hsa-miR-3670	0	0	0	0
hsa-miR-493-5p	0	0	0	0		hsa-miR-1302	0	0	0	0		hsa-miR-5694	0	0	0	0		hsa-miR-6810-3p	0	0	11	3.66667		hsa-miR-3180-5p	0	0	0	0
hsa-miR-493-3p	0	0	0	0		hsa-miR-7106-5p	0	0	0	0		hsa-miR-7843-5p	0	0	0	0		hsa-miR-3131	0	11	0	3.66667		hsa-miR-3180-3p	0	0	0	0
hsa-miR-337-5p	0	0	0	0		hsa-miR-7106-3p	0	0	0	0		hsa-miR-7843-3p	0	0	0	0		hsa-miR-3192-3p	0	4	7	3.66667		hsa-miR-6511a-5p	0	0	0	0
hsa-miR-337-3p	0	0	0	0		hsa-miR-6762-5p	0	0	0	0		hsa-miR-4505	0	0	0	0		hsa-miR-7110-3p	11	0	0	3.66667		hsa-miR-6511a-3p	0	0	0	0
hsa-miR-665	0	0	0	0		hsa-miR-6762-3p	0	0	0	0		hsa-miR-4709-5p	0	0	0	0		hsa-miR-218-2-3p	0	11	0	3.66667		hsa-miR-6770-5p	0	0	0	0
hsa-miR-431-5p	0	0	0	0		hsa-miR-620	0	0	0	0		hsa-miR-4709-3p	0	0	0	0		hsa-miR-5003-5p	0	11	0	3.66667		hsa-miR-6770-3p	0	0	0	0
hsa-miR-431-3p	0	0	0	0		hsa-miR-4472	0	0	0	0		hsa-miR-3173-3p	0	0	0	0		hsa-miR-873-5p	5	0	6	3.66667		hsa-miR-6511a-5p	0	0	0	0
hsa-miR-433-3p	0	0	0	0		hsa-miR-1178-3p	0	0	0	0		hsa-miR-3173-5p	0	0	0	0		hsa-miR-602	0	11	0	3.66667		hsa-miR-6511a-3p	0	0	0	0
hsa-miR-433-5p	0	0	0	0		hsa-miR-1178-5p	0	0	0	0		hsa-miR-6764-5p	0	0	0	0		hsa-miR-6729-5p	0	10	0	3.33333		hsa-miR-6511a-5p	0	0	0	0
hsa-miR-127-5p	0	0	0	0		hsa-miR-4498	0	0	0	0		hsa-miR-6764-3p	0	0	0	0		hsa-miR-4632-3p	0	10	0	3.33333		hsa-miR-6511a-3p	0	0	0	0
hsa-miR-432-5p	0	0	0	0		hsa-miR-4700-5p	0	0	0	0		hsa-miR-345-3p	0	0	0	0		hsa-miR-3117-5p	0	0	10	3.33333		hsa-miR-6770-5p	0	0	0	0
hsa-miR-432-3p	0	0	0	0		hsa-miR-4700-3p	0	0	0	0		hsa-miR-2392	0	0	0	0		hsa-miR-6751-3p	0	10	0	3.33333		hsa-miR-6770-3p	0	0	0	0
hsa-miR-136-5p	0	0	0	0		hsa-miR-7107-5p	0	0	0	0		hsa-miR-770-5p	0	0	0	0		hsa-miR-1251-3p	0	0	10	3.33333		hsa-miR-3180-5p	0	0	0	0
hsa-miR-136-3p	0	0	0	0		hsa-miR-7107-3p	0	0	0	0		hsa-miR-493-3p	0	0	0	0		hsa-miR-8072	0	10	0	3.33333		hsa-miR-3180-3p	0	0	0	0
hsa-miR-370-3p	0	0	0	0		hsa-miR-4304	0	0	0	0		hsa-miR-337-5p	0	0	0	0		hsa-miR-4310	0	0	10	3.33333		hsa-miR-3670	0	0	0	0
hsa-miR-370-5p	0	0	0	0		hsa-miR-8072	0	0	0	0		hsa-miR-665	0	0	0	0		hsa-miR-4716-3p	2	3	5	3.33333		hsa-miR-3179	0	0	0	0
hsa-miR-411-3p	0	0	0	0		hsa-miR-3908	0	0	0	0		hsa-miR-431-3p	0	0	0	0		hsa-miR-6769a-3p	0	0	10	3.33333		hsa-miR-3670	0	0	0	0
hsa-miR-299-5p	0	0	0	0		hsa-miR-6880-5p	0	0	0	0		hsa-miR-433-3p	0	0	0	0		hsa-miR-6784-3p	0	0	10	3.33333		hsa-miR-3179	0	0	0	0
hsa-miR-299-3p	0	0	0	0		hsa-miR-6880-3p	0	0	0	0		hsa-miR-433-5p	0	0	0	0		hsa-miR-7850-5p	0	10	0	3.33333		hsa-miR-3680-5p	0	0	0	0
hsa-miR-380-5p	0	0	0	0		hsa-miR-5188	0	0	0	0		hsa-miR-127-5p	0	0	0	0		hsa-miR-4999-3p	0	2	8	3.33333		hsa-miR-3680-3p	0	0	0	0
hsa-miR-380-3p	0	0	0	0		hsa-miR-4419b	0	0	0	0		hsa-miR-432-3p	0	0	0	0		hsa-miR-23a-5p	10	0	0	3.33333		hsa-miR-1273h-5p	0	0	0	0
hsa-miR-1197	0	0	0	0		hsa-miR-3612	0	0	0	0		hsa-miR-136-5p	0	0	0	0		hsa-miR-6513-5p	0	0	10	3.33333		hsa-miR-1273h-3p	0	0	0	0
hsa-miR-323a-5p	0	0	0	0		hsa-miR-6763-5p	0	0	0	0		hsa-miR-136-3p	0	0	0	0		hsa-miR-133a-5p	0	10	0	3.33333		hsa-miR-548w	0	0	0	0
hsa-miR-758-3p	0	0	0	0		hsa-miR-6763-3p	0	0	0	0		hsa-miR-370-3p	0	0	0	0		hsa-miR-6821-5p	0	10	0	3.33333		hsa-miR-6862-5p	0	0	0	0
hsa-miR-758-5p	0	0	0	0		hsa-miR-4499	0	0	0	0		hsa-miR-370-5p	0	0	0	0		hsa-miR-548aq-5p	7	3	0	3.33333		hsa-miR-6862-3p	0	0	0	0
hsa-miR-329-3p	0	0	0	0		hsa-miR-2276-3p	0	0	0	0		hsa-miR-411-3p	0	0	0	0		hsa-miR-146a-3p	0	0	10	3.33333		hsa-miR-6862-5p	0	0	0	0
hsa-miR-329-5p	0	0	0	0		hsa-miR-2276-5p	0	0	0	0		hsa-miR-299-3p	0	0	0	0		hsa-miR-4659a-5p	0	9	1	3.33333		hsa-miR-6862-3p	0	0	0	0
hsa-miR-329-3p	0	0	0	0		hsa-miR-4305	0	0	0	0		hsa-miR-380-5p	0	0	0	0		hsa-miR-4659b-3p	0	9	1	3.33333		hsa-miR-4721	0	0	0	0
hsa-miR-329-5p	0	0	0	0		hsa-miR-320d	0	0	0	0		hsa-miR-380-3p	0	0	0	0		hsa-miR-4536-3p	6	0	4	3.33333		hsa-miR-4517	0	0	0	0
hsa-miR-1193	0	0	0	0		hsa-miR-621	0	0	0	0		hsa-miR-1197	0	0	0	0		hsa-miR-4536-5p	6	0	4	3.33333		hsa-miR-3680-5p	0	0	0	0
hsa-miR-543	0	0	0	0		hsa-miR-3168	0	0	0	0		hsa-miR-323a-5p	0	0	0	0		hsa-miR-200b-5p	2	2	5	3		hsa-miR-3680-3p	0	0	0	0
hsa-miR-495-3p	0	0	0	0		hsa-miR-5006-5p	0	0	0	0		hsa-miR-758-3p	0	0	0	0		hsa-miR-5087	0	3	6	3		hsa-miR-4518	0	0	0	0
hsa-miR-376c-3p	0	0	0	0		hsa-miR-5006-3p	0	0	0	0		hsa-miR-758-5p	0	0	0	0		hsa-miR-6755-5p	0	0	9	3		hsa-miR-4519	0	0	0	0
hsa-miR-376c-5p	0	0	0	0		hsa-miR-8079	0	0	0	0		hsa-miR-329-3p	0	0	0	0		hsa-miR-4504	0	9	0	3		hsa-miR-762	0	0	0	0
hsa-miR-376a-2-5p	0	0	0	0		hsa-miR-3613-3p	0	0	0	0		hsa-miR-329-5p	0	0	0	0		hsa-miR-493-3p	0	9	0	3		hsa-miR-6771-5p	0	0	0	0
hsa-miR-654-5p	0	0	0	0		hsa-miR-16-1-3p	0	0	0	0		hsa-miR-329-3p	0	0	0	0		hsa-miR-6774-3p	0	9	0	3		hsa-miR-6771-3p	0	0	0	0
hsa-miR-376b-3p	0	0	0	0		hsa-miR-15a-3p	0	0	0	0		hsa-miR-329-5p	0	0	0	0		hsa-miR-6866-5p	0	9	0	3		hsa-miR-3181	0	0	0	0
hsa-miR-376b-5p	0	0	0	0		hsa-miR-5693	0	0	0	0		hsa-miR-494-3p	0	0	0	0		hsa-miR-6781-3p	0	9	0	3		hsa-miR-3935	0	0	0	0
hsa-miR-376a-5p	0	0	0	0		hsa-miR-4703-5p	0	0	0	0		hsa-miR-494-5p	0	0	0	0		hsa-miR-5583-5p	4	0	5	3		hsa-miR-138-5p	0	0	0	0
hsa-miR-376a-3p	0	0	0	0		hsa-miR-4703-3p	0	0	0	0		hsa-miR-1193	0	0	0	0		hsa-miR-5583-3p	4	0	5	3		hsa-miR-138-2-3p	0	0	0	0
hsa-miR-300	0	0	0	0		hsa-miR-759	0	0	0	0		hsa-miR-543	0	0	0	0		hsa-miR-6793-5p	0	9	0	3		hsa-miR-6863	0	0	0	0
hsa-miR-1185-5p	0	0	0	0		hsa-miR-1297	0	0	0	0		hsa-miR-495-3p	0	0	0	0		hsa-miR-4750-5p	0	9	0	3		hsa-miR-6772-5p	0	0	0	0
hsa-miR-1185-1-3p	0	0	0	0		hsa-miR-5007-5p	0	0	0	0		hsa-miR-495-5p	0	0	0	0		hsa-miR-526a	0	7	2	3		hsa-miR-6772-3p	0	0	0	0
hsa-miR-1185-5p	0	0	0	0		hsa-miR-5007-3p	0	0	0	0		hsa-miR-376c-5p	0	0	0	0		hsa-miR-373-5p	0	0	9	3		hsa-miR-328-5p	0	0	0	0
hsa-miR-1185-2-3p	0	0	0	0		hsa-miR-3169	0	0	0	0		hsa-miR-376a-3p	0	0	0	0		hsa-miR-6805-3p	0	9	0	3		hsa-miR-6773-5p	0	0	0	0
hsa-miR-381-3p	0	0	0	0		hsa-miR-548x-3p	0	0	0	0		hsa-miR-376a-2-5p	0	0	0	0		hsa-miR-944	0	0	9	3		hsa-miR-6773-3p	0	0	0	0
hsa-miR-381-5p	0	0	0	0		hsa-miR-4704-5p	0	0	0	0		hsa-miR-654-3p	0	0	0	0		hsa-miR-153-3p	2	3	4	3		hsa-miR-1538	0	0	0	0
hsa-miR-487b-5p	0	0	0	0		hsa-miR-4704-3p	0	0	0	0		hsa-miR-376b-3p	0	0	0	0		hsa-miR-4670-5p	2	7	0	3		hsa-miR-140-5p	0	0	0	0
hsa-miR-539-5p	0	0	0	0		hsa-miR-3665	0	0	0	0		hsa-miR-376b-5p	0	0	0	0		hsa-miR-500b-3p	0	0	9	3		hsa-miR-140-3p	0	0	0	0
hsa-miR-539-3p	0	0	0	0		hsa-miR-4500	0	0	0	0		hsa-miR-376a-5p	0	0	0	0		hsa-miR-6735-5p	8	0	0	2.66667		hsa-miR-1972	0	0	0	0
hsa-miR-889-3p	0	0	0	0		hsa-miR-622	0	0	0	0		hsa-miR-376a-3p	0	0	0	0		hsa-miR-101-5p	0	8	0	2.66667		hsa-miR-4719	0	0	0	0
hsa-miR-544a	0	0	0	0		hsa-miR-19a-5p	0	0	0	0		hsa-miR-300	0	0	0	0		hsa-miR-186-3p	0	0	8	2.66667		hsa-miR-4720-5p	0	0	0	0
hsa-miR-655-3p	0	0	0	0		hsa-miR-19b-1-5p	0	0	0	0		hsa-miR-1185-5p	0	0	0	0		hsa-miR-4671-5p	8	0	0	2.66667		hsa-miR-4720-3p	0	0	0	0
hsa-miR-655-5p	0	0	0	0		hsa-miR-548as-5p	0	0	0	0		hsa-miR-1185-1-3p	0	0	0	0		hsa-miR-6715a-3p	8	0	0	2.66667		hsa-miR-7854-3p	0	0	0	0
hsa-miR-487a-3p	0	0	0	0		hsa-miR-548as-3p	0	0	0	0		hsa-miR-1185-5p	0	0	0	0		hsa-miR-6715b-5p	8	0	0	2.66667		hsa-miR-6504-5p	0	0	0	0
hsa-miR-487a-5p	0	0	0	0		hsa-miR-4501	0	0	0	0		hsa-miR-1185-2-3p	0	0	0	0		hsa-miR-4682	8	0	0	2.66667		hsa-miR-6504-3p	0	0	0	0
hsa-miR-382-5p	0	0	0	0		hsa-miR-3170	0	0	0	0		hsa-miR-381-5p	0	0	0	0		hsa-miR-4706	0	8	0	2.66667		hsa-miR-8058	0	0	0	0
hsa-miR-382-3p	0	0	0	0		hsa-miR-623	0	0	0	0		hsa-miR-487b-5p	0	0	0	0		hsa-miR-337-5p	0	8	0	2.66667		hsa-miR-3182	0	0	0	0
hsa-miR-134-5p	0	0	0	0		hsa-miR-4306	0	0	0	0		hsa-miR-539-5p	0	0	0	0		hsa-miR-299-5p	8	0	0	2.66667		hsa-miR-5093	0	0	0	0
hsa-miR-134-3p	0	0	0	0		hsa-miR-2681-5p	0	0	0	0		hsa-miR-539-3p	0	0	0	0		hsa-miR-549a	0	8	0	2.66667		hsa-miR-1910-5p	0	0	0	0
hsa-miR-668-3p	0	0	0	0		hsa-miR-2681-3p	0	0	0	0		hsa-miR-889-5p	0	0	0	0		hsa-miR-4515	0	8	0	2.66667		hsa-miR-1910-3p	0	0	0	0
hsa-miR-668-5p	0	0	0	0		hsa-miR-4705	0	0	0	0		hsa-miR-544a	0	0	0	0		hsa-miR-6862-3p	8	0	0	2.66667		hsa-miR-6774-5p	0	0	0	0
hsa-miR-485-5p	0	0	0	0		hsa-miR-1267	0	0	0	0		hsa-miR-655-3p	0	0	0	0		hsa-miR-6783-5p	0	0	8	2.66667		hsa-miR-6774-3p	0	0	0	0
hsa-miR-485-3p	0	0	0	0		hsa-miR-8073	0	0	0	0		hsa-miR-655-5p	0	0	0	0		hsa-miR-5089-3p	0	0	8	2.66667		hsa-miR-6775-5p	0	0	0	0
hsa-miR-323b-5p	0	0	0	0		hsa-miR-8075	0	0	0	0		hsa-miR-487a-3p	0	0	0	0		hsa-miR-3064-3p	0	8	0	2.66667		hsa-miR-6775-3p	0	0	0	0
hsa-miR-323b-3p	0	0	0	0		hsa-miR-548ar-5p	0	0	0	0		hsa-miR-382-3p	0	0	0	0		hsa-miR-5583-3p	4	0	4	2.66667		hsa-miR-5189-5p	0	0	0	0
hsa-miR-154-3p	0	0	0	0		hsa-miR-548ar-3p	0	0	0	0		hsa-miR-134-5p	0	0	0	0		hsa-miR-5583-5p	4	0	4	2.66667		hsa-miR-5189-3p	0	0	0	0
hsa-miR-496	0	0	0	0		hsa-miR-4502	0	0	0	0		hsa-miR-134-3p	0	0	0	0		hsa-miR-1909-3p	0	8	0	2.66667		hsa-miR-4722-5p	0	0	0	0
hsa-miR-377-5p	0	0	0	0		hsa-miR-6717-5p	0	0	0	0		hsa-miR-668-5p	0	0	0	0		hsa-miR-520a-5p	8	0	0	2.66667		hsa-miR-4722-3p	0	0	0	0
hsa-miR-377-3p	0	0	0	0		hsa-miR-4707-5p	0	0	0	0		hsa-miR-485-3p	0	0	0	0		hsa-miR-519b-5p	1	6	1	2.66667		hsa-miR-3183	0	0	0	0
hsa-miR-541-5p	0	0	0	0		hsa-miR-4707-3p	0	0	0	0		hsa-miR-323b-5p	0	0	0	0		hsa-miR-518c-5p	0	0	8	2.66667		hsa-miR-22-5p	0	0	0	0
hsa-miR-541-3p	0	0	0	0		hsa-miR-208a-3p	0	0	0	0		hsa-miR-323b-3p	0	0	0	0		hsa-miR-517c-3p	0	0	8	2.66667		hsa-miR-212-3p	0	0	0	0
hsa-miR-409-5p	0	0	0	0		hsa-miR-208a-5p	0	0	0	0		hsa-miR-154-5p	0	0	0	0		hsa-miR-6807-5p	0	4	4	2.66667		hsa-miR-6776-5p	0	0	0	0
hsa-miR-412-3p	0	0	0	0		hsa-miR-208b-3p	0	0	0	0		hsa-miR-154-3p	0	0	0	0		hsa-miR-4433b-3p	0	8	0	2.66667		hsa-miR-6776-3p	0	0	0	0
hsa-miR-412-5p	0	0	0	0		hsa-miR-208b-5p	0	0	0	0		hsa-miR-496	0	0	0	0		hsa-miR-4433a-5p	0	8	0	2.66667		hsa-miR-1253	0	0	0	0
hsa-miR-369-3p	0	0	0	0		hsa-miR-7703	0	0	0	0		hsa-miR-377-5p	0	0	0	0		hsa-miR-6816-3p	0	0	8	2.66667		hsa-miR-6864-5p	0	0	0	0
hsa-miR-410-3p	0	0	0	0		hsa-miR-4307	0	0	0	0		hsa-miR-541-3p	0	0	0	0		hsa-miR-6820-3p	0	8	0	2.66667		hsa-miR-6864-3p	0	0	0	0
hsa-miR-410-5p	0	0	0	0		hsa-miR-3171	0	0	0	0		hsa-miR-412-3p	0	0	0	0		hsa-miR-573	0	8	0	2.66667		hsa-miR-6865-5p	0	0	0	0
hsa-miR-656-3p	0	0	0	0		hsa-miR-624-3p	0	0	0	0		hsa-miR-369-3p	0	0	0	0		hsa-miR-6874-5p	0	8	0	2.66667		hsa-miR-6865-3p	0	0	0	0
hsa-miR-656-5p	0	0	0	0		hsa-miR-4503	0	0	0	0		hsa-miR-410-5p	0	0	0	0		hsa-miR-598-5p	0	8	0	2.66667		hsa-miR-4520-5p	0	0	0	0
hsa-miR-4309	0	0	0	0		hsa-miR-548y	0	0	0	0		hsa-miR-656-3p	0	0	0	0		hsa-miR-4469	0	8	0	2.66667		hsa-miR-4520-3p	0	0	0	0
hsa-miR-203a-5p	0	0	0	0		hsa-miR-6076	0	0	0	0		hsa-miR-656-5p	0	0	0	0		hsa-miR-4536-5p	4	0	4	2.66667		hsa-miR-4520-5p	0	0	0	0
hsa-miR-203b-3p	0	0	0	0		hsa-miR-4504	0	0	0	0		hsa-miR-1247-3p	0	0	0	0		hsa-miR-4536-3p	4	0	4	2.66667		hsa-miR-4520-2-3p	0	0	0	0
hsa-miR-4710	0	0	0	0		hsa-miR-5580-5p	0	0	0	0		hsa-miR-4309	0	0	0	0		hsa-miR-509-5p	8	0	0	2.66667		hsa-miR-195-5p	0	0	0	0
hsa-miR-6765-5p	0	0	0	0		hsa-miR-5580-3p	0	0	0	0		hsa-miR-4710	0	0	0	0		hsa-miR-6736-5p	0	7	0	2.33333		hsa-miR-195-3p	0	0	0	0
hsa-miR-8071	0	0	0	0		hsa-miR-4308	0	0	0	0		hsa-miR-6765-5p	0	0	0	0		hsa-miR-6736-3p	0	7	0	2.33333		hsa-miR-497-5p	0	0	0	0
hsa-miR-8071	0	0	0	0		hsa-miR-5586-5p	0	0	0	0		hsa-miR-6765-3p	0	0	0	0		hsa-miR-4697-3p	0	7	0	2.33333		hsa-miR-497-3p	0	0	0	0
hsa-miR-4539	0	0	0	0		hsa-miR-5586-3p	0	0	0	0		hsa-miR-8071	0	0	0	0		hsa-miR-548y	0	0	7	2.33333		hsa-miR-324-5p	0	0	0	0
hsa-miR-4507	0	0	0	0		hsa-miR-548h-5p	0	0	0	0		hsa-miR-8071	0	0	0	0		hsa-miR-432-5p	0	7	0	2.33333		hsa-miR-324-3p	0	0	0	0
hsa-miR-4538	0	0	0	0		hsa-miR-7855-5p	0	0	0	0		hsa-miR-4539	0	0	0	0		hsa-miR-1185-5p	0	6	1	2.33333		hsa-miR-4314	0	0	0	0
hsa-miR-4537	0	0	0	0		hsa-miR-4706	0	0	0	0		hsa-miR-4507	0	0	0	0		hsa-miR-381-5p	0	0	7	2.33333		hsa-miR-6883-5p	0	0	0	0
hsa-miR-5195-5p	0	0	0	0		hsa-miR-4708-5p	0	0	0	0		hsa-miR-4538	0	0	0	0		hsa-miR-6881-3p	0	0	7	2.33333		hsa-miR-6883-3p	0	0	0	0
hsa-miR-5195-3p	0	0	0	0		hsa-miR-4708-3p	0	0	0	0		hsa-miR-4537	0	0	0	0		hsa-miR-6882-3p	0	7	0	2.33333		hsa-miR-4521	0	0	0	0
hsa-miR-3118	0	0	0	0		hsa-miR-5694	0	0	0	0		hsa-miR-5195-5p	0	0	0	0		hsa-miR-4723-3p	0	7	0	2.33333		hsa-miR-744-5p	0	0	0	0
hsa-miR-5701	0	0	0	0		hsa-miR-7843-5p	0	0	0	0		hsa-miR-5195-3p	0	0	0	0		hsa-miR-6782-5p	7	0	0	2.33333		hsa-miR-744-3p	0	0	0	0
hsa-miR-3118	0	0	0	0		hsa-miR-7843-3p	0	0	0	0		hsa-miR-3118	0	0	0	0		hsa-miR-1323	0	7	0	2.33333		hsa-miR-1269b	0	0	0	0
hsa-miR-5701	0	0	0	0		hsa-miR-4505	0	0	0	0		hsa-miR-5701	0	0	0	0		hsa-miR-515-3p	1	6	0	2.33333		hsa-miR-548h-5p	0	0	0	0
hsa-miR-3118	0	0	0	0		hsa-miR-4709-5p	0	0	0	0		hsa-miR-3118	0	0	0	0		hsa-miR-519c-3p	7	0	0	2.33333		hsa-miR-4731-5p	0	0	0	0
hsa-miR-5701	0	0	0	0		hsa-miR-4709-3p	0	0	0	0		hsa-miR-5701	0	0	0	0		hsa-miR-518e-5p	1	5	1	2.33333		hsa-miR-4731-3p	0	0	0	0
hsa-miR-1268a	0	0	0	0		hsa-miR-4506	0	0	0	0		hsa-miR-3118	0	0	0	0		hsa-miR-371a-5p	0	7	0	2.33333		hsa-miR-1288-3p	0	0	0	0
hsa-miR-4509	0	0	0	0		hsa-miR-3173-3p	0	0	0	0		hsa-miR-5701	0	0	0	0		hsa-miR-371b-3p	0	7	0	2.33333		hsa-miR-1288-5p	0	0	0	0
hsa-miR-4508	0	0	0	0		hsa-miR-6764-5p	0	0	0	0		hsa-miR-1268a	0	0	0	0		hsa-miR-3125	0	7	0	2.33333		hsa-miR-6777-5p	0	0	0	0
hsa-miR-4715-5p	0	0	0	0		hsa-miR-6764-3p	0	0	0	0		hsa-miR-4509	0	0	0	0		hsa-miR-4773	0	7	0	2.33333		hsa-miR-6777-3p	0	0	0	0
hsa-miR-4715-3p	0	0	0	0		hsa-miR-345-3p	0	0	0	0		hsa-miR-4508	0	0	0	0		hsa-miR-5703	0	7	0	2.33333		hsa-miR-33b-5p	0	0	0	0
hsa-miR-4509	0	0	0	0		hsa-miR-2392	0	0	0	0		hsa-miR-4715-5p	0	0	0	0		hsa-miR-1281	0	0	7	2.33333		hsa-miR-33b-3p	0	0	0	0
hsa-miR-4509	0	0	0	0		hsa-miR-770-5p	0	0	0	0		hsa-miR-4715-3p	0	0	0	0		hsa-miR-4762-5p	0	0	7	2.33333		hsa-miR-6778-5p	0	0	0	0
hsa-miR-211-5p	0	0	0	0		hsa-miR-493-3p	0	0	0	0		hsa-miR-4509	0	0	0	0		hsa-miR-302d-5p	0	7	0	2.33333		hsa-miR-6778-3p	0	0	0	0
hsa-miR-211-3p	0	0	0	0		hsa-miR-337-5p	0	0	0	0		hsa-miR-4509	0	0	0	0		hsa-miR-3925-3p	0	7	0	2.33333		hsa-miR-1180-5p	0	0	0	0
hsa-miR-1233-3p	0	0	0	0		hsa-miR-665	0	0	0	0		hsa-miR-211-5p	0	0	0	0		hsa-miR-3914	0	0	7	2.33333		hsa-miR-4522	0	0	0	0
hsa-miR-1233-5p	0	0	0	0		hsa-miR-431-5p	0	0	0	0		hsa-miR-211-3p	0	0	0	0		hsa-miR-7160-3p	7	0	0	2.33333		hsa-miR-4723-5p	0	0	0	0
hsa-miR-1233-3p	0	0	0	0		hsa-miR-431-3p	0	0	0	0		hsa-miR-1233-3p	0	0	0	0		hsa-miR-6845-3p	0	0	7	2.33333		hsa-miR-4723-3p	0	0	0	0
hsa-miR-1233-5p	0	0	0	0		hsa-miR-433-3p	0	0	0	0		hsa-miR-1233-3p	0	0	0	0		hsa-miR-892b	0	0	7	2.33333		hsa-miR-451b	0	0	0	0
hsa-miR-3942-5p	0	0	0	0		hsa-miR-433-5p	0	0	0	0		hsa-miR-1233-5p	0	0	0	0		hsa-miR-513c-5p	1	6	0	2.33333		hsa-miR-144-5p	0	0	0	0
hsa-miR-3942-3p	0	0	0	0		hsa-miR-127-5p	0	0	0	0		hsa-miR-3942-5p	0	0	0	0		hsa-miR-6726-3p	1	2	3	2		hsa-miR-144-3p	0	0	0	0
hsa-miR-4510	0	0	0	0		hsa-miR-432-3p	0	0	0	0		hsa-miR-3942-3p	0	0	0	0		hsa-miR-6728-3p	0	6	0	2		hsa-miR-4732-5p	0	0	0	0
hsa-miR-8063	0	0	0	0		hsa-miR-136-5p	0	0	0	0		hsa-miR-8063	0	0	0	0		hsa-miR-4684-3p	0	6	0	2		hsa-miR-4523	0	0	0	0
hsa-miR-626	0	0	0	0		hsa-miR-136-3p	0	0	0	0		hsa-miR-626	0	0	0	0		hsa-miR-4422	0	6	0	2		hsa-miR-4733-5p	0	0	0	0
hsa-miR-4310	0	0	0	0		hsa-miR-370-3p	0	0	0	0		hsa-miR-4310	0	0	0	0		hsa-miR-5191	0	6	0	2		hsa-miR-4733-3p	0	0	0	0
hsa-miR-627-5p	0	0	0	0		hsa-miR-370-5p	0	0	0	0		hsa-miR-627-5p	0	0	0	0		hsa-miR-3155b	0	6	0	2		hsa-miR-4724-5p	0	0	0	0
hsa-miR-627-3p	0	0	0	0		hsa-miR-379-3p	0	0	0	0		hsa-miR-627-3p	0	0	0	0		hsa-miR-4485-5p	0	2	4	2		hsa-miR-4724-3p	0	0	0	0
hsa-miR-1282	0	0	0	0		hsa-miR-411-3p	0	0	0	0		hsa-miR-1282	0	0	0	0		hsa-miR-6505-5p	0	6	0	2		hsa-miR-4725-5p	0	0	0	0
hsa-miR-147b	0	0	0	0		hsa-miR-299-5p	0	0	0	0		hsa-miR-147b	0	0	0	0		hsa-miR-3198	0	6	0	2		hsa-miR-4725-3p	0	0	0	0
hsa-miR-4716-3p	0	0	0	0		hsa-miR-299-3p	0	0	0	0		hsa-miR-4716-5p	0	0	0	0		hsa-miR-2276-3p	0	6	0	2		hsa-miR-365b-5p	0	0	0	0
hsa-miR-4712-5p	0	0	0	0		hsa-miR-380-5p	0	0	0	0		hsa-miR-4716-3p	0	0	0	0		hsa-miR-380-3p	0	6	0	2		hsa-miR-365b-3p	0	0	0	0
hsa-miR-4712-3p	0	0	0	0		hsa-miR-380-3p	0	0	0	0		hsa-miR-4712-5p	0	0	0	0		hsa-miR-539-5p	0	6	0	2		hsa-miR-632	0	0	0	0
hsa-miR-4713-5p	0	0	0	0		hsa-miR-1197	0	0	0	0		hsa-miR-4712-3p	0	0	0	0		hsa-miR-655-5p	0	6	0	2		hsa-miR-2909	0	0	0	0
hsa-miR-4713-3p	0	0	0	0		hsa-miR-323a-5p	0	0	0	0		hsa-miR-4713-5p	0	0	0	0		hsa-miR-1282	0	0	6	2		hsa-miR-378j	0	0	0	0
hsa-miR-7973	0	0	0	0		hsa-miR-758-3p	0	0	0	0		hsa-miR-4713-3p	0	0	0	0		hsa-miR-190a-3p	0	6	0	2		hsa-miR-4734	0	0	0	0
hsa-miR-7973	0	0	0	0		hsa-miR-758-5p	0	0	0	0		hsa-miR-7973	0	0	0	0		hsa-miR-365a-5p	0	6	0	2		hsa-miR-4726-5p	0	0	0	0
hsa-miR-1266-5p	0	0	0	0		hsa-miR-329-3p	0	0	0	0		hsa-miR-7973	0	0	0	0		hsa-miR-6862-3p	6	0	0	2		hsa-miR-4726-3p	0	0	0	0
hsa-miR-1266-3p	0	0	0	0		hsa-miR-329-5p	0	0	0	0		hsa-miR-1266-3p	0	0	0	0		hsa-miR-5189-3p	0	0	6	2		hsa-miR-4727-5p	0	0	0	0
hsa-miR-628-5p	0	0	0	0		hsa-miR-329-3p	0	0	0	0		hsa-miR-2116-5p	0	0	0	0		hsa-miR-1180-5p	0	6	0	2		hsa-miR-4727-3p	0	0	0	0
hsa-miR-2116-5p	0	0	0	0		hsa-miR-329-5p	0	0	0	0		hsa-miR-2116-3p	0	0	0	0		hsa-miR-4523	0	6	0	2		hsa-miR-6779-5p	0	0	0	0
hsa-miR-2116-3p	0	0	0	0		hsa-miR-494-3p	0	0	0	0		hsa-miR-8067	0	0	0	0		hsa-miR-6867-3p	0	6	0	2		hsa-miR-6779-3p	0	0	0	0
hsa-miR-8067	0	0	0	0		hsa-miR-1193	0	0	0	0		hsa-miR-6085	0	0	0	0		hsa-miR-515-3p	2	4	0	2		hsa-miR-4728-5p	0	0	0	0
hsa-miR-6085	0	0	0	0		hsa-miR-543	0	0	0	0		hsa-miR-190a-3p	0	0	0	0		hsa-miR-526b-5p	0	6	0	2		hsa-miR-4728-3p	0	0	0	0
hsa-miR-190a-5p	0	0	0	0		hsa-miR-376c-5p	0	0	0	0		hsa-miR-422a	0	0	0	0		hsa-miR-5000-5p	0	6	0	2		hsa-miR-6884-5p	0	0	0	0
hsa-miR-190a-3p	0	0	0	0		hsa-miR-376a-2-5p	0	0	0	0		hsa-miR-1272	0	0	0	0		hsa-miR-3606-5p	0	6	0	2		hsa-miR-6884-3p	0	0	0	0
hsa-miR-422a	0	0	0	0		hsa-miR-654-5p	0	0	0	0		hsa-miR-4511	0	0	0	0		hsa-miR-3616-5p	0	6	0	2		hsa-miR-6866-5p	0	0	0	0
hsa-miR-1272	0	0	0	0		hsa-miR-376b-3p	0	0	0	0		hsa-miR-4311	0	0	0	0		hsa-miR-1914-3p	0	6	0	2		hsa-miR-6866-3p	0	0	0	0
hsa-miR-4511	0	0	0	0		hsa-miR-376a-5p	0	0	0	0		hsa-miR-4512	0	0	0	0		hsa-miR-6823-5p	0	6	0	2		hsa-miR-6867-5p	0	0	0	0
hsa-miR-4311	0	0	0	0		hsa-miR-376a-3p	0	0	0	0		hsa-miR-4312	0	0	0	0		hsa-let-7g-3p	0	6	0	2		hsa-miR-6867-3p	0	0	0	0
hsa-miR-4512	0	0	0	0		hsa-miR-300	0	0	0	0		hsa-miR-630	0	0	0	0		hsa-miR-4795-3p	0	6	0	2		hsa-miR-6510-5p	0	0	0	0
hsa-miR-4312	0	0	0	0		hsa-miR-1185-1-3p	0	0	0	0		hsa-miR-6881-5p	0	0	0	0		hsa-miR-1275	0	0	6	2		hsa-miR-6510-3p	0	0	0	0
hsa-miR-630	0	0	0	0		hsa-miR-1185-5p	0	0	0	0		hsa-miR-6881-3p	0	0	0	0		hsa-miR-6892-5p	0	6	0	2		hsa-miR-548at-5p	0	0	0	0
hsa-miR-6881-5p	0	0	0	0		hsa-miR-1185-2-3p	0	0	0	0		hsa-miR-4513	0	0	0	0		hsa-miR-3610	0	6	0	2		hsa-miR-548at-3p	0	0	0	0
hsa-miR-6881-3p	0	0	0	0		hsa-miR-381-5p	0	0	0	0		hsa-miR-6882-5p	0	0	0	0		hsa-miR-548ax	0	6	0	2		hsa-miR-5010-5p	0	0	0	0
hsa-miR-4513	0	0	0	0		hsa-miR-487b-5p	0	0	0	0		hsa-miR-6882-3p	0	0	0	0		hsa-miR-362-3p	0	6	0	2		hsa-miR-5010-3p	0	0	0	0
hsa-miR-6882-5p	0	0	0	0		hsa-miR-539-5p	0	0	0	0		hsa-miR-631	0	0	0	0		hsa-miR-627-3p	0	5	0	1.66667		hsa-miR-6780a-5p	0	0	0	0
hsa-miR-6882-3p	0	0	0	0		hsa-miR-539-3p	0	0	0	0		hsa-miR-4313	0	0	0	0		hsa-miR-4716-5p	1	2	2	1.66667		hsa-miR-6780a-3p	0	0	0	0
hsa-miR-631	0	0	0	0		hsa-miR-889-5p	0	0	0	0		hsa-miR-3713	0	0	0	0		hsa-miR-4520-5p	5	0	0	1.66667		hsa-miR-6781-5p	0	0	0	0
hsa-miR-4313	0	0	0	0		hsa-miR-544a	0	0	0	0		hsa-miR-5572	0	0	0	0		hsa-miR-4520-2-3p	5	0	0	1.66667		hsa-miR-6781-3p	0	0	0	0
hsa-miR-3713	0	0	0	0		hsa-miR-655-3p	0	0	0	0		hsa-miR-549a	0	0	0	0		hsa-miR-4522	5	0	0	1.66667		hsa-miR-2117	0	0	0	0
hsa-miR-5572	0	0	0	0		hsa-miR-655-5p	0	0	0	0		hsa-miR-4514	0	0	0	0		hsa-miR-6801-3p	0	0	5	1.66667		hsa-miR-6782-5p	0	0	0	0
hsa-miR-549a	0	0	0	0		hsa-miR-487a-3p	0	0	0	0		hsa-miR-4515	0	0	0	0		hsa-miR-3618	0	5	0	1.66667		hsa-miR-6782-3p	0	0	0	0
hsa-miR-4514	0	0	0	0		hsa-miR-487a-5p	0	0	0	0		hsa-miR-1276	0	0	0	0		hsa-miR-548ab	0	0	5	1.66667		hsa-miR-6783-5p	0	0	0	0
hsa-miR-4515	0	0	0	0		hsa-miR-382-5p	0	0	0	0		hsa-miR-548ap-5p	0	0	0	0		hsa-miR-3140-5p	0	5	0	1.66667		hsa-miR-6783-3p	0	0	0	0
hsa-miR-548ap-5p	0	0	0	0		hsa-miR-382-3p	0	0	0	0		hsa-miR-548ap-3p	0	0	0	0		hsa-miR-1234-3p	0	5	0	1.66667		hsa-miR-6784-5p	0	0	0	0
hsa-miR-548ap-3p	0	0	0	0		hsa-miR-134-3p	0	0	0	0		hsa-miR-1179	0	0	0	0		hsa-miR-876-5p	0	5	0	1.66667		hsa-miR-6784-3p	0	0	0	0
hsa-miR-1179	0	0	0	0		hsa-miR-668-3p	0	0	0	0		hsa-miR-7-2-3p	0	0	0	0		hsa-miR-548an	0	5	0	1.66667		hsa-miR-4315	0	0	0	0
hsa-miR-6766-5p	0	0	0	0		hsa-miR-668-5p	0	0	0	0		hsa-miR-3529-5p	0	0	0	0		hsa-miR-5008-3p	0	0	4	1.33333		hsa-miR-5089-5p	0	0	0	0
hsa-miR-6766-3p	0	0	0	0		hsa-miR-323b-5p	0	0	0	0		hsa-miR-6766-5p	0	0	0	0		hsa-miR-3916	0	4	0	1.33333		hsa-miR-5089-3p	0	0	0	0
hsa-miR-9-3p	0	0	0	0		hsa-miR-323b-3p	0	0	0	0		hsa-miR-6766-3p	0	0	0	0		hsa-miR-3166	0	0	4	1.33333		hsa-miR-152-5p	0	0	0	0
hsa-miR-5094	0	0	0	0		hsa-miR-154-5p	0	0	0	0		hsa-miR-9-3p	0	0	0	0		hsa-miR-16-1-3p	0	4	0	1.33333		hsa-miR-1203	0	0	0	0
hsa-miR-5009-5p	0	0	0	0		hsa-miR-154-3p	0	0	0	0		hsa-miR-5094	0	0	0	0		hsa-miR-6777-5p	0	4	0	1.33333		hsa-miR-196a-5p	0	0	0	0
hsa-miR-5009-3p	0	0	0	0		hsa-miR-496	0	0	0	0		hsa-miR-5009-5p	0	0	0	0		hsa-miR-187-5p	0	4	0	1.33333		hsa-miR-3185	0	0	0	0
hsa-miR-3174	0	0	0	0		hsa-miR-377-5p	0	0	0	0		hsa-miR-5009-3p	0	0	0	0		hsa-miR-515-5p	3	1	0	1.33333		hsa-miR-6129	0	0	0	0
hsa-miR-3175	0	0	0	0		hsa-miR-377-3p	0	0	0	0		hsa-miR-3174	0	0	0	0		hsa-miR-520h	0	3	1	1.33333		hsa-miR-6165	0	0	0	0
hsa-miR-1469	0	0	0	0		hsa-miR-541-5p	0	0	0	0		hsa-miR-3175	0	0	0	0		hsa-miR-4429	0	0	4	1.33333		hsa-miR-8059	0	0	0	0
hsa-miR-4714-5p	0	0	0	0		hsa-miR-541-3p	0	0	0	0		hsa-miR-1469	0	0	0	0		hsa-miR-2355-5p	0	0	4	1.33333		hsa-miR-3614-5p	0	0	0	0
hsa-miR-4714-3p	0	0	0	0		hsa-miR-409-5p	0	0	0	0		hsa-miR-4714-5p	0	0	0	0		hsa-miR-1302	0	0	4	1.33333		hsa-miR-3614-3p	0	0	0	0
hsa-miR-1302	0	0	0	0		hsa-miR-412-3p	0	0	0	0		hsa-miR-4714-3p	0	0	0	0		hsa-miR-4786-5p	0	4	0	1.33333		hsa-miR-142-5p	0	0	0	0
hsa-miR-6859-5p	0	0	0	0		hsa-miR-369-3p	0	0	0	0		hsa-miR-1302	0	0	0	0		hsa-miR-1302	0	0	4	1.33333		hsa-miR-142-3p	0	0	0	0
hsa-miR-6859-3p	0	0	0	0		hsa-miR-410-3p	0	0	0	0		hsa-miR-6859-5p	0	0	0	0		hsa-miR-7109-5p	0	4	0	1.33333		hsa-miR-4736	0	0	0	0
hsa-miR-6859-5p	0	0	0	0		hsa-miR-410-5p	0	0	0	0		hsa-miR-6859-3p	0	0	0	0		hsa-miR-3136-3p	0	4	0	1.33333		hsa-miR-454-5p	0	0	0	0
hsa-miR-6859-3p	0	0	0	0		hsa-miR-656-3p	0	0	0	0		hsa-miR-6859-5p	0	0	0	0		hsa-miR-4648	0	0	4	1.33333		hsa-miR-454-3p	0	0	0	0
hsa-miR-5587-5p	0	0	0	0		hsa-miR-656-5p	0	0	0	0		hsa-miR-6859-3p	0	0	0	0		hsa-miR-4658	0	4	0	1.33333		hsa-miR-301a-3p	0	0	0	0
hsa-miR-5587-3p	0	0	0	0		hsa-miR-4309	0	0	0	0		hsa-miR-5587-5p	0	0	0	0		hsa-miR-6723-5p	1	2	0	1		hsa-miR-301a-5p	0	0	0	0
hsa-miR-3176	0	0	0	0		hsa-miR-4710	0	0	0	0		hsa-miR-5587-3p	0	0	0	0		hsa-miR-548q	0	3	0	1		hsa-miR-4729	0	0	0	0
hsa-miR-662	0	0	0	0		hsa-miR-6765-5p	0	0	0	0		hsa-miR-3176	0	0	0	0		hsa-miR-5006-3p	0	3	0	1		hsa-miR-21-3p	0	0	0	0
hsa-miR-3177-5p	0	0	0	0		hsa-miR-6765-3p	0	0	0	0		hsa-miR-3177-3p	0	0	0	0		hsa-miR-376b-5p	0	0	3	1		hsa-miR-4737	0	0	0	0
hsa-miR-1225-5p	0	0	0	0		hsa-miR-8071	0	0	0	0		hsa-miR-3177-5p	0	0	0	0		hsa-miR-4723-5p	0	3	0	1		hsa-miR-633	0	0	0	0
hsa-miR-1225-3p	0	0	0	0		hsa-miR-8071	0	0	0	0		hsa-miR-1225-5p	0	0	0	0		hsa-miR-1283	1	2	0	1		hsa-miR-1273e	0	0	0	0
hsa-miR-6511b-5p	0	0	0	0		hsa-miR-4539	0	0	0	0		hsa-miR-1225-3p	0	0	0	0		hsa-miR-4780	0	3	0	1		hsa-miR-3064-5p	0	0	0	0
hsa-miR-3180	0	0	0	0		hsa-miR-4507	0	0	0	0		hsa-miR-6511b-5p	0	0	0	0		hsa-miR-4784	0	3	0	1		hsa-miR-3064-3p	0	0	0	0
hsa-miR-3677-3p	0	0	0	0		hsa-miR-4538	0	0	0	0		hsa-miR-6511b-3p	0	0	0	0		hsa-miR-7845-5p	0	3	0	1		hsa-miR-5047	0	0	0	0
hsa-miR-3677-5p	0	0	0	0		hsa-miR-4537	0	0	0	0		hsa-miR-4516	0	0	0	0		hsa-miR-4797-5p	0	3	0	1		hsa-miR-6080	0	0	0	0
hsa-miR-4717-5p	0	0	0	0		hsa-miR-5195-5p	0	0	0	0		hsa-miR-3180	0	0	0	0		hsa-miR-3149	3	0	0	1		hsa-miR-4315	0	0	0	0
hsa-miR-4717-3p	0	0	0	0		hsa-miR-5195-3p	0	0	0	0		hsa-miR-3677-3p	0	0	0	0		hsa-let-7f-2-3p	0	3	0	1		hsa-miR-634	0	0	0	0
hsa-miR-6767-5p	0	0	0	0		hsa-miR-3118	0	0	0	0		hsa-miR-3677-5p	0	0	0	0		hsa-miR-548d-3p	0	2	0	0.666667		hsa-miR-548d-5p	0	0	0	0
hsa-miR-6767-3p	0	0	0	0		hsa-miR-5701	0	0	0	0		hsa-miR-940	0	0	0	0		hsa-miR-3127-3p	0	2	0	0.666667		hsa-miR-548d-3p	0	0	0	0
hsa-miR-6768-5p	0	0	0	0		hsa-miR-3118	0	0	0	0		hsa-miR-4717-5p	0	0	0	0		hsa-miR-4773	0	2	0	0.666667		hsa-miR-548aa	0	0	0	0
hsa-miR-6768-3p	0	0	0	0		hsa-miR-5701	0	0	0	0		hsa-miR-4717-3p	0	0	0	0		hsa-miR-3197	0	0	2	0.666667		hsa-miR-635	0	0	0	0
hsa-miR-3178	0	0	0	0		hsa-miR-3118	0	0	0	0		hsa-miR-6767-5p	0	0	0	0		hsa-miR-3198	0	2	0	0.666667		hsa-miR-4524b-5p	0	0	0	0
hsa-miR-6126	0	0	0	0		hsa-miR-5701	0	0	0	0		hsa-miR-6767-3p	0	0	0	0		hsa-miR-885-5p	0	2	0	0.666667		hsa-miR-4524b-3p	0	0	0	0
hsa-miR-6769a-5p	0	0	0	0		hsa-miR-1268a	0	0	0	0		hsa-miR-6768-5p	0	0	0	0		hsa-miR-4795-5p	0	2	0	0.666667		hsa-miR-4524a-5p	0	0	0	0
hsa-miR-6769a-3p	0	0	0	0		hsa-miR-4509	0	0	0	0		hsa-miR-6768-3p	0	0	0	0		hsa-miR-6827-5p	2	0	0	0.666667		hsa-miR-4524a-3p	0	0	0	0
hsa-miR-8065	0	0	0	0		hsa-miR-4508	0	0	0	0		hsa-miR-6126	0	0	0	0		hsa-miR-4634	0	1	1	0.666667		hsa-miR-3678-5p	0	0	0	0
hsa-miR-548h-5p	0	0	0	0		hsa-miR-4715-5p	0	0	0	0		hsa-miR-6769a-5p	0	0	0	0		hsa-miR-548d-3p	0	2	0	0.666667		hsa-miR-6785-5p	0	0	0	0
hsa-miR-4718	0	0	0	0		hsa-miR-4715-3p	0	0	0	0		hsa-miR-6769a-3p	0	0	0	0		hsa-miR-3937	0	2	0	0.666667		hsa-miR-6785-3p	0	0	0	0
hsa-miR-193b-5p	0	0	0	0		hsa-miR-4509	0	0	0	0		hsa-miR-8065	0	0	0	0		hsa-miR-4426	0	0	1	0.333333		hsa-miR-4738-5p	0	0	0	0
hsa-miR-365a-5p	0	0	0	0		hsa-miR-4509	0	0	0	0		hsa-miR-548h-5p	0	0	0	0		hsa-miR-670-3p	1	0	0	0.333333		hsa-miR-4738-3p	0	0	0	0
hsa-miR-3179	0	0	0	0		hsa-miR-211-3p	0	0	0	0		hsa-miR-4718	0	0	0	0		hsa-miR-7641	0	0	1	0.333333		hsa-miR-6868-5p	0	0	0	0
hsa-miR-3670	0	0	0	0		hsa-miR-1233-3p	0	0	0	0		hsa-miR-193b-5p	0	0	0	0		hsa-miR-329-5p	0	1	0	0.333333		hsa-miR-6868-3p	0	0	0	0
hsa-miR-3180-5p	0	0	0	0		hsa-miR-1233-5p	0	0	0	0		hsa-miR-365a-3p	0	0	0	0		hsa-miR-4516	1	0	0	0.333333		hsa-miR-636	0	0	0	0
hsa-miR-3180-3p	0	0	0	0		hsa-miR-1233-3p	0	0	0	0		hsa-miR-365a-5p	0	0	0	0		hsa-miR-632	0	1	0	0.333333		hsa-miR-6516-5p	0	0	0	0
hsa-miR-6511a-5p	0	0	0	0		hsa-miR-1233-5p	0	0	0	0		hsa-miR-3179	0	0	0	0		hsa-miR-302f	0	0	1	0.333333		hsa-miR-6516-3p	0	0	0	0
hsa-miR-6511a-3p	0	0	0	0		hsa-miR-3942-5p	0	0	0	0		hsa-miR-3670	0	0	0	0		hsa-miR-6886-3p	0	1	0	0.333333		hsa-miR-4316	0	0	0	0
hsa-miR-6770-5p	0	0	0	0		hsa-miR-3942-3p	0	0	0	0		hsa-miR-3180-5p	0	0	0	0		hsa-miR-320e	0	1	0	0.333333		hsa-miR-4739	0	0	0	0
hsa-miR-6770-3p	0	0	0	0		hsa-miR-4510	0	0	0	0		hsa-miR-3180-3p	0	0	0	0		hsa-miR-515-5p	1	0	0	0.333333		hsa-miR-1268b	0	0	0	0
hsa-miR-1972	0	0	0	0		hsa-miR-8063	0	0	0	0		hsa-miR-6511a-5p	0	0	0	0		hsa-miR-525-3p	0	0	1	0.333333		hsa-miR-4730	0	0	0	0
hsa-miR-6511b-5p	0	0	0	0		hsa-miR-626	0	0	0	0		hsa-miR-6511a-3p	0	0	0	0		hsa-miR-516b-3p	1	0	0	0.333333		hsa-miR-657	0	0	0	0
hsa-miR-6511b-3p	0	0	0	0		hsa-miR-4310	0	0	0	0		hsa-miR-6770-5p	0	0	0	0		hsa-miR-7975	1	0	0	0.333333		hsa-miR-3065-5p	0	0	0	0
hsa-miR-3180	0	0	0	0		hsa-miR-627-5p	0	0	0	0		hsa-miR-6770-3p	0	0	0	0		hsa-miR-8062	0	1	0	0.333333		hsa-miR-3065-3p	0	0	0	0
hsa-miR-6506-5p	0	0	0	0		hsa-miR-627-3p	0	0	0	0		hsa-miR-1972	0	0	0	0		hsa-miR-378i	0	1	0	0.333333		hsa-miR-338-5p	0	0	0	0
hsa-miR-6506-3p	0	0	0	0		hsa-miR-1282	0	0	0	0		hsa-miR-6511b-5p	0	0	0	0		hsa-miR-4448	0	0	1	0.333333		hsa-miR-338-3p	0	0	0	0
hsa-miR-3179	0	0	0	0		hsa-miR-147b	0	0	0	0		hsa-miR-6511b-3p	0	0	0	0		hsa-miR-378d	1	0	0	0.333333		hsa-miR-1250-5p	0	0	0	0
hsa-miR-3670	0	0	0	0		hsa-miR-4716-5p	0	0	0	0		hsa-miR-3180	0	0	0	0		hsa-miR-378h	1	0	0	0.333333		hsa-miR-1250-3p	0	0	0	0
hsa-miR-3180-5p	0	0	0	0		hsa-miR-4716-3p	0	0	0	0		hsa-miR-6506-5p	0	0	0	0		hsa-miR-3934-3p	1	0	0	0.333333		hsa-miR-4740-5p	0	0	0	0
hsa-miR-3180-3p	0	0	0	0		hsa-miR-4712-5p	0	0	0	0		hsa-miR-6506-3p	0	0	0	0		hsa-miR-6859-5p	0	0	0	0		hsa-miR-4740-3p	0	0	0	0
hsa-miR-6511a-5p	0	0	0	0		hsa-miR-4712-3p	0	0	0	0		hsa-miR-3179	0	0	0	0		hsa-miR-6859-3p	0	0	0	0		hsa-miR-3186-5p	0	0	0	0
hsa-miR-6511a-3p	0	0	0	0		hsa-miR-4713-5p	0	0	0	0		hsa-miR-3670	0	0	0	0		hsa-miR-1302	0	0	0	0		hsa-miR-3186-3p	0	0	0	0
hsa-miR-6770-5p	0	0	0	0		hsa-miR-4713-3p	0	0	0	0		hsa-miR-3180-5p	0	0	0	0		hsa-miR-6859-5p	0	0	0	0		hsa-miR-6786-5p	0	0	0	0
hsa-miR-6770-3p	0	0	0	0		hsa-miR-7973	0	0	0	0		hsa-miR-3180-3p	0	0	0	0		hsa-miR-6859-3p	0	0	0	0		hsa-miR-6786-3p	0	0	0	0
hsa-miR-6511a-5p	0	0	0	0		hsa-miR-7973	0	0	0	0		hsa-miR-6511a-5p	0	0	0	0		hsa-miR-200a-5p	0	0	0	0		hsa-miR-6787-5p	0	0	0	0
hsa-miR-6511a-3p	0	0	0	0		hsa-miR-1266-5p	0	0	0	0		hsa-miR-6511a-3p	0	0	0	0		hsa-miR-6726-5p	0	0	0	0		hsa-miR-6787-3p	0	0	0	0
hsa-miR-6511a-5p	0	0	0	0		hsa-miR-1266-3p	0	0	0	0		hsa-miR-6770-5p	0	0	0	0		hsa-miR-6727-5p	0	0	0	0		hsa-miR-4525	0	0	0	0
hsa-miR-6511a-3p	0	0	0	0		hsa-miR-8067	0	0	0	0		hsa-miR-6770-3p	0	0	0	0		hsa-miR-6808-5p	0	0	0	0		hsa-miR-8078	0	0	0	0
hsa-miR-6770-5p	0	0	0	0		hsa-miR-6085	0	0	0	0		hsa-miR-6511a-5p	0	0	0	0		hsa-miR-4251	0	0	0	0		hsa-miR-6718-5p	0	0	0	0
hsa-miR-6770-3p	0	0	0	0		hsa-miR-190a-3p	0	0	0	0		hsa-miR-6511a-3p	0	0	0	0		hsa-miR-4417	0	0	0	0		hsa-miR-3976	0	0	0	0
hsa-miR-3180-5p	0	0	0	0		hsa-miR-422a	0	0	0	0		hsa-miR-6511a-5p	0	0	0	0		hsa-miR-4252	0	0	0	0		hsa-miR-4317	0	0	0	0
hsa-miR-3180-3p	0	0	0	0		hsa-miR-1272	0	0	0	0		hsa-miR-6511a-3p	0	0	0	0		hsa-miR-6728-5p	0	0	0	0		hsa-miR-6788-5p	0	0	0	0
hsa-miR-3670	0	0	0	0		hsa-miR-4511	0	0	0	0		hsa-miR-6770-5p	0	0	0	0		hsa-miR-1273d	0	0	0	0		hsa-miR-6788-3p	0	0	0	0
hsa-miR-3179	0	0	0	0		hsa-miR-4311	0	0	0	0		hsa-miR-6770-3p	0	0	0	0		hsa-miR-7846-3p	0	0	0	0		hsa-miR-7153-5p	0	0	0	0
hsa-miR-3670	0	0	0	0		hsa-miR-4512	0	0	0	0		hsa-miR-3180-5p	0	0	0	0		hsa-miR-4632-5p	0	0	0	0		hsa-miR-7153-3p	0	0	0	0
hsa-miR-3179	0	0	0	0		hsa-miR-4312	0	0	0	0		hsa-miR-3180-3p	0	0	0	0		hsa-miR-6730-5p	0	0	0	0		hsa-miR-5190	0	0	0	0
hsa-miR-3680-5p	0	0	0	0		hsa-miR-630	0	0	0	0		hsa-miR-3670	0	0	0	0		hsa-miR-6730-3p	0	0	0	0		hsa-miR-4526	0	0	0	0
hsa-miR-3680-3p	0	0	0	0		hsa-miR-6881-5p	0	0	0	0		hsa-miR-3179	0	0	0	0		hsa-miR-3675-5p	0	0	0	0		hsa-miR-3156-5p	0	0	0	0
hsa-miR-1273h-5p	0	0	0	0		hsa-miR-6881-3p	0	0	0	0		hsa-miR-3670	0	0	0	0		hsa-miR-3675-3p	0	0	0	0		hsa-miR-3156-3p	0	0	0	0
hsa-miR-1273h-3p	0	0	0	0		hsa-miR-4513	0	0	0	0		hsa-miR-3179	0	0	0	0		hsa-miR-3972	0	0	0	0		hsa-miR-320c	0	0	0	0
hsa-miR-548w	0	0	0	0		hsa-miR-6882-5p	0	0	0	0		hsa-miR-3680-5p	0	0	0	0		hsa-miR-4695-5p	0	0	0	0		hsa-miR-133a-5p	0	0	0	0
hsa-miR-6862-5p	0	0	0	0		hsa-miR-6882-3p	0	0	0	0		hsa-miR-3680-3p	0	0	0	0		hsa-miR-1290	0	0	0	0		hsa-miR-4741	0	0	0	0
hsa-miR-6862-3p	0	0	0	0		hsa-miR-631	0	0	0	0		hsa-miR-1273h-5p	0	0	0	0		hsa-miR-6084	0	0	0	0		hsa-miR-320c	0	0	0	0
hsa-miR-6862-5p	0	0	0	0		hsa-miR-4313	0	0	0	0		hsa-miR-1273h-3p	0	0	0	0		hsa-miR-4418	0	0	0	0		hsa-miR-8057	0	0	0	0
hsa-miR-6862-3p	0	0	0	0		hsa-miR-3713	0	0	0	0		hsa-miR-548w	0	0	0	0		hsa-miR-6127	0	0	0	0		hsa-miR-302f	0	0	0	0
hsa-miR-4721	0	0	0	0		hsa-miR-5572	0	0	0	0		hsa-miR-6862-5p	0	0	0	0		hsa-miR-4684-5p	0	0	0	0		hsa-miR-3975	0	0	0	0
hsa-miR-4517	0	0	0	0		hsa-miR-549a	0	0	0	0		hsa-miR-6862-3p	0	0	0	0		hsa-miR-4253	0	0	0	0		hsa-miR-187-5p	0	0	0	0
hsa-miR-3680-5p	0	0	0	0		hsa-miR-4514	0	0	0	0		hsa-miR-6862-5p	0	0	0	0		hsa-miR-4419a	0	0	0	0		hsa-miR-187-3p	0	0	0	0
hsa-miR-3680-3p	0	0	0	0		hsa-miR-4515	0	0	0	0		hsa-miR-6862-3p	0	0	0	0		hsa-miR-378f	0	0	0	0		hsa-miR-3929	0	0	0	0
hsa-miR-4518	0	0	0	0		hsa-miR-548ap-5p	0	0	0	0		hsa-miR-4721	0	0	0	0		hsa-miR-6731-5p	0	0	0	0		hsa-miR-4318	0	0	0	0
hsa-miR-4519	0	0	0	0		hsa-miR-548ap-3p	0	0	0	0		hsa-miR-4517	0	0	0	0		hsa-miR-6731-3p	0	0	0	0		hsa-miR-924	0	0	0	0
hsa-miR-762	0	0	0	0		hsa-miR-7-2-3p	0	0	0	0		hsa-miR-3680-5p	0	0	0	0		hsa-miR-4425	0	0	0	0		hsa-miR-5583-5p	0	0	0	0
hsa-miR-6771-5p	0	0	0	0		hsa-miR-3529-5p	0	0	0	0		hsa-miR-3680-3p	0	0	0	0		hsa-miR-3917	0	0	0	0		hsa-miR-5583-3p	0	0	0	0
hsa-miR-6771-3p	0	0	0	0		hsa-miR-6766-5p	0	0	0	0		hsa-miR-4518	0	0	0	0		hsa-miR-4254	0	0	0	0		hsa-miR-5583-5p	0	0	0	0
hsa-miR-3181	0	0	0	0		hsa-miR-6766-3p	0	0	0	0		hsa-miR-762	0	0	0	0		hsa-miR-5585-5p	0	0	0	0		hsa-miR-5583-3p	0	0	0	0
hsa-miR-3935	0	0	0	0		hsa-miR-5094	0	0	0	0		hsa-miR-6771-5p	0	0	0	0		hsa-miR-5585-3p	0	0	0	0		hsa-miR-4319	0	0	0	0
hsa-miR-138-5p	0	0	0	0		hsa-miR-5009-5p	0	0	0	0		hsa-miR-6771-3p	0	0	0	0		hsa-miR-552-3p	0	0	0	0		hsa-miR-4527	0	0	0	0
hsa-miR-138-2-3p	0	0	0	0		hsa-miR-5009-3p	0	0	0	0		hsa-miR-3181	0	0	0	0		hsa-miR-4255	0	0	0	0		hsa-miR-4743-5p	0	0	0	0
hsa-miR-6863	0	0	0	0		hsa-miR-3174	0	0	0	0		hsa-miR-3935	0	0	0	0		hsa-miR-6732-5p	0	0	0	0		hsa-miR-4743-3p	0	0	0	0
hsa-miR-6772-5p	0	0	0	0		hsa-miR-1469	0	0	0	0		hsa-miR-138-2-3p	0	0	0	0		hsa-miR-5581-5p	0	0	0	0		hsa-miR-4744	0	0	0	0
hsa-miR-6772-3p	0	0	0	0		hsa-miR-4714-5p	0	0	0	0		hsa-miR-6863	0	0	0	0		hsa-miR-3659	0	0	0	0		hsa-miR-1539	0	0	0	0
hsa-miR-328-5p	0	0	0	0		hsa-miR-4714-3p	0	0	0	0		hsa-miR-6772-5p	0	0	0	0		hsa-miR-6733-5p	0	0	0	0		hsa-miR-4320	0	0	0	0
hsa-miR-6773-5p	0	0	0	0		hsa-miR-1302	0	0	0	0		hsa-miR-6772-3p	0	0	0	0		hsa-miR-6734-5p	0	0	0	0		hsa-miR-4528	0	0	0	0
hsa-miR-6773-3p	0	0	0	0		hsa-miR-6859-5p	0	0	0	0		hsa-miR-328-5p	0	0	0	0		hsa-miR-6079	0	0	0	0		hsa-miR-4529-5p	0	0	0	0
hsa-miR-1538	0	0	0	0		hsa-miR-6859-3p	0	0	0	0		hsa-miR-6773-5p	0	0	0	0		hsa-miR-5584-5p	0	0	0	0		hsa-miR-4529-3p	0	0	0	0
hsa-miR-1972	0	0	0	0		hsa-miR-6859-5p	0	0	0	0		hsa-miR-6773-3p	0	0	0	0		hsa-miR-4421	0	0	0	0		hsa-miR-122-3p	0	0	0	0
hsa-miR-4719	0	0	0	0		hsa-miR-6859-3p	0	0	0	0		hsa-miR-1538	0	0	0	0		hsa-miR-6500-5p	0	0	0	0		hsa-miR-3591-5p	0	0	0	0
hsa-miR-4720-5p	0	0	0	0		hsa-miR-5587-5p	0	0	0	0		hsa-miR-1972	0	0	0	0		hsa-miR-6500-3p	0	0	0	0		hsa-miR-5011-5p	0	0	0	0
hsa-miR-4720-3p	0	0	0	0		hsa-miR-5587-3p	0	0	0	0		hsa-miR-4719	0	0	0	0		hsa-miR-761	0	0	0	0		hsa-miR-5011-3p	0	0	0	0
hsa-miR-7854-3p	0	0	0	0		hsa-miR-3176	0	0	0	0		hsa-miR-4720-5p	0	0	0	0		hsa-miR-1273f	0	0	0	0		hsa-miR-548av-5p	0	0	0	0
hsa-miR-6504-5p	0	0	0	0		hsa-miR-3177-3p	0	0	0	0		hsa-miR-4720-3p	0	0	0	0		hsa-miR-5095	0	0	0	0		hsa-miR-548av-3p	0	0	0	0
hsa-miR-6504-3p	0	0	0	0		hsa-miR-3177-5p	0	0	0	0		hsa-miR-7854-3p	0	0	0	0		hsa-miR-1273g-5p	0	0	0	0		hsa-miR-1302	0	0	0	0
hsa-miR-8058	0	0	0	0		hsa-miR-1225-5p	0	0	0	0		hsa-miR-6504-5p	0	0	0	0		hsa-miR-1273g-3p	0	0	0	0		hsa-miR-4745-5p	0	0	0	0
hsa-miR-3182	0	0	0	0		hsa-miR-1225-3p	0	0	0	0		hsa-miR-6504-3p	0	0	0	0		hsa-miR-4711-5p	0	0	0	0		hsa-miR-4745-3p	0	0	0	0
hsa-miR-5093	0	0	0	0		hsa-miR-6511b-5p	0	0	0	0		hsa-miR-8058	0	0	0	0		hsa-miR-4711-3p	0	0	0	0		hsa-miR-3187-5p	0	0	0	0
hsa-miR-1910-3p	0	0	0	0		hsa-miR-4516	0	0	0	0		hsa-miR-3182	0	0	0	0		hsa-miR-3116	0	0	0	0		hsa-miR-1909-5p	0	0	0	0
hsa-miR-6774-5p	0	0	0	0		hsa-miR-3180	0	0	0	0		hsa-miR-5093	0	0	0	0		hsa-miR-3116	0	0	0	0		hsa-miR-1909-3p	0	0	0	0
hsa-miR-6774-3p	0	0	0	0		hsa-miR-3677-3p	0	0	0	0		hsa-miR-1910-5p	0	0	0	0		hsa-miR-6068	0	0	0	0		hsa-miR-1227-3p	0	0	0	0
hsa-miR-6775-5p	0	0	0	0		hsa-miR-3677-5p	0	0	0	0		hsa-miR-1910-3p	0	0	0	0		hsa-miR-4794	0	0	0	0		hsa-miR-1227-5p	0	0	0	0
hsa-miR-6775-3p	0	0	0	0		hsa-miR-4717-5p	0	0	0	0		hsa-miR-6774-5p	0	0	0	0		hsa-miR-3671	0	0	0	0		hsa-miR-6789-5p	0	0	0	0
hsa-miR-5189-5p	0	0	0	0		hsa-miR-4717-3p	0	0	0	0		hsa-miR-6774-3p	0	0	0	0		hsa-miR-7156-5p	0	0	0	0		hsa-miR-4321	0	0	0	0
hsa-miR-5189-3p	0	0	0	0		hsa-miR-6767-5p	0	0	0	0		hsa-miR-6775-5p	0	0	0	0		hsa-miR-7156-3p	0	0	0	0		hsa-miR-7108-5p	0	0	0	0
hsa-miR-4722-5p	0	0	0	0		hsa-miR-6767-3p	0	0	0	0		hsa-miR-6775-3p	0	0	0	0		hsa-miR-4423-3p	0	0	0	0		hsa-miR-7108-3p	0	0	0	0
hsa-miR-4722-3p	0	0	0	0		hsa-miR-6768-5p	0	0	0	0		hsa-miR-5189-5p	0	0	0	0		hsa-miR-7856-5p	0	0	0	0		hsa-miR-7850-5p	0	0	0	0
hsa-miR-3183	0	0	0	0		hsa-miR-6768-3p	0	0	0	0		hsa-miR-5189-3p	0	0	0	0		hsa-miR-553	0	0	0	0		hsa-miR-637	0	0	0	0
hsa-miR-6776-5p	0	0	0	0		hsa-miR-3178	0	0	0	0		hsa-miR-4722-5p	0	0	0	0		hsa-miR-7852-3p	0	0	0	0		hsa-miR-4746-5p	0	0	0	0
hsa-miR-6776-3p	0	0	0	0		hsa-miR-6126	0	0	0	0		hsa-miR-4722-3p	0	0	0	0		hsa-miR-4256	0	0	0	0		hsa-miR-4746-3p	0	0	0	0
hsa-miR-1253	0	0	0	0		hsa-miR-6769a-5p	0	0	0	0		hsa-miR-3183	0	0	0	0		hsa-miR-548ac	0	0	0	0		hsa-miR-7-5p	0	0	0	0
hsa-miR-6864-5p	0	0	0	0		hsa-miR-6769a-3p	0	0	0	0		hsa-miR-132-3p	0	0	0	0		hsa-miR-320b	0	0	0	0		hsa-miR-4747-5p	0	0	0	0
hsa-miR-6864-3p	0	0	0	0		hsa-miR-8065	0	0	0	0		hsa-miR-6776-5p	0	0	0	0		hsa-miR-6077	0	0	0	0		hsa-miR-4747-3p	0	0	0	0
hsa-miR-6865-5p	0	0	0	0		hsa-miR-548h-5p	0	0	0	0		hsa-miR-1253	0	0	0	0		hsa-miR-6878-5p	0	0	0	0		hsa-miR-6885-5p	0	0	0	0
hsa-miR-6865-3p	0	0	0	0		hsa-miR-4718	0	0	0	0		hsa-miR-6864-5p	0	0	0	0		hsa-miR-4257	0	0	0	0		hsa-miR-6885-3p	0	0	0	0
hsa-miR-4520-5p	0	0	0	0		hsa-miR-193b-5p	0	0	0	0		hsa-miR-6864-3p	0	0	0	0		hsa-miR-554	0	0	0	0		hsa-miR-6790-5p	0	0	0	0
hsa-miR-4520-3p	0	0	0	0		hsa-miR-365a-5p	0	0	0	0		hsa-miR-6865-5p	0	0	0	0		hsa-miR-8083	0	0	0	0		hsa-miR-6790-3p	0	0	0	0
hsa-miR-4520-5p	0	0	0	0		hsa-miR-3179	0	0	0	0		hsa-miR-6865-3p	0	0	0	0		hsa-miR-4258	0	0	0	0		hsa-miR-3940-3p	0	0	0	0
hsa-miR-4520-2-3p	0	0	0	0		hsa-miR-3670	0	0	0	0		hsa-miR-4520-5p	0	0	0	0		hsa-miR-555	0	0	0	0		hsa-miR-3940-5p	0	0	0	0
hsa-miR-195-3p	0	0	0	0		hsa-miR-3180-5p	0	0	0	0		hsa-miR-4520-3p	0	0	0	0		hsa-miR-6738-5p	0	0	0	0		hsa-miR-6791-5p	0	0	0	0
hsa-miR-497-3p	0	0	0	0		hsa-miR-3180-3p	0	0	0	0		hsa-miR-4520-5p	0	0	0	0		hsa-miR-9-5p	0	0	0	0		hsa-miR-6791-3p	0	0	0	0
hsa-miR-4314	0	0	0	0		hsa-miR-6511a-5p	0	0	0	0		hsa-miR-4520-2-3p	0	0	0	0		hsa-miR-765	0	0	0	0		hsa-miR-6792-5p	0	0	0	0
hsa-miR-6883-5p	0	0	0	0		hsa-miR-6511a-3p	0	0	0	0		hsa-miR-497-3p	0	0	0	0		hsa-miR-4259	0	0	0	0		hsa-miR-6792-3p	0	0	0	0
hsa-miR-6883-3p	0	0	0	0		hsa-miR-6770-5p	0	0	0	0		hsa-miR-4314	0	0	0	0		hsa-miR-5187-3p	0	0	0	0		hsa-miR-4999-5p	0	0	0	0
hsa-miR-1269b	0	0	0	0		hsa-miR-6770-3p	0	0	0	0		hsa-miR-6883-5p	0	0	0	0		hsa-miR-3658	0	0	0	0		hsa-miR-4999-3p	0	0	0	0
hsa-miR-548h-5p	0	0	0	0		hsa-miR-1972	0	0	0	0		hsa-miR-6883-3p	0	0	0	0		hsa-miR-921	0	0	0	0		hsa-miR-5589-5p	0	0	0	0
hsa-miR-4731-5p	0	0	0	0		hsa-miR-6511b-5p	0	0	0	0		hsa-miR-1269b	0	0	0	0		hsa-miR-1255b-5p	0	0	0	0		hsa-miR-5589-3p	0	0	0	0
hsa-miR-4731-3p	0	0	0	0		hsa-miR-3180	0	0	0	0		hsa-miR-548h-5p	0	0	0	0		hsa-miR-1255b-2-3p	0	0	0	0		hsa-miR-4322	0	0	0	0
hsa-miR-1288-3p	0	0	0	0		hsa-miR-6506-5p	0	0	0	0		hsa-miR-4731-5p	0	0	0	0		hsa-miR-557	0	0	0	0		hsa-miR-1181	0	0	0	0
hsa-miR-1288-5p	0	0	0	0		hsa-miR-6506-3p	0	0	0	0		hsa-miR-4731-3p	0	0	0	0		hsa-miR-3119	0	0	0	0		hsa-miR-1238-3p	0	0	0	0
hsa-miR-6777-5p	0	0	0	0		hsa-miR-3179	0	0	0	0		hsa-miR-1288-3p	0	0	0	0		hsa-miR-3119	0	0	0	0		hsa-miR-1238-5p	0	0	0	0
hsa-miR-6777-3p	0	0	0	0		hsa-miR-3670	0	0	0	0		hsa-miR-1288-5p	0	0	0	0		hsa-miR-1295a	0	0	0	0		hsa-miR-638	0	0	0	0
hsa-miR-33b-5p	0	0	0	0		hsa-miR-3180-5p	0	0	0	0		hsa-miR-6777-5p	0	0	0	0		hsa-miR-1295b-5p	0	0	0	0		hsa-miR-4748	0	0	0	0
hsa-miR-6778-5p	0	0	0	0		hsa-miR-3180-3p	0	0	0	0		hsa-miR-6777-3p	0	0	0	0		hsa-miR-1295b-3p	0	0	0	0		hsa-miR-199a-5p	0	0	0	0
hsa-miR-6778-3p	0	0	0	0		hsa-miR-6511a-5p	0	0	0	0		hsa-miR-33b-5p	0	0	0	0		hsa-miR-488-5p	0	0	0	0		hsa-miR-6793-5p	0	0	0	0
hsa-miR-1180-5p	0	0	0	0		hsa-miR-6511a-3p	0	0	0	0		hsa-miR-33b-3p	0	0	0	0		hsa-miR-4424	0	0	0	0		hsa-miR-6793-3p	0	0	0	0
hsa-miR-4522	0	0	0	0		hsa-miR-6770-5p	0	0	0	0		hsa-miR-6778-5p	0	0	0	0		hsa-miR-3121-3p	0	0	0	0		hsa-miR-6886-5p	0	0	0	0
hsa-miR-4723-5p	0	0	0	0		hsa-miR-6770-3p	0	0	0	0		hsa-miR-1180-5p	0	0	0	0		hsa-miR-4735-5p	0	0	0	0		hsa-miR-6886-3p	0	0	0	0
hsa-miR-4723-3p	0	0	0	0		hsa-miR-6511a-5p	0	0	0	0		hsa-miR-4522	0	0	0	0		hsa-miR-4735-3p	0	0	0	0		hsa-miR-7974	0	0	0	0
hsa-miR-451b	0	0	0	0		hsa-miR-6511a-3p	0	0	0	0		hsa-miR-4723-5p	0	0	0	0		hsa-miR-1231	0	0	0	0		hsa-miR-5684	0	0	0	0
hsa-miR-144-5p	0	0	0	0		hsa-miR-6511a-5p	0	0	0	0		hsa-miR-4723-3p	0	0	0	0		hsa-miR-6740-5p	0	0	0	0		hsa-miR-6794-5p	0	0	0	0
hsa-miR-144-3p	0	0	0	0		hsa-miR-6511a-3p	0	0	0	0		hsa-miR-4732-5p	0	0	0	0		hsa-miR-6769b-5p	0	0	0	0		hsa-miR-6794-3p	0	0	0	0
hsa-miR-4732-5p	0	0	0	0		hsa-miR-6770-5p	0	0	0	0		hsa-miR-4523	0	0	0	0		hsa-miR-6769b-3p	0	0	0	0		hsa-miR-5695	0	0	0	0
hsa-miR-4732-3p	0	0	0	0		hsa-miR-6770-3p	0	0	0	0		hsa-miR-4733-5p	0	0	0	0		hsa-miR-4260	0	0	0	0		hsa-miR-6515-5p	0	0	0	0
hsa-miR-4523	0	0	0	0		hsa-miR-3180-5p	0	0	0	0		hsa-miR-4733-3p	0	0	0	0		hsa-miR-3122	0	0	0	0		hsa-miR-6515-3p	0	0	0	0
hsa-miR-4733-3p	0	0	0	0		hsa-miR-3180-3p	0	0	0	0		hsa-miR-4724-5p	0	0	0	0		hsa-miR-215-5p	0	0	0	0		hsa-miR-24-2-5p	0	0	0	0
hsa-miR-4724-5p	0	0	0	0		hsa-miR-3670	0	0	0	0		hsa-miR-4724-3p	0	0	0	0		hsa-miR-215-3p	0	0	0	0		hsa-miR-27a-5p	0	0	0	0
hsa-miR-4724-3p	0	0	0	0		hsa-miR-3179	0	0	0	0		hsa-miR-4725-5p	0	0	0	0		hsa-miR-4742-5p	0	0	0	0		hsa-miR-23a-5p	0	0	0	0
hsa-miR-4725-5p	0	0	0	0		hsa-miR-3670	0	0	0	0		hsa-miR-4725-3p	0	0	0	0		hsa-miR-5008-5p	0	0	0	0		hsa-miR-181c-3p	0	0	0	0
hsa-miR-4725-3p	0	0	0	0		hsa-miR-3179	0	0	0	0		hsa-miR-365b-5p	0	0	0	0		hsa-miR-3620-5p	0	0	0	0		hsa-miR-181d-3p	0	0	0	0
hsa-miR-632	0	0	0	0		hsa-miR-3680-5p	0	0	0	0		hsa-miR-632	0	0	0	0		hsa-miR-4666a-5p	0	0	0	0		hsa-miR-1199-5p	0	0	0	0
hsa-miR-2909	0	0	0	0		hsa-miR-3680-3p	0	0	0	0		hsa-miR-2909	0	0	0	0		hsa-miR-4666a-3p	0	0	0	0		hsa-miR-1199-3p	0	0	0	0
hsa-miR-378j	0	0	0	0		hsa-miR-1273h-5p	0	0	0	0		hsa-miR-378j	0	0	0	0		hsa-miR-1182	0	0	0	0		hsa-miR-639	0	0	0	0
hsa-miR-4734	0	0	0	0		hsa-miR-1273h-3p	0	0	0	0		hsa-miR-4734	0	0	0	0		hsa-miR-4427	0	0	0	0		hsa-miR-6795-5p	0	0	0	0
hsa-miR-4726-5p	0	0	0	0		hsa-miR-548w	0	0	0	0		hsa-miR-4726-5p	0	0	0	0		hsa-miR-4753-5p	0	0	0	0		hsa-miR-6795-3p	0	0	0	0
hsa-miR-4726-3p	0	0	0	0		hsa-miR-6862-5p	0	0	0	0		hsa-miR-4726-3p	0	0	0	0		hsa-miR-4428	0	0	0	0		hsa-miR-1470	0	0	0	0
hsa-miR-4727-5p	0	0	0	0		hsa-miR-6862-3p	0	0	0	0		hsa-miR-4727-5p	0	0	0	0		hsa-miR-3123	0	0	0	0		hsa-miR-3188	0	0	0	0
hsa-miR-4727-3p	0	0	0	0		hsa-miR-6862-5p	0	0	0	0		hsa-miR-4727-3p	0	0	0	0		hsa-miR-4677-3p	0	0	0	0		hsa-miR-3189-3p	0	0	0	0
hsa-miR-6779-5p	0	0	0	0		hsa-miR-6862-3p	0	0	0	0		hsa-miR-6779-5p	0	0	0	0		hsa-miR-5699-5p	0	0	0	0		hsa-miR-3189-5p	0	0	0	0
hsa-miR-6779-3p	0	0	0	0		hsa-miR-4721	0	0	0	0		hsa-miR-6779-3p	0	0	0	0		hsa-miR-6072	0	0	0	0		hsa-miR-640	0	0	0	0
hsa-miR-4728-5p	0	0	0	0		hsa-miR-4517	0	0	0	0		hsa-miR-4728-5p	0	0	0	0		hsa-miR-6078	0	0	0	0		hsa-miR-1270	0	0	0	0
hsa-miR-4728-3p	0	0	0	0		hsa-miR-3680-5p	0	0	0	0		hsa-miR-6884-5p	0	0	0	0		hsa-miR-3155a	0	0	0	0		hsa-miR-6887-5p	0	0	0	0
hsa-miR-6884-5p	0	0	0	0		hsa-miR-3680-3p	0	0	0	0		hsa-miR-6884-3p	0	0	0	0		hsa-miR-548ak	0	0	0	0		hsa-miR-6887-3p	0	0	0	0
hsa-miR-6884-3p	0	0	0	0		hsa-miR-4518	0	0	0	0		hsa-miR-6866-5p	0	0	0	0		hsa-miR-4480	0	0	0	0		hsa-miR-5196-5p	0	0	0	0
hsa-miR-6866-5p	0	0	0	0		hsa-miR-4519	0	0	0	0		hsa-miR-6867-5p	0	0	0	0		hsa-miR-4481	0	0	0	0		hsa-miR-5196-3p	0	0	0	0
hsa-miR-6866-3p	0	0	0	0		hsa-miR-762	0	0	0	0		hsa-miR-6867-3p	0	0	0	0		hsa-miR-4293	0	0	0	0		hsa-miR-4530	0	0	0	0
hsa-miR-6867-5p	0	0	0	0		hsa-miR-6771-5p	0	0	0	0		hsa-miR-6510-5p	0	0	0	0		hsa-miR-1265	0	0	0	0		hsa-miR-6719-3p	0	0	0	0
hsa-miR-6867-3p	0	0	0	0		hsa-miR-6771-3p	0	0	0	0		hsa-miR-548at-5p	0	0	0	0		hsa-miR-511-3p	0	0	0	0		hsa-miR-641	0	0	0	0
hsa-miR-6510-5p	0	0	0	0		hsa-miR-3181	0	0	0	0		hsa-miR-548at-3p	0	0	0	0		hsa-miR-4675	0	0	0	0		hsa-miR-6796-5p	0	0	0	0
hsa-miR-6510-3p	0	0	0	0		hsa-miR-3935	0	0	0	0		hsa-miR-5010-5p	0	0	0	0		hsa-miR-603	0	0	0	0		hsa-miR-6796-3p	0	0	0	0
hsa-miR-548at-5p	0	0	0	0		hsa-miR-138-5p	0	0	0	0		hsa-miR-5010-3p	0	0	0	0		hsa-miR-8086	0	0	0	0		hsa-miR-6797-5p	0	0	0	0
hsa-miR-548at-3p	0	0	0	0		hsa-miR-138-2-3p	0	0	0	0		hsa-miR-6780a-5p	0	0	0	0		hsa-miR-604	0	0	0	0		hsa-miR-6797-3p	0	0	0	0
hsa-miR-6780a-5p	0	0	0	0		hsa-miR-6863	0	0	0	0		hsa-miR-6780a-3p	0	0	0	0		hsa-miR-938	0	0	0	0		hsa-miR-4323	0	0	0	0
hsa-miR-6780a-3p	0	0	0	0		hsa-miR-6772-5p	0	0	0	0		hsa-miR-6781-5p	0	0	0	0		hsa-miR-7162-5p	0	0	0	0		hsa-miR-8077	0	0	0	0
hsa-miR-6781-5p	0	0	0	0		hsa-miR-6772-3p	0	0	0	0		hsa-miR-6781-3p	0	0	0	0		hsa-miR-7162-3p	0	0	0	0		hsa-miR-4531	0	0	0	0
hsa-miR-6781-3p	0	0	0	0		hsa-miR-328-5p	0	0	0	0		hsa-miR-2117	0	0	0	0		hsa-miR-3611	0	0	0	0		hsa-miR-8085	0	0	0	0
hsa-miR-2117	0	0	0	0		hsa-miR-6773-5p	0	0	0	0		hsa-miR-6782-3p	0	0	0	0		hsa-miR-3156-5p	0	0	0	0		hsa-miR-6088	0	0	0	0
hsa-miR-6782-5p	0	0	0	0		hsa-miR-6773-3p	0	0	0	0		hsa-miR-6783-5p	0	0	0	0		hsa-miR-3156-3p	0	0	0	0		hsa-miR-330-5p	0	0	0	0
hsa-miR-6782-3p	0	0	0	0		hsa-miR-1538	0	0	0	0		hsa-miR-6784-5p	0	0	0	0		hsa-miR-4294	0	0	0	0		hsa-miR-330-3p	0	0	0	0
hsa-miR-6783-5p	0	0	0	0		hsa-miR-1972	0	0	0	0		hsa-miR-6784-3p	0	0	0	0		hsa-miR-548f-3p	0	0	0	0		hsa-miR-642a-5p	0	0	0	0
hsa-miR-6783-3p	0	0	0	0		hsa-miR-4719	0	0	0	0		hsa-miR-4315	0	0	0	0		hsa-miR-548f-5p	0	0	0	0		hsa-miR-642a-3p	0	0	0	0
hsa-miR-6784-5p	0	0	0	0		hsa-miR-4720-5p	0	0	0	0		hsa-miR-5089-5p	0	0	0	0		hsa-miR-3924	0	0	0	0		hsa-miR-642b-3p	0	0	0	0
hsa-miR-6784-3p	0	0	0	0		hsa-miR-4720-3p	0	0	0	0		hsa-miR-5089-3p	0	0	0	0		hsa-miR-1296-3p	0	0	0	0		hsa-miR-642b-5p	0	0	0	0
hsa-miR-4315	0	0	0	0		hsa-miR-7854-3p	0	0	0	0		hsa-miR-152-5p	0	0	0	0		hsa-miR-7151-5p	0	0	0	0		hsa-miR-769-5p	0	0	0	0
hsa-miR-5089-5p	0	0	0	0		hsa-miR-6504-5p	0	0	0	0		hsa-miR-1203	0	0	0	0		hsa-miR-7151-3p	0	0	0	0		hsa-miR-769-3p	0	0	0	0
hsa-miR-5089-3p	0	0	0	0		hsa-miR-6504-3p	0	0	0	0		hsa-miR-10a-3p	0	0	0	0		hsa-miR-7152-5p	0	0	0	0		hsa-miR-3190-3p	0	0	0	0
hsa-miR-152-5p	0	0	0	0		hsa-miR-8058	0	0	0	0		hsa-miR-3185	0	0	0	0		hsa-miR-7152-3p	0	0	0	0		hsa-miR-3191-5p	0	0	0	0
hsa-miR-1203	0	0	0	0		hsa-miR-3182	0	0	0	0		hsa-miR-6129	0	0	0	0		hsa-miR-4676-5p	0	0	0	0		hsa-miR-6798-5p	0	0	0	0
hsa-miR-3185	0	0	0	0		hsa-miR-5093	0	0	0	0		hsa-miR-6165	0	0	0	0		hsa-miR-4676-3p	0	0	0	0		hsa-miR-6798-3p	0	0	0	0
hsa-miR-6129	0	0	0	0		hsa-miR-1910-5p	0	0	0	0		hsa-miR-8059	0	0	0	0		hsa-miR-606	0	0	0	0		hsa-miR-4324	0	0	0	0
hsa-miR-6165	0	0	0	0		hsa-miR-1910-3p	0	0	0	0		hsa-miR-3614-5p	0	0	0	0		hsa-miR-4678	0	0	0	0		hsa-miR-150-3p	0	0	0	0
hsa-miR-8059	0	0	0	0		hsa-miR-6774-5p	0	0	0	0		hsa-miR-3614-3p	0	0	0	0		hsa-miR-4679	0	0	0	0		hsa-miR-5088-5p	0	0	0	0
hsa-miR-3614-5p	0	0	0	0		hsa-miR-6775-5p	0	0	0	0		hsa-miR-4736	0	0	0	0		hsa-miR-4679	0	0	0	0		hsa-miR-5088-3p	0	0	0	0
hsa-miR-3614-3p	0	0	0	0		hsa-miR-6775-3p	0	0	0	0		hsa-miR-454-5p	0	0	0	0		hsa-miR-3157-3p	0	0	0	0		hsa-miR-6799-5p	0	0	0	0
hsa-miR-142-5p	0	0	0	0		hsa-miR-5189-5p	0	0	0	0		hsa-miR-4729	0	0	0	0		hsa-miR-607	0	0	0	0		hsa-miR-6799-3p	0	0	0	0
hsa-miR-142-3p	0	0	0	0		hsa-miR-5189-3p	0	0	0	0		hsa-miR-4737	0	0	0	0		hsa-miR-4685-5p	0	0	0	0		hsa-miR-6800-5p	0	0	0	0
hsa-miR-4736	0	0	0	0		hsa-miR-4722-5p	0	0	0	0		hsa-miR-633	0	0	0	0		hsa-miR-6507-5p	0	0	0	0		hsa-miR-6800-3p	0	0	0	0
hsa-miR-4729	0	0	0	0		hsa-miR-4722-3p	0	0	0	0		hsa-miR-1273e	0	0	0	0		hsa-miR-608	0	0	0	0		hsa-miR-4749-5p	0	0	0	0
hsa-miR-4737	0	0	0	0		hsa-miR-3183	0	0	0	0		hsa-miR-3064-5p	0	0	0	0		hsa-miR-936	0	0	0	0		hsa-miR-4749-3p	0	0	0	0
hsa-miR-633	0	0	0	0		hsa-miR-212-5p	0	0	0	0		hsa-miR-5047	0	0	0	0		hsa-miR-609	0	0	0	0		hsa-miR-4750-5p	0	0	0	0
hsa-miR-1273e	0	0	0	0		hsa-miR-6776-5p	0	0	0	0		hsa-miR-6080	0	0	0	0		hsa-miR-4680-5p	0	0	0	0		hsa-miR-4750-3p	0	0	0	0
hsa-miR-3064-3p	0	0	0	0		hsa-miR-6776-3p	0	0	0	0		hsa-miR-4315	0	0	0	0		hsa-miR-4680-3p	0	0	0	0		hsa-miR-4751	0	0	0	0
hsa-miR-5047	0	0	0	0		hsa-miR-1253	0	0	0	0		hsa-miR-634	0	0	0	0		hsa-miR-548e-5p	0	0	0	0		hsa-miR-8074	0	0	0	0
hsa-miR-6080	0	0	0	0		hsa-miR-6864-5p	0	0	0	0		hsa-miR-548d-5p	0	0	0	0		hsa-miR-6715b-3p	0	0	0	0		hsa-miR-99b-3p	0	0	0	0
hsa-miR-4315	0	0	0	0		hsa-miR-6864-3p	0	0	0	0		hsa-miR-548d-3p	0	0	0	0		hsa-miR-4295	0	0	0	0		hsa-let-7e-3p	0	0	0	0
hsa-miR-634	0	0	0	0		hsa-miR-6865-5p	0	0	0	0		hsa-miR-548aa	0	0	0	0		hsa-miR-4483	0	0	0	0		hsa-miR-125a-3p	0	0	0	0
hsa-miR-548d-5p	0	0	0	0		hsa-miR-6865-3p	0	0	0	0		hsa-miR-635	0	0	0	0		hsa-miR-3663-5p	0	0	0	0		hsa-miR-6801-5p	0	0	0	0
hsa-miR-548d-3p	0	0	0	0		hsa-miR-4520-5p	0	0	0	0		hsa-miR-4524b-5p	0	0	0	0		hsa-miR-4681	0	0	0	0		hsa-miR-6801-3p	0	0	0	0
hsa-miR-548aa	0	0	0	0		hsa-miR-4520-3p	0	0	0	0		hsa-miR-4524b-3p	0	0	0	0		hsa-miR-3941	0	0	0	0		hsa-miR-643	0	0	0	0
hsa-miR-635	0	0	0	0		hsa-miR-4520-5p	0	0	0	0		hsa-miR-4524a-5p	0	0	0	0		hsa-miR-4296	0	0	0	0		hsa-miR-512-5p	0	0	0	0
hsa-miR-4524b-5p	0	0	0	0		hsa-miR-4520-2-3p	0	0	0	0		hsa-miR-4524a-3p	0	0	0	0		hsa-miR-4297	0	0	0	0		hsa-miR-512-3p	0	0	0	0
hsa-miR-4524b-3p	0	0	0	0		hsa-miR-195-3p	0	0	0	0		hsa-miR-3678-5p	0	0	0	0		hsa-miR-378c	0	0	0	0		hsa-miR-512-5p	0	0	0	0
hsa-miR-4524a-5p	0	0	0	0		hsa-miR-497-3p	0	0	0	0		hsa-miR-3678-3p	0	0	0	0		hsa-miR-202-5p	0	0	0	0		hsa-miR-512-3p	0	0	0	0
hsa-miR-4524a-3p	0	0	0	0		hsa-miR-4314	0	0	0	0		hsa-miR-6785-5p	0	0	0	0		hsa-miR-202-3p	0	0	0	0		hsa-miR-1323	0	0	0	0
hsa-miR-3678-5p	0	0	0	0		hsa-miR-6883-5p	0	0	0	0		hsa-miR-6785-3p	0	0	0	0		hsa-miR-6744-5p	0	0	0	0		hsa-miR-498	0	0	0	0
hsa-miR-3678-3p	0	0	0	0		hsa-miR-6883-3p	0	0	0	0		hsa-miR-4738-5p	0	0	0	0		hsa-miR-6744-3p	0	0	0	0		hsa-miR-520e	0	0	0	0
hsa-miR-6785-5p	0	0	0	0		hsa-miR-548h-5p	0	0	0	0		hsa-miR-4738-3p	0	0	0	0		hsa-miR-4298	0	0	0	0		hsa-miR-515-5p	0	0	0	0
hsa-miR-6785-3p	0	0	0	0		hsa-miR-4731-5p	0	0	0	0		hsa-miR-6868-5p	0	0	0	0		hsa-miR-7847-3p	0	0	0	0		hsa-miR-515-3p	0	0	0	0
hsa-miR-4738-5p	0	0	0	0		hsa-miR-4731-3p	0	0	0	0		hsa-miR-6868-3p	0	0	0	0		hsa-miR-4686	0	0	0	0		hsa-miR-519e-5p	0	0	0	0
hsa-miR-4738-3p	0	0	0	0		hsa-miR-1288-3p	0	0	0	0		hsa-miR-6516-5p	0	0	0	0		hsa-miR-4687-5p	0	0	0	0		hsa-miR-519e-3p	0	0	0	0
hsa-miR-6868-5p	0	0	0	0		hsa-miR-1288-5p	0	0	0	0		hsa-miR-6516-3p	0	0	0	0		hsa-miR-5691	0	0	0	0		hsa-miR-520f-3p	0	0	0	0
hsa-miR-6868-3p	0	0	0	0		hsa-miR-6777-5p	0	0	0	0		hsa-miR-4316	0	0	0	0		hsa-miR-4299	0	0	0	0		hsa-miR-520f-5p	0	0	0	0
hsa-miR-636	0	0	0	0		hsa-miR-6777-3p	0	0	0	0		hsa-miR-4739	0	0	0	0		hsa-miR-8070	0	0	0	0		hsa-miR-515-5p	0	0	0	0
hsa-miR-6516-5p	0	0	0	0		hsa-miR-6778-5p	0	0	0	0		hsa-miR-1268b	0	0	0	0		hsa-miR-6124	0	0	0	0		hsa-miR-515-3p	0	0	0	0
hsa-miR-6516-3p	0	0	0	0		hsa-miR-6778-3p	0	0	0	0		hsa-miR-4730	0	0	0	0		hsa-miR-6073	0	0	0	0		hsa-miR-519c-5p	0	0	0	0
hsa-miR-4316	0	0	0	0		hsa-miR-1180-5p	0	0	0	0		hsa-miR-657	0	0	0	0		hsa-miR-3159	0	0	0	0		hsa-miR-519c-3p	0	0	0	0
hsa-miR-4739	0	0	0	0		hsa-miR-4522	0	0	0	0		hsa-miR-338-5p	0	0	0	0		hsa-miR-4486	0	0	0	0		hsa-miR-1283	0	0	0	0
hsa-miR-1268b	0	0	0	0		hsa-miR-4723-3p	0	0	0	0		hsa-miR-1250-5p	0	0	0	0		hsa-miR-4694-5p	0	0	0	0		hsa-miR-520a-5p	0	0	0	0
hsa-miR-4730	0	0	0	0		hsa-miR-4732-5p	0	0	0	0		hsa-miR-1250-3p	0	0	0	0		hsa-miR-4694-3p	0	0	0	0		hsa-miR-520a-3p	0	0	0	0
hsa-miR-657	0	0	0	0		hsa-miR-4732-3p	0	0	0	0		hsa-miR-4740-5p	0	0	0	0		hsa-miR-8054	0	0	0	0		hsa-miR-526b-5p	0	0	0	0
hsa-miR-3065-5p	0	0	0	0		hsa-miR-4523	0	0	0	0		hsa-miR-4740-3p	0	0	0	0		hsa-miR-8087	0	0	0	0		hsa-miR-526b-3p	0	0	0	0
hsa-miR-3065-3p	0	0	0	0		hsa-miR-4733-5p	0	0	0	0		hsa-miR-3186-5p	0	0	0	0		hsa-miR-8068	0	0	0	0		hsa-miR-519b-5p	0	0	0	0
hsa-miR-338-5p	0	0	0	0		hsa-miR-4733-3p	0	0	0	0		hsa-miR-3186-3p	0	0	0	0		hsa-miR-1343-5p	0	0	0	0		hsa-miR-519b-3p	0	0	0	0
hsa-miR-338-3p	0	0	0	0		hsa-miR-4724-5p	0	0	0	0		hsa-miR-6786-5p	0	0	0	0		hsa-miR-3973	0	0	0	0		hsa-miR-525-5p	0	0	0	0
hsa-miR-1250-5p	0	0	0	0		hsa-miR-4724-3p	0	0	0	0		hsa-miR-6786-3p	0	0	0	0		hsa-miR-670-5p	0	0	0	0		hsa-miR-525-3p	0	0	0	0
hsa-miR-1250-3p	0	0	0	0		hsa-miR-4725-5p	0	0	0	0		hsa-miR-6787-5p	0	0	0	0		hsa-miR-7154-5p	0	0	0	0		hsa-miR-523-5p	0	0	0	0
hsa-miR-4740-5p	0	0	0	0		hsa-miR-4725-3p	0	0	0	0		hsa-miR-6787-3p	0	0	0	0		hsa-miR-7154-3p	0	0	0	0		hsa-miR-523-3p	0	0	0	0
hsa-miR-4740-3p	0	0	0	0		hsa-miR-632	0	0	0	0		hsa-miR-4525	0	0	0	0		hsa-miR-4688	0	0	0	0		hsa-miR-518f-5p	0	0	0	0
hsa-miR-3186-5p	0	0	0	0		hsa-miR-2909	0	0	0	0		hsa-miR-8078	0	0	0	0		hsa-miR-3160-3p	0	0	0	0		hsa-miR-518f-3p	0	0	0	0
hsa-miR-3186-3p	0	0	0	0		hsa-miR-378j	0	0	0	0		hsa-miR-6718-5p	0	0	0	0		hsa-miR-3160-5p	0	0	0	0		hsa-miR-520b	0	0	0	0
hsa-miR-6786-5p	0	0	0	0		hsa-miR-4734	0	0	0	0		hsa-miR-3976	0	0	0	0		hsa-miR-3160-3p	0	0	0	0		hsa-miR-518b	0	0	0	0
hsa-miR-6787-5p	0	0	0	0		hsa-miR-4726-5p	0	0	0	0		hsa-miR-4317	0	0	0	0		hsa-miR-3160-5p	0	0	0	0		hsa-miR-526a	0	0	0	0
hsa-miR-6787-3p	0	0	0	0		hsa-miR-4726-3p	0	0	0	0		hsa-miR-6788-5p	0	0	0	0		hsa-miR-5582-5p	0	0	0	0		hsa-miR-520c-5p	0	0	0	0
hsa-miR-4525	0	0	0	0		hsa-miR-4727-5p	0	0	0	0		hsa-miR-6788-3p	0	0	0	0		hsa-miR-6745	0	0	0	0		hsa-miR-520c-3p	0	0	0	0
hsa-miR-8078	0	0	0	0		hsa-miR-4727-3p	0	0	0	0		hsa-miR-7153-5p	0	0	0	0		hsa-miR-4487	0	0	0	0		hsa-miR-518c-5p	0	0	0	0
hsa-miR-6718-5p	0	0	0	0		hsa-miR-6779-5p	0	0	0	0		hsa-miR-7153-3p	0	0	0	0		hsa-miR-3161	0	0	0	0		hsa-miR-518c-3p	0	0	0	0
hsa-miR-3976	0	0	0	0		hsa-miR-6779-3p	0	0	0	0		hsa-miR-5190	0	0	0	0		hsa-miR-6128	0	0	0	0		hsa-miR-524-5p	0	0	0	0
hsa-miR-4317	0	0	0	0		hsa-miR-4728-5p	0	0	0	0		hsa-miR-4526	0	0	0	0		hsa-miR-3162-5p	0	0	0	0		hsa-miR-524-3p	0	0	0	0
hsa-miR-6788-5p	0	0	0	0		hsa-miR-6884-5p	0	0	0	0		hsa-miR-3156-5p	0	0	0	0		hsa-miR-3162-3p	0	0	0	0		hsa-miR-517-5p	0	0	0	0
hsa-miR-6788-3p	0	0	0	0		hsa-miR-6884-3p	0	0	0	0		hsa-miR-3156-3p	0	0	0	0		hsa-miR-6503-5p	0	0	0	0		hsa-miR-517a-3p	0	0	0	0
hsa-miR-7153-5p	0	0	0	0		hsa-miR-6866-5p	0	0	0	0		hsa-miR-133a-3p	0	0	0	0		hsa-miR-6503-3p	0	0	0	0		hsa-miR-519d-3p	0	0	0	0
hsa-miR-7153-3p	0	0	0	0		hsa-miR-6866-3p	0	0	0	0		hsa-miR-133a-5p	0	0	0	0		hsa-miR-4488	0	0	0	0		hsa-miR-519d-5p	0	0	0	0
hsa-miR-5190	0	0	0	0		hsa-miR-6867-5p	0	0	0	0		hsa-miR-4741	0	0	0	0		hsa-miR-611	0	0	0	0		hsa-miR-521	0	0	0	0
hsa-miR-4526	0	0	0	0		hsa-miR-6867-3p	0	0	0	0		hsa-miR-320c	0	0	0	0		hsa-miR-6746-5p	0	0	0	0		hsa-miR-520d-5p	0	0	0	0
hsa-miR-3156-5p	0	0	0	0		hsa-miR-6510-5p	0	0	0	0		hsa-miR-8057	0	0	0	0		hsa-miR-6747-5p	0	0	0	0		hsa-miR-520d-3p	0	0	0	0
hsa-miR-3156-3p	0	0	0	0		hsa-miR-548at-5p	0	0	0	0		hsa-miR-302f	0	0	0	0		hsa-miR-6748-5p	0	0	0	0		hsa-miR-517-5p	0	0	0	0
hsa-miR-133a-3p	0	0	0	0		hsa-miR-548at-3p	0	0	0	0		hsa-miR-3975	0	0	0	0		hsa-miR-7155-5p	0	0	0	0		hsa-miR-517b-3p	0	0	0	0
hsa-miR-133a-5p	0	0	0	0		hsa-miR-5010-5p	0	0	0	0		hsa-miR-187-5p	0	0	0	0		hsa-miR-7155-3p	0	0	0	0		hsa-miR-520g-3p	0	0	0	0
hsa-miR-4741	0	0	0	0		hsa-miR-6780a-5p	0	0	0	0		hsa-miR-3929	0	0	0	0		hsa-miR-1237-5p	0	0	0	0		hsa-miR-520g-5p	0	0	0	0
hsa-miR-8057	0	0	0	0		hsa-miR-6780a-3p	0	0	0	0		hsa-miR-4318	0	0	0	0		hsa-miR-192-3p	0	0	0	0		hsa-miR-516b-5p	0	0	0	0
hsa-miR-302f	0	0	0	0		hsa-miR-6781-3p	0	0	0	0		hsa-miR-924	0	0	0	0		hsa-miR-6750-5p	0	0	0	0		hsa-miR-516b-3p	0	0	0	0
hsa-miR-3975	0	0	0	0		hsa-miR-2117	0	0	0	0		hsa-miR-5583-5p	0	0	0	0		hsa-miR-6750-3p	0	0	0	0		hsa-miR-526a	0	0	0	0
hsa-miR-187-5p	0	0	0	0		hsa-miR-6782-5p	0	0	0	0		hsa-miR-5583-3p	0	0	0	0		hsa-miR-6749-5p	0	0	0	0		hsa-miR-518e-5p	0	0	0	0
hsa-miR-3929	0	0	0	0		hsa-miR-6782-3p	0	0	0	0		hsa-miR-5583-5p	0	0	0	0		hsa-miR-6879-5p	0	0	0	0		hsa-miR-518e-3p	0	0	0	0
hsa-miR-4318	0	0	0	0		hsa-miR-6783-5p	0	0	0	0		hsa-miR-5583-3p	0	0	0	0		hsa-miR-612	0	0	0	0		hsa-miR-518a-5p	0	0	0	0
hsa-miR-924	0	0	0	0		hsa-miR-6783-3p	0	0	0	0		hsa-miR-4319	0	0	0	0		hsa-miR-4690-5p	0	0	0	0		hsa-miR-518a-3p	0	0	0	0
hsa-miR-5583-5p	0	0	0	0		hsa-miR-6784-5p	0	0	0	0		hsa-miR-4527	0	0	0	0		hsa-miR-4690-3p	0	0	0	0		hsa-miR-518d-5p	0	0	0	0
hsa-miR-5583-3p	0	0	0	0		hsa-miR-6784-3p	0	0	0	0		hsa-miR-4743-5p	0	0	0	0		hsa-miR-6860	0	0	0	0		hsa-miR-518d-3p	0	0	0	0
hsa-miR-5583-5p	0	0	0	0		hsa-miR-4315	0	0	0	0		hsa-miR-4743-3p	0	0	0	0		hsa-miR-6752-5p	0	0	0	0		hsa-miR-516b-5p	0	0	0	0
hsa-miR-5583-3p	0	0	0	0		hsa-miR-5089-5p	0	0	0	0		hsa-miR-4744	0	0	0	0		hsa-miR-6752-3p	0	0	0	0		hsa-miR-516b-3p	0	0	0	0
hsa-miR-4319	0	0	0	0		hsa-miR-5089-3p	0	0	0	0		hsa-miR-4320	0	0	0	0		hsa-miR-7113-3p	0	0	0	0		hsa-miR-518a-5p	0	0	0	0
hsa-miR-4527	0	0	0	0		hsa-miR-152-5p	0	0	0	0		hsa-miR-4528	0	0	0	0		hsa-miR-4691-3p	0	0	0	0		hsa-miR-518a-3p	0	0	0	0
hsa-miR-4743-5p	0	0	0	0		hsa-miR-1203	0	0	0	0		hsa-miR-4529-5p	0	0	0	0		hsa-miR-6753-5p	0	0	0	0		hsa-miR-517-5p	0	0	0	0
hsa-miR-4743-3p	0	0	0	0		hsa-miR-3185	0	0	0	0		hsa-miR-4529-3p	0	0	0	0		hsa-miR-3164	0	0	0	0		hsa-miR-517c-3p	0	0	0	0
hsa-miR-4744	0	0	0	0		hsa-miR-6129	0	0	0	0		hsa-miR-5011-5p	0	0	0	0		hsa-miR-3664-5p	0	0	0	0		hsa-miR-520h	0	0	0	0
hsa-miR-1539	0	0	0	0		hsa-miR-6165	0	0	0	0		hsa-miR-5011-3p	0	0	0	0		hsa-miR-6754-5p	0	0	0	0		hsa-miR-521	0	0	0	0
hsa-miR-4320	0	0	0	0		hsa-miR-8059	0	0	0	0		hsa-miR-548av-5p	0	0	0	0		hsa-miR-6754-3p	0	0	0	0		hsa-miR-522-5p	0	0	0	0
hsa-miR-4528	0	0	0	0		hsa-miR-3614-5p	0	0	0	0		hsa-miR-548av-3p	0	0	0	0		hsa-miR-4692	0	0	0	0		hsa-miR-522-3p	0	0	0	0
hsa-miR-4529-5p	0	0	0	0		hsa-miR-3614-3p	0	0	0	0		hsa-miR-1302	0	0	0	0		hsa-miR-4696	0	0	0	0		hsa-miR-519a-5p	0	0	0	0
hsa-miR-4529-3p	0	0	0	0		hsa-miR-4736	0	0	0	0		hsa-miR-4745-3p	0	0	0	0		hsa-miR-4300	0	0	0	0		hsa-miR-519a-3p	0	0	0	0
hsa-miR-122-3p	0	0	0	0		hsa-miR-4729	0	0	0	0		hsa-miR-3187-5p	0	0	0	0		hsa-miR-4490	0	0	0	0		hsa-miR-527	0	0	0	0
hsa-miR-3591-5p	0	0	0	0		hsa-miR-4737	0	0	0	0		hsa-miR-1909-5p	0	0	0	0		hsa-miR-1261	0	0	0	0		hsa-miR-516a-5p	0	0	0	0
hsa-miR-5011-5p	0	0	0	0		hsa-miR-633	0	0	0	0		hsa-miR-1909-3p	0	0	0	0		hsa-miR-3920	0	0	0	0		hsa-miR-516a-3p	0	0	0	0
hsa-miR-5011-3p	0	0	0	0		hsa-miR-1273e	0	0	0	0		hsa-miR-6789-5p	0	0	0	0		hsa-miR-4693-5p	0	0	0	0		hsa-miR-1283	0	0	0	0
hsa-miR-548av-5p	0	0	0	0		hsa-miR-3064-5p	0	0	0	0		hsa-miR-6789-3p	0	0	0	0		hsa-miR-4693-3p	0	0	0	0		hsa-miR-516a-5p	0	0	0	0
hsa-miR-548av-3p	0	0	0	0		hsa-miR-3064-3p	0	0	0	0		hsa-miR-4321	0	0	0	0		hsa-miR-4491	0	0	0	0		hsa-miR-516a-3p	0	0	0	0
hsa-miR-1302	0	0	0	0		hsa-miR-5047	0	0	0	0		hsa-miR-7108-3p	0	0	0	0		hsa-miR-4301	0	0	0	0		hsa-miR-519a-3p	0	0	0	0
hsa-miR-4745-5p	0	0	0	0		hsa-miR-6080	0	0	0	0		hsa-miR-7850-5p	0	0	0	0		hsa-miR-6716-5p	0	0	0	0		hsa-miR-371a-5p	0	0	0	0
hsa-miR-4745-3p	0	0	0	0		hsa-miR-4315	0	0	0	0		hsa-miR-637	0	0	0	0		hsa-miR-4492	0	0	0	0		hsa-miR-371a-3p	0	0	0	0
hsa-miR-3187-5p	0	0	0	0		hsa-miR-634	0	0	0	0		hsa-miR-4746-5p	0	0	0	0		hsa-miR-3656	0	0	0	0		hsa-miR-371b-5p	0	0	0	0
hsa-miR-1909-5p	0	0	0	0		hsa-miR-548d-5p	0	0	0	0		hsa-miR-4746-3p	0	0	0	0		hsa-miR-6756-5p	0	0	0	0		hsa-miR-371b-3p	0	0	0	0
hsa-miR-1909-3p	0	0	0	0		hsa-miR-548d-3p	0	0	0	0		hsa-miR-4747-5p	0	0	0	0		hsa-miR-4493	0	0	0	0		hsa-miR-372-3p	0	0	0	0
hsa-miR-1227-5p	0	0	0	0		hsa-miR-548aa	0	0	0	0		hsa-miR-4747-3p	0	0	0	0		hsa-miR-3167	0	0	0	0		hsa-miR-372-5p	0	0	0	0
hsa-miR-6789-5p	0	0	0	0		hsa-miR-635	0	0	0	0		hsa-miR-6885-5p	0	0	0	0		hsa-miR-6090	0	0	0	0		hsa-miR-373-5p	0	0	0	0
hsa-miR-6789-3p	0	0	0	0		hsa-miR-4524b-5p	0	0	0	0		hsa-miR-6885-3p	0	0	0	0		hsa-miR-8052	0	0	0	0		hsa-miR-373-3p	0	0	0	0
hsa-miR-4321	0	0	0	0		hsa-miR-4524b-3p	0	0	0	0		hsa-miR-6790-5p	0	0	0	0		hsa-miR-4697-5p	0	0	0	0		hsa-miR-4752	0	0	0	0
hsa-miR-7108-3p	0	0	0	0		hsa-miR-4524a-5p	0	0	0	0		hsa-miR-3940-3p	0	0	0	0		hsa-miR-3649	0	0	0	0		hsa-miR-8061	0	0	0	0
hsa-miR-7850-5p	0	0	0	0		hsa-miR-4524a-3p	0	0	0	0		hsa-miR-3940-5p	0	0	0	0		hsa-miR-1244	0	0	0	0		hsa-miR-7975	0	0	0	0
hsa-miR-637	0	0	0	0		hsa-miR-3678-3p	0	0	0	0		hsa-miR-6791-5p	0	0	0	0		hsa-miR-1244	0	0	0	0		hsa-miR-6804-5p	0	0	0	0
hsa-miR-4746-5p	0	0	0	0		hsa-miR-6785-5p	0	0	0	0		hsa-miR-6792-5p	0	0	0	0		hsa-miR-613	0	0	0	0		hsa-miR-6804-3p	0	0	0	0
hsa-miR-4746-3p	0	0	0	0		hsa-miR-6785-3p	0	0	0	0		hsa-miR-6792-3p	0	0	0	0		hsa-miR-614	0	0	0	0		hsa-miR-6802-5p	0	0	0	0
hsa-miR-4747-5p	0	0	0	0		hsa-miR-4738-5p	0	0	0	0		hsa-miR-4999-5p	0	0	0	0		hsa-miR-3974	0	0	0	0		hsa-miR-6802-3p	0	0	0	0
hsa-miR-4747-3p	0	0	0	0		hsa-miR-4738-3p	0	0	0	0		hsa-miR-4999-3p	0	0	0	0		hsa-miR-920	0	0	0	0		hsa-miR-6803-5p	0	0	0	0
hsa-miR-6885-5p	0	0	0	0		hsa-miR-6868-5p	0	0	0	0		hsa-miR-5589-5p	0	0	0	0		hsa-miR-4302	0	0	0	0		hsa-miR-6803-3p	0	0	0	0
hsa-miR-6790-5p	0	0	0	0		hsa-miR-6868-3p	0	0	0	0		hsa-miR-5589-3p	0	0	0	0		hsa-miR-7851-3p	0	0	0	0		hsa-miR-6805-5p	0	0	0	0
hsa-miR-6790-3p	0	0	0	0		hsa-miR-636	0	0	0	0		hsa-miR-4322	0	0	0	0		hsa-miR-4698	0	0	0	0		hsa-miR-6805-3p	0	0	0	0
hsa-miR-3940-3p	0	0	0	0		hsa-miR-6516-5p	0	0	0	0		hsa-miR-1181	0	0	0	0		hsa-miR-4494	0	0	0	0		hsa-miR-6806-5p	0	0	0	0
hsa-miR-3940-5p	0	0	0	0		hsa-miR-6516-3p	0	0	0	0		hsa-miR-1238-3p	0	0	0	0		hsa-miR-6757-5p	0	0	0	0		hsa-miR-6806-3p	0	0	0	0
hsa-miR-6791-5p	0	0	0	0		hsa-miR-4316	0	0	0	0		hsa-miR-1238-5p	0	0	0	0		hsa-miR-6758-5p	0	0	0	0		hsa-miR-4754	0	0	0	0
hsa-miR-6791-3p	0	0	0	0		hsa-miR-4739	0	0	0	0		hsa-miR-638	0	0	0	0		hsa-miR-6759-5p	0	0	0	0		hsa-miR-6807-5p	0	0	0	0
hsa-miR-6792-5p	0	0	0	0		hsa-miR-1268b	0	0	0	0		hsa-miR-6793-5p	0	0	0	0		hsa-miR-6125	0	0	0	0		hsa-miR-6807-3p	0	0	0	0
hsa-miR-6792-3p	0	0	0	0		hsa-miR-4730	0	0	0	0		hsa-miR-6793-3p	0	0	0	0		hsa-let-7i-3p	0	0	0	0		hsa-miR-7158-5p	0	0	0	0
hsa-miR-4999-5p	0	0	0	0		hsa-miR-657	0	0	0	0		hsa-miR-6886-3p	0	0	0	0		hsa-miR-548z	0	0	0	0		hsa-miR-7158-3p	0	0	0	0
hsa-miR-4999-3p	0	0	0	0		hsa-miR-3065-3p	0	0	0	0		hsa-miR-7974	0	0	0	0		hsa-miR-548c-5p	0	0	0	0		hsa-miR-7515	0	0	0	0
hsa-miR-5589-5p	0	0	0	0		hsa-miR-338-5p	0	0	0	0		hsa-miR-5684	0	0	0	0		hsa-miR-548c-3p	0	0	0	0		hsa-miR-4261	0	0	0	0
hsa-miR-5589-3p	0	0	0	0		hsa-miR-1250-5p	0	0	0	0		hsa-miR-6794-3p	0	0	0	0		hsa-miR-6074	0	0	0	0		hsa-miR-4429	0	0	0	0
hsa-miR-4322	0	0	0	0		hsa-miR-1250-3p	0	0	0	0		hsa-miR-5695	0	0	0	0		hsa-miR-6502-5p	0	0	0	0		hsa-miR-548s	0	0	0	0
hsa-miR-1181	0	0	0	0		hsa-miR-4740-5p	0	0	0	0		hsa-miR-6515-5p	0	0	0	0		hsa-miR-6502-3p	0	0	0	0		hsa-miR-4262	0	0	0	0
hsa-miR-1238-3p	0	0	0	0		hsa-miR-4740-3p	0	0	0	0		hsa-miR-6515-3p	0	0	0	0		hsa-miR-1279	0	0	0	0		hsa-miR-3681-5p	0	0	0	0
hsa-miR-1238-5p	0	0	0	0		hsa-miR-3186-5p	0	0	0	0		hsa-miR-181c-3p	0	0	0	0		hsa-miR-1252-5p	0	0	0	0		hsa-miR-3681-3p	0	0	0	0
hsa-miR-638	0	0	0	0		hsa-miR-3186-3p	0	0	0	0		hsa-miR-181d-3p	0	0	0	0		hsa-miR-1252-3p	0	0	0	0		hsa-miR-3125	0	0	0	0
hsa-miR-4748	0	0	0	0		hsa-miR-6786-5p	0	0	0	0		hsa-miR-1199-5p	0	0	0	0		hsa-miR-617	0	0	0	0		hsa-miR-4757-5p	0	0	0	0
hsa-miR-6793-5p	0	0	0	0		hsa-miR-6786-3p	0	0	0	0		hsa-miR-1199-3p	0	0	0	0		hsa-miR-4699-5p	0	0	0	0		hsa-miR-4757-3p	0	0	0	0
hsa-miR-6793-3p	0	0	0	0		hsa-miR-6787-5p	0	0	0	0		hsa-miR-639	0	0	0	0		hsa-miR-4699-3p	0	0	0	0		hsa-miR-1301-5p	0	0	0	0
hsa-miR-6886-5p	0	0	0	0		hsa-miR-6787-3p	0	0	0	0		hsa-miR-6795-5p	0	0	0	0		hsa-miR-5700	0	0	0	0		hsa-miR-4263	0	0	0	0
hsa-miR-6886-3p	0	0	0	0		hsa-miR-4525	0	0	0	0		hsa-miR-6795-3p	0	0	0	0		hsa-miR-7844-5p	0	0	0	0		hsa-miR-558	0	0	0	0
hsa-miR-7974	0	0	0	0		hsa-miR-8078	0	0	0	0		hsa-miR-1470	0	0	0	0		hsa-miR-492	0	0	0	0		hsa-miR-4765	0	0	0	0
hsa-miR-5684	0	0	0	0		hsa-miR-6718-5p	0	0	0	0		hsa-miR-3188	0	0	0	0		hsa-miR-4495	0	0	0	0		hsa-miR-4430	0	0	0	0
hsa-miR-6794-3p	0	0	0	0		hsa-miR-3976	0	0	0	0		hsa-miR-3189-3p	0	0	0	0		hsa-miR-4303	0	0	0	0		hsa-miR-548ad-3p	0	0	0	0
hsa-miR-5695	0	0	0	0		hsa-miR-4317	0	0	0	0		hsa-miR-3189-5p	0	0	0	0		hsa-miR-1827	0	0	0	0		hsa-miR-548ad-5p	0	0	0	0
hsa-miR-6515-5p	0	0	0	0		hsa-miR-6788-5p	0	0	0	0		hsa-miR-640	0	0	0	0		hsa-miR-3922-3p	0	0	0	0		hsa-miR-559	0	0	0	0
hsa-miR-6515-3p	0	0	0	0		hsa-miR-7153-5p	0	0	0	0		hsa-miR-1270	0	0	0	0		hsa-miR-619-3p	0	0	0	0		hsa-miR-548ba	0	0	0	0
hsa-miR-23a-5p	0	0	0	0		hsa-miR-7153-3p	0	0	0	0		hsa-miR-6887-5p	0	0	0	0		hsa-miR-619-5p	0	0	0	0		hsa-miR-8485	0	0	0	0
hsa-miR-181d-3p	0	0	0	0		hsa-miR-5190	0	0	0	0		hsa-miR-6887-3p	0	0	0	0		hsa-miR-4497	0	0	0	0		hsa-miR-4431	0	0	0	0
hsa-miR-1199-5p	0	0	0	0		hsa-miR-4526	0	0	0	0		hsa-miR-5196-5p	0	0	0	0		hsa-miR-6760-5p	0	0	0	0		hsa-miR-3682-3p	0	0	0	0
hsa-miR-1199-3p	0	0	0	0		hsa-miR-3156-5p	0	0	0	0		hsa-miR-5196-3p	0	0	0	0		hsa-miR-6760-3p	0	0	0	0		hsa-miR-3682-5p	0	0	0	0
hsa-miR-639	0	0	0	0		hsa-miR-3156-3p	0	0	0	0		hsa-miR-4530	0	0	0	0		hsa-miR-6761-5p	0	0	0	0		hsa-miR-217	0	0	0	0
hsa-miR-1470	0	0	0	0		hsa-miR-133a-3p	0	0	0	0		hsa-miR-6719-3p	0	0	0	0		hsa-miR-3657	0	0	0	0		hsa-miR-216a-5p	0	0	0	0
hsa-miR-3188	0	0	0	0		hsa-miR-133a-5p	0	0	0	0		hsa-miR-6796-5p	0	0	0	0		hsa-miR-6861-5p	0	0	0	0		hsa-miR-216a-3p	0	0	0	0
hsa-miR-3189-3p	0	0	0	0		hsa-miR-4741	0	0	0	0		hsa-miR-6796-3p	0	0	0	0		hsa-miR-6861-3p	0	0	0	0		hsa-miR-216b-5p	0	0	0	0
hsa-miR-3189-5p	0	0	0	0		hsa-miR-8057	0	0	0	0		hsa-miR-6797-5p	0	0	0	0		hsa-miR-1302	0	0	0	0		hsa-miR-216b-3p	0	0	0	0
hsa-miR-640	0	0	0	0		hsa-miR-302f	0	0	0	0		hsa-miR-6797-3p	0	0	0	0		hsa-miR-7106-5p	0	0	0	0		hsa-miR-4432	0	0	0	0
hsa-miR-6887-5p	0	0	0	0		hsa-miR-3975	0	0	0	0		hsa-miR-4323	0	0	0	0		hsa-miR-6762-5p	0	0	0	0		hsa-miR-5192	0	0	0	0
hsa-miR-6887-3p	0	0	0	0		hsa-miR-187-5p	0	0	0	0		hsa-miR-8077	0	0	0	0		hsa-miR-6762-3p	0	0	0	0		hsa-miR-4433b-3p	0	0	0	0
hsa-miR-5196-5p	0	0	0	0		hsa-miR-3929	0	0	0	0		hsa-miR-4531	0	0	0	0		hsa-miR-620	0	0	0	0		hsa-miR-4433a-5p	0	0	0	0
hsa-miR-5196-3p	0	0	0	0		hsa-miR-4318	0	0	0	0		hsa-miR-8085	0	0	0	0		hsa-miR-4472	0	0	0	0		hsa-miR-4434	0	0	0	0
hsa-miR-4530	0	0	0	0		hsa-miR-924	0	0	0	0		hsa-miR-6088	0	0	0	0		hsa-miR-1178-5p	0	0	0	0		hsa-miR-4778-5p	0	0	0	0
hsa-miR-6719-3p	0	0	0	0		hsa-miR-5583-5p	0	0	0	0		hsa-miR-3190-5p	0	0	0	0		hsa-miR-4498	0	0	0	0		hsa-miR-4778-3p	0	0	0	0
hsa-miR-6796-5p	0	0	0	0		hsa-miR-5583-3p	0	0	0	0		hsa-miR-3190-3p	0	0	0	0		hsa-miR-4700-5p	0	0	0	0		hsa-miR-3126-5p	0	0	0	0
hsa-miR-6796-3p	0	0	0	0		hsa-miR-5583-5p	0	0	0	0		hsa-miR-3191-3p	0	0	0	0		hsa-miR-4700-3p	0	0	0	0		hsa-miR-3126-3p	0	0	0	0
hsa-miR-6797-5p	0	0	0	0		hsa-miR-5583-3p	0	0	0	0		hsa-miR-3191-5p	0	0	0	0		hsa-miR-7107-5p	0	0	0	0		hsa-miR-1285-3p	0	0	0	0
hsa-miR-6797-3p	0	0	0	0		hsa-miR-4319	0	0	0	0		hsa-miR-6798-5p	0	0	0	0		hsa-miR-7107-3p	0	0	0	0		hsa-miR-5000-5p	0	0	0	0
hsa-miR-4323	0	0	0	0		hsa-miR-4527	0	0	0	0		hsa-miR-6798-3p	0	0	0	0		hsa-miR-4304	0	0	0	0		hsa-miR-5000-3p	0	0	0	0
hsa-miR-8077	0	0	0	0		hsa-miR-4743-5p	0	0	0	0		hsa-miR-4324	0	0	0	0		hsa-miR-3908	0	0	0	0		hsa-miR-4264	0	0	0	0
hsa-miR-4531	0	0	0	0		hsa-miR-4743-3p	0	0	0	0		hsa-miR-5088-5p	0	0	0	0		hsa-miR-6880-5p	0	0	0	0		hsa-miR-8080	0	0	0	0
hsa-miR-8085	0	0	0	0		hsa-miR-4744	0	0	0	0		hsa-miR-5088-3p	0	0	0	0		hsa-miR-5188	0	0	0	0		hsa-miR-6071	0	0	0	0
hsa-miR-6088	0	0	0	0		hsa-miR-1539	0	0	0	0		hsa-miR-6799-5p	0	0	0	0		hsa-miR-4419b	0	0	0	0		hsa-miR-4779	0	0	0	0
hsa-miR-642a-5p	0	0	0	0		hsa-miR-4320	0	0	0	0		hsa-miR-6799-3p	0	0	0	0		hsa-miR-3612	0	0	0	0		hsa-miR-4771	0	0	0	0
hsa-miR-642a-3p	0	0	0	0		hsa-miR-4528	0	0	0	0		hsa-miR-6800-5p	0	0	0	0		hsa-miR-6763-5p	0	0	0	0		hsa-miR-4435	0	0	0	0
hsa-miR-642b-3p	0	0	0	0		hsa-miR-4529-5p	0	0	0	0		hsa-miR-6800-3p	0	0	0	0		hsa-miR-6763-3p	0	0	0	0		hsa-miR-4780	0	0	0	0
hsa-miR-642b-5p	0	0	0	0		hsa-miR-4529-3p	0	0	0	0		hsa-miR-4749-5p	0	0	0	0		hsa-miR-4499	0	0	0	0		hsa-miR-4436a	0	0	0	0
hsa-miR-769-5p	0	0	0	0		hsa-miR-122-3p	0	0	0	0		hsa-miR-4750-5p	0	0	0	0		hsa-miR-2276-5p	0	0	0	0		hsa-miR-3127-5p	0	0	0	0
hsa-miR-3190-5p	0	0	0	0		hsa-miR-3591-5p	0	0	0	0		hsa-miR-4750-3p	0	0	0	0		hsa-miR-4305	0	0	0	0		hsa-miR-3127-3p	0	0	0	0
hsa-miR-3190-3p	0	0	0	0		hsa-miR-5011-5p	0	0	0	0		hsa-miR-4751	0	0	0	0		hsa-miR-320d	0	0	0	0		hsa-miR-5696	0	0	0	0
hsa-miR-3191-3p	0	0	0	0		hsa-miR-5011-3p	0	0	0	0		hsa-miR-8074	0	0	0	0		hsa-miR-621	0	0	0	0		hsa-miR-4772-5p	0	0	0	0
hsa-miR-3191-5p	0	0	0	0		hsa-miR-548av-5p	0	0	0	0		hsa-miR-6801-5p	0	0	0	0		hsa-miR-3168	0	0	0	0		hsa-miR-4772-3p	0	0	0	0
hsa-miR-6798-5p	0	0	0	0		hsa-miR-548av-3p	0	0	0	0		hsa-miR-6801-3p	0	0	0	0		hsa-miR-5006-5p	0	0	0	0		hsa-miR-4265	0	0	0	0
hsa-miR-6798-3p	0	0	0	0		hsa-miR-1302	0	0	0	0		hsa-miR-643	0	0	0	0		hsa-miR-8079	0	0	0	0		hsa-miR-4266	0	0	0	0
hsa-miR-4324	0	0	0	0		hsa-miR-4745-5p	0	0	0	0		hsa-miR-512-5p	0	0	0	0		hsa-miR-5693	0	0	0	0		hsa-miR-4267	0	0	0	0
hsa-miR-150-3p	0	0	0	0		hsa-miR-3187-5p	0	0	0	0		hsa-miR-512-5p	0	0	0	0		hsa-miR-4703-5p	0	0	0	0		hsa-miR-4436b-5p	0	0	0	0
hsa-miR-5088-5p	0	0	0	0		hsa-miR-1909-5p	0	0	0	0		hsa-miR-1323	0	0	0	0		hsa-miR-4703-3p	0	0	0	0		hsa-miR-4436b-3p	0	0	0	0
hsa-miR-6799-5p	0	0	0	0		hsa-miR-1909-3p	0	0	0	0		hsa-miR-498	0	0	0	0		hsa-miR-759	0	0	0	0		hsa-miR-4436b-5p	0	0	0	0
hsa-miR-6799-3p	0	0	0	0		hsa-miR-1227-5p	0	0	0	0		hsa-miR-520e	0	0	0	0		hsa-miR-1297	0	0	0	0		hsa-miR-4436b-3p	0	0	0	0
hsa-miR-6800-5p	0	0	0	0		hsa-miR-6789-3p	0	0	0	0		hsa-miR-515-5p	0	0	0	0		hsa-miR-5007-5p	0	0	0	0		hsa-miR-4435	0	0	0	0
hsa-miR-6800-3p	0	0	0	0		hsa-miR-4321	0	0	0	0		hsa-miR-515-3p	0	0	0	0		hsa-miR-5007-3p	0	0	0	0		hsa-miR-4771	0	0	0	0
hsa-miR-4749-5p	0	0	0	0		hsa-miR-7108-5p	0	0	0	0		hsa-miR-519e-5p	0	0	0	0		hsa-miR-3169	0	0	0	0		hsa-miR-1302	0	0	0	0
hsa-miR-4749-3p	0	0	0	0		hsa-miR-7850-5p	0	0	0	0		hsa-miR-519e-3p	0	0	0	0		hsa-miR-548x-3p	0	0	0	0		hsa-miR-4782-5p	0	0	0	0
hsa-miR-4750-5p	0	0	0	0		hsa-miR-637	0	0	0	0		hsa-miR-520f-3p	0	0	0	0		hsa-miR-4704-5p	0	0	0	0		hsa-miR-4782-3p	0	0	0	0
hsa-miR-4750-3p	0	0	0	0		hsa-miR-4746-5p	0	0	0	0		hsa-miR-520f-5p	0	0	0	0		hsa-miR-4704-3p	0	0	0	0		hsa-miR-4783-5p	0	0	0	0
hsa-miR-4751	0	0	0	0		hsa-miR-4746-3p	0	0	0	0		hsa-miR-515-5p	0	0	0	0		hsa-miR-3665	0	0	0	0		hsa-miR-4783-3p	0	0	0	0
hsa-miR-8074	0	0	0	0		hsa-miR-4747-5p	0	0	0	0		hsa-miR-515-3p	0	0	0	0		hsa-miR-4500	0	0	0	0		hsa-miR-4784	0	0	0	0
hsa-miR-6801-5p	0	0	0	0		hsa-miR-4747-3p	0	0	0	0		hsa-miR-519c-5p	0	0	0	0		hsa-miR-622	0	0	0	0		hsa-miR-663b	0	0	0	0
hsa-miR-6801-3p	0	0	0	0		hsa-miR-6885-5p	0	0	0	0		hsa-miR-519c-3p	0	0	0	0		hsa-miR-548as-5p	0	0	0	0		hsa-miR-3679-5p	0	0	0	0
hsa-miR-643	0	0	0	0		hsa-miR-6885-3p	0	0	0	0		hsa-miR-1283	0	0	0	0		hsa-miR-548as-3p	0	0	0	0		hsa-miR-3679-3p	0	0	0	0
hsa-miR-512-5p	0	0	0	0		hsa-miR-6790-5p	0	0	0	0		hsa-miR-520a-5p	0	0	0	0		hsa-miR-4501	0	0	0	0		hsa-miR-5590-5p	0	0	0	0
hsa-miR-512-3p	0	0	0	0		hsa-miR-6790-3p	0	0	0	0		hsa-miR-520a-3p	0	0	0	0		hsa-miR-623	0	0	0	0		hsa-miR-5590-3p	0	0	0	0
hsa-miR-512-5p	0	0	0	0		hsa-miR-3940-3p	0	0	0	0		hsa-miR-526b-5p	0	0	0	0		hsa-miR-4306	0	0	0	0		hsa-miR-128-1-5p	0	0	0	0
hsa-miR-1323	0	0	0	0		hsa-miR-3940-5p	0	0	0	0		hsa-miR-526b-3p	0	0	0	0		hsa-miR-2681-5p	0	0	0	0		hsa-miR-7157-5p	0	0	0	0
hsa-miR-498	0	0	0	0		hsa-miR-6791-5p	0	0	0	0		hsa-miR-519b-5p	0	0	0	0		hsa-miR-2681-3p	0	0	0	0		hsa-miR-7157-3p	0	0	0	0
hsa-miR-515-5p	0	0	0	0		hsa-miR-6791-3p	0	0	0	0		hsa-miR-525-5p	0	0	0	0		hsa-miR-4705	0	0	0	0		hsa-miR-4773	0	0	0	0
hsa-miR-515-3p	0	0	0	0		hsa-miR-6792-5p	0	0	0	0		hsa-miR-525-3p	0	0	0	0		hsa-miR-1267	0	0	0	0		hsa-miR-4773	0	0	0	0
hsa-miR-519e-5p	0	0	0	0		hsa-miR-6792-3p	0	0	0	0		hsa-miR-523-5p	0	0	0	0		hsa-miR-8073	0	0	0	0		hsa-miR-6888-5p	0	0	0	0
hsa-miR-519e-3p	0	0	0	0		hsa-miR-4999-5p	0	0	0	0		hsa-miR-523-3p	0	0	0	0		hsa-miR-8075	0	0	0	0		hsa-miR-6888-3p	0	0	0	0
hsa-miR-520f-3p	0	0	0	0		hsa-miR-4999-3p	0	0	0	0		hsa-miR-518f-5p	0	0	0	0		hsa-miR-548ar-5p	0	0	0	0		hsa-miR-4785	0	0	0	0
hsa-miR-520f-5p	0	0	0	0		hsa-miR-5589-5p	0	0	0	0		hsa-miR-518f-3p	0	0	0	0		hsa-miR-4502	0	0	0	0		hsa-miR-4774-5p	0	0	0	0
hsa-miR-515-5p	0	0	0	0		hsa-miR-5589-3p	0	0	0	0		hsa-miR-520b	0	0	0	0		hsa-miR-6717-5p	0	0	0	0		hsa-miR-4774-3p	0	0	0	0
hsa-miR-515-3p	0	0	0	0		hsa-miR-4322	0	0	0	0		hsa-miR-518b	0	0	0	0		hsa-miR-208a-3p	0	0	0	0		hsa-miR-933	0	0	0	0
hsa-miR-519c-5p	0	0	0	0		hsa-miR-1238-3p	0	0	0	0		hsa-miR-526a	0	0	0	0		hsa-miR-208a-5p	0	0	0	0		hsa-miR-10b-3p	0	0	0	0
hsa-miR-519c-3p	0	0	0	0		hsa-miR-1238-5p	0	0	0	0		hsa-miR-520c-5p	0	0	0	0		hsa-miR-208b-3p	0	0	0	0		hsa-miR-7704	0	0	0	0
hsa-miR-1283	0	0	0	0		hsa-miR-638	0	0	0	0		hsa-miR-520c-3p	0	0	0	0		hsa-miR-208b-5p	0	0	0	0		hsa-miR-4444	0	0	0	0
hsa-miR-520a-5p	0	0	0	0		hsa-miR-4748	0	0	0	0		hsa-miR-518c-5p	0	0	0	0		hsa-miR-7703	0	0	0	0		hsa-miR-3128	0	0	0	0
hsa-miR-520a-3p	0	0	0	0		hsa-miR-6793-5p	0	0	0	0		hsa-miR-518c-3p	0	0	0	0		hsa-miR-4307	0	0	0	0		hsa-miR-6512-5p	0	0	0	0
hsa-miR-526b-5p	0	0	0	0		hsa-miR-6793-3p	0	0	0	0		hsa-miR-524-5p	0	0	0	0		hsa-miR-3171	0	0	0	0		hsa-miR-6512-3p	0	0	0	0
hsa-miR-526b-3p	0	0	0	0		hsa-miR-6886-5p	0	0	0	0		hsa-miR-524-3p	0	0	0	0		hsa-miR-624-3p	0	0	0	0		hsa-miR-1258	0	0	0	0
hsa-miR-519b-5p	0	0	0	0		hsa-miR-6886-3p	0	0	0	0		hsa-miR-517-5p	0	0	0	0		hsa-miR-4503	0	0	0	0		hsa-miR-4437	0	0	0	0
hsa-miR-519b-3p	0	0	0	0		hsa-miR-7974	0	0	0	0		hsa-miR-517a-3p	0	0	0	0		hsa-miR-6076	0	0	0	0		hsa-miR-548ae-3p	0	0	0	0
hsa-miR-525-3p	0	0	0	0		hsa-miR-5684	0	0	0	0		hsa-miR-519d-3p	0	0	0	0		hsa-miR-4308	0	0	0	0		hsa-miR-561-3p	0	0	0	0
hsa-miR-523-5p	0	0	0	0		hsa-miR-6794-5p	0	0	0	0		hsa-miR-519d-5p	0	0	0	0		hsa-miR-5586-3p	0	0	0	0		hsa-miR-561-5p	0	0	0	0
hsa-miR-523-3p	0	0	0	0		hsa-miR-6794-3p	0	0	0	0		hsa-miR-521	0	0	0	0		hsa-miR-548h-5p	0	0	0	0		hsa-miR-1245a	0	0	0	0
hsa-miR-518f-5p	0	0	0	0		hsa-miR-5695	0	0	0	0		hsa-miR-520d-3p	0	0	0	0		hsa-miR-7855-5p	0	0	0	0		hsa-miR-1245b-5p	0	0	0	0
hsa-miR-518f-3p	0	0	0	0		hsa-miR-6515-5p	0	0	0	0		hsa-miR-517-5p	0	0	0	0		hsa-miR-4708-5p	0	0	0	0		hsa-miR-1245b-3p	0	0	0	0
hsa-miR-520b	0	0	0	0		hsa-miR-181d-3p	0	0	0	0		hsa-miR-517b-3p	0	0	0	0		hsa-miR-4708-3p	0	0	0	0		hsa-miR-3606-5p	0	0	0	0
hsa-miR-526a	0	0	0	0		hsa-miR-1199-5p	0	0	0	0		hsa-miR-520g-3p	0	0	0	0		hsa-miR-5694	0	0	0	0		hsa-miR-3606-3p	0	0	0	0
hsa-miR-520c-5p	0	0	0	0		hsa-miR-1199-3p	0	0	0	0		hsa-miR-520g-5p	0	0	0	0		hsa-miR-7843-5p	0	0	0	0		hsa-miR-3129-5p	0	0	0	0
hsa-miR-520c-3p	0	0	0	0		hsa-miR-639	0	0	0	0		hsa-miR-516b-5p	0	0	0	0		hsa-miR-7843-3p	0	0	0	0		hsa-miR-3129-3p	0	0	0	0
hsa-miR-518c-5p	0	0	0	0		hsa-miR-6795-5p	0	0	0	0		hsa-miR-516b-3p	0	0	0	0		hsa-miR-4505	0	0	0	0		hsa-miR-3130-3p	0	0	0	0
hsa-miR-524-5p	0	0	0	0		hsa-miR-6795-3p	0	0	0	0		hsa-miR-526a	0	0	0	0		hsa-miR-4709-5p	0	0	0	0		hsa-miR-3130-5p	0	0	0	0
hsa-miR-524-3p	0	0	0	0		hsa-miR-1470	0	0	0	0		hsa-miR-518e-5p	0	0	0	0		hsa-miR-4709-3p	0	0	0	0		hsa-miR-2355-5p	0	0	0	0
hsa-miR-517-5p	0	0	0	0		hsa-miR-3188	0	0	0	0		hsa-miR-518e-3p	0	0	0	0		hsa-miR-4506	0	0	0	0		hsa-miR-2355-3p	0	0	0	0
hsa-miR-517a-3p	0	0	0	0		hsa-miR-3189-3p	0	0	0	0		hsa-miR-518a-5p	0	0	0	0		hsa-miR-345-3p	0	0	0	0		hsa-miR-7845-5p	0	0	0	0
hsa-miR-519d-5p	0	0	0	0		hsa-miR-3189-5p	0	0	0	0		hsa-miR-518a-3p	0	0	0	0		hsa-miR-2392	0	0	0	0		hsa-miR-1302	0	0	0	0
hsa-miR-521	0	0	0	0		hsa-miR-640	0	0	0	0		hsa-miR-518d-5p	0	0	0	0		hsa-miR-770-5p	0	0	0	0		hsa-miR-4775	0	0	0	0
hsa-miR-520d-5p	0	0	0	0		hsa-miR-6887-5p	0	0	0	0		hsa-miR-518d-3p	0	0	0	0		hsa-miR-665	0	0	0	0		hsa-miR-548f-3p	0	0	0	0
hsa-miR-520d-3p	0	0	0	0		hsa-miR-6887-3p	0	0	0	0		hsa-miR-516b-3p	0	0	0	0		hsa-miR-431-3p	0	0	0	0		hsa-miR-4776-5p	0	0	0	0
hsa-miR-517-5p	0	0	0	0		hsa-miR-5196-5p	0	0	0	0		hsa-miR-518a-5p	0	0	0	0		hsa-miR-433-3p	0	0	0	0		hsa-miR-4776-3p	0	0	0	0
hsa-miR-517b-3p	0	0	0	0		hsa-miR-6719-3p	0	0	0	0		hsa-miR-518a-3p	0	0	0	0		hsa-miR-433-5p	0	0	0	0		hsa-miR-4776-5p	0	0	0	0
hsa-miR-520g-3p	0	0	0	0		hsa-miR-6796-5p	0	0	0	0		hsa-miR-520h	0	0	0	0		hsa-miR-127-5p	0	0	0	0		hsa-miR-4776-3p	0	0	0	0
hsa-miR-520g-5p	0	0	0	0		hsa-miR-6796-3p	0	0	0	0		hsa-miR-521	0	0	0	0		hsa-miR-432-3p	0	0	0	0		hsa-miR-4438	0	0	0	0
hsa-miR-516b-5p	0	0	0	0		hsa-miR-6797-5p	0	0	0	0		hsa-miR-522-5p	0	0	0	0		hsa-miR-136-5p	0	0	0	0		hsa-miR-6809-5p	0	0	0	0
hsa-miR-516b-3p	0	0	0	0		hsa-miR-6797-3p	0	0	0	0		hsa-miR-522-3p	0	0	0	0		hsa-miR-136-3p	0	0	0	0		hsa-miR-6809-3p	0	0	0	0
hsa-miR-526a	0	0	0	0		hsa-miR-4323	0	0	0	0		hsa-miR-519a-5p	0	0	0	0		hsa-miR-370-5p	0	0	0	0		hsa-miR-6513-5p	0	0	0	0
hsa-miR-518e-5p	0	0	0	0		hsa-miR-8077	0	0	0	0		hsa-miR-519a-3p	0	0	0	0		hsa-miR-299-3p	0	0	0	0		hsa-miR-6513-3p	0	0	0	0
hsa-miR-518e-3p	0	0	0	0		hsa-miR-4531	0	0	0	0		hsa-miR-527	0	0	0	0		hsa-miR-380-5p	0	0	0	0		hsa-miR-6810-5p	0	0	0	0
hsa-miR-518a-5p	0	0	0	0		hsa-miR-8085	0	0	0	0		hsa-miR-516a-5p	0	0	0	0		hsa-miR-1197	0	0	0	0		hsa-miR-6810-3p	0	0	0	0
hsa-miR-518a-3p	0	0	0	0		hsa-miR-6088	0	0	0	0		hsa-miR-516a-3p	0	0	0	0		hsa-miR-758-5p	0	0	0	0		hsa-miR-26b-3p	0	0	0	0
hsa-miR-518d-5p	0	0	0	0		hsa-miR-642a-3p	0	0	0	0		hsa-miR-1283	0	0	0	0		hsa-miR-329-5p	0	0	0	0		hsa-miR-9500	0	0	0	0
hsa-miR-518d-3p	0	0	0	0		hsa-miR-642b-5p	0	0	0	0		hsa-miR-516a-5p	0	0	0	0		hsa-miR-1193	0	0	0	0		hsa-miR-3131	0	0	0	0
hsa-miR-516b-5p	0	0	0	0		hsa-miR-3190-3p	0	0	0	0		hsa-miR-516a-3p	0	0	0	0		hsa-miR-376a-2-5p	0	0	0	0		hsa-miR-153-3p	0	0	0	0
hsa-miR-516b-3p	0	0	0	0		hsa-miR-3191-5p	0	0	0	0		hsa-miR-519a-3p	0	0	0	0		hsa-miR-376a-5p	0	0	0	0		hsa-miR-3132	0	0	0	0
hsa-miR-518a-5p	0	0	0	0		hsa-miR-6798-5p	0	0	0	0		hsa-miR-371a-5p	0	0	0	0		hsa-miR-376a-3p	0	0	0	0		hsa-miR-4268	0	0	0	0
hsa-miR-518a-3p	0	0	0	0		hsa-miR-6798-3p	0	0	0	0		hsa-miR-371b-3p	0	0	0	0		hsa-miR-300	0	0	0	0		hsa-miR-4439	0	0	0	0
hsa-miR-517c-3p	0	0	0	0		hsa-miR-4324	0	0	0	0		hsa-miR-372-3p	0	0	0	0		hsa-miR-1185-1-3p	0	0	0	0		hsa-miR-5702	0	0	0	0
hsa-miR-520h	0	0	0	0		hsa-miR-5088-5p	0	0	0	0		hsa-miR-372-5p	0	0	0	0		hsa-miR-1185-2-3p	0	0	0	0		hsa-miR-5703	0	0	0	0
hsa-miR-521	0	0	0	0		hsa-miR-5088-3p	0	0	0	0		hsa-miR-373-5p	0	0	0	0		hsa-miR-487b-5p	0	0	0	0		hsa-miR-4777-5p	0	0	0	0
hsa-miR-522-5p	0	0	0	0		hsa-miR-6799-5p	0	0	0	0		hsa-miR-373-3p	0	0	0	0		hsa-miR-539-3p	0	0	0	0		hsa-miR-4777-3p	0	0	0	0
hsa-miR-522-3p	0	0	0	0		hsa-miR-6799-3p	0	0	0	0		hsa-miR-4752	0	0	0	0		hsa-miR-544a	0	0	0	0		hsa-miR-1244	0	0	0	0
hsa-miR-519a-5p	0	0	0	0		hsa-miR-6800-5p	0	0	0	0		hsa-miR-8061	0	0	0	0		hsa-miR-655-3p	0	0	0	0		hsa-miR-1471	0	0	0	0
hsa-miR-519a-3p	0	0	0	0		hsa-miR-6800-3p	0	0	0	0		hsa-miR-6804-5p	0	0	0	0		hsa-miR-487a-3p	0	0	0	0		hsa-miR-562	0	0	0	0
hsa-miR-527	0	0	0	0		hsa-miR-4749-5p	0	0	0	0		hsa-miR-6804-3p	0	0	0	0		hsa-miR-134-3p	0	0	0	0		hsa-miR-5001-5p	0	0	0	0
hsa-miR-516a-5p	0	0	0	0		hsa-miR-4749-3p	0	0	0	0		hsa-miR-6802-5p	0	0	0	0		hsa-miR-668-5p	0	0	0	0		hsa-miR-5001-3p	0	0	0	0
hsa-miR-516a-3p	0	0	0	0		hsa-miR-4750-5p	0	0	0	0		hsa-miR-6803-5p	0	0	0	0		hsa-miR-323b-5p	0	0	0	0		hsa-miR-6811-5p	0	0	0	0
hsa-miR-516a-5p	0	0	0	0		hsa-miR-4750-3p	0	0	0	0		hsa-miR-6805-5p	0	0	0	0		hsa-miR-377-3p	0	0	0	0		hsa-miR-6811-3p	0	0	0	0
hsa-miR-516a-3p	0	0	0	0		hsa-miR-8074	0	0	0	0		hsa-miR-6805-3p	0	0	0	0		hsa-miR-541-5p	0	0	0	0		hsa-miR-4440	0	0	0	0
hsa-miR-519a-3p	0	0	0	0		hsa-miR-6801-5p	0	0	0	0		hsa-miR-6806-5p	0	0	0	0		hsa-miR-541-3p	0	0	0	0		hsa-miR-4441	0	0	0	0
hsa-miR-371a-5p	0	0	0	0		hsa-miR-6801-3p	0	0	0	0		hsa-miR-6806-3p	0	0	0	0		hsa-miR-409-5p	0	0	0	0		hsa-miR-4269	0	0	0	0
hsa-miR-371b-3p	0	0	0	0		hsa-miR-515-5p	0	0	0	0		hsa-miR-4754	0	0	0	0		hsa-miR-412-3p	0	0	0	0		hsa-miR-2467-5p	0	0	0	0
hsa-miR-372-3p	0	0	0	0		hsa-miR-515-3p	0	0	0	0		hsa-miR-6807-5p	0	0	0	0		hsa-miR-410-5p	0	0	0	0		hsa-miR-2467-3p	0	0	0	0
hsa-miR-372-5p	0	0	0	0		hsa-miR-519e-5p	0	0	0	0		hsa-miR-6807-3p	0	0	0	0		hsa-miR-656-5p	0	0	0	0		hsa-miR-4786-5p	0	0	0	0
hsa-miR-373-5p	0	0	0	0		hsa-miR-519e-3p	0	0	0	0		hsa-miR-7158-5p	0	0	0	0		hsa-miR-4309	0	0	0	0		hsa-miR-4786-3p	0	0	0	0
hsa-miR-373-3p	0	0	0	0		hsa-miR-520f-5p	0	0	0	0		hsa-miR-7158-3p	0	0	0	0		hsa-miR-203a-5p	0	0	0	0		hsa-miR-3133	0	0	0	0
hsa-miR-4752	0	0	0	0		hsa-miR-515-5p	0	0	0	0		hsa-miR-7515	0	0	0	0		hsa-miR-203b-3p	0	0	0	0		hsa-miR-6869-5p	0	0	0	0
hsa-miR-8061	0	0	0	0		hsa-miR-515-3p	0	0	0	0		hsa-miR-4261	0	0	0	0		hsa-miR-4710	0	0	0	0		hsa-miR-6869-3p	0	0	0	0
hsa-miR-6804-5p	0	0	0	0		hsa-miR-519c-3p	0	0	0	0		hsa-miR-548s	0	0	0	0		hsa-miR-6765-5p	0	0	0	0		hsa-miR-1292-5p	0	0	0	0
hsa-miR-6804-3p	0	0	0	0		hsa-miR-1283	0	0	0	0		hsa-miR-4262	0	0	0	0		hsa-miR-8071	0	0	0	0		hsa-miR-1292-3p	0	0	0	0
hsa-miR-6802-5p	0	0	0	0		hsa-miR-520a-3p	0	0	0	0		hsa-miR-3681-5p	0	0	0	0		hsa-miR-8071	0	0	0	0		hsa-miR-103a-2-5p	0	0	0	0
hsa-miR-6802-3p	0	0	0	0		hsa-miR-525-3p	0	0	0	0		hsa-miR-3681-3p	0	0	0	0		hsa-miR-4539	0	0	0	0		hsa-miR-103a-3p	0	0	0	0
hsa-miR-6803-5p	0	0	0	0		hsa-miR-518f-5p	0	0	0	0		hsa-miR-3125	0	0	0	0		hsa-miR-4507	0	0	0	0		hsa-miR-103b	0	0	0	0
hsa-miR-6803-3p	0	0	0	0		hsa-miR-526a	0	0	0	0		hsa-miR-4757-5p	0	0	0	0		hsa-miR-4538	0	0	0	0		hsa-miR-8062	0	0	0	0
hsa-miR-6805-5p	0	0	0	0		hsa-miR-520c-5p	0	0	0	0		hsa-miR-4757-3p	0	0	0	0		hsa-miR-4537	0	0	0	0		hsa-miR-6870-5p	0	0	0	0
hsa-miR-6805-3p	0	0	0	0		hsa-miR-518c-5p	0	0	0	0		hsa-miR-1301-5p	0	0	0	0		hsa-miR-5195-5p	0	0	0	0		hsa-miR-6870-3p	0	0	0	0
hsa-miR-6806-5p	0	0	0	0		hsa-miR-524-5p	0	0	0	0		hsa-miR-4263	0	0	0	0		hsa-miR-5195-3p	0	0	0	0		hsa-miR-3192-5p	0	0	0	0
hsa-miR-6806-3p	0	0	0	0		hsa-miR-524-3p	0	0	0	0		hsa-miR-558	0	0	0	0		hsa-miR-3118	0	0	0	0		hsa-miR-3192-3p	0	0	0	0
hsa-miR-4754	0	0	0	0		hsa-miR-517-5p	0	0	0	0		hsa-miR-4765	0	0	0	0		hsa-miR-5701	0	0	0	0		hsa-miR-663a	0	0	0	0
hsa-miR-6807-5p	0	0	0	0		hsa-miR-519d-5p	0	0	0	0		hsa-miR-4430	0	0	0	0		hsa-miR-3118	0	0	0	0		hsa-miR-3193	0	0	0	0
hsa-miR-6807-3p	0	0	0	0		hsa-miR-521	0	0	0	0		hsa-miR-548ad-3p	0	0	0	0		hsa-miR-5701	0	0	0	0		hsa-miR-4755-5p	0	0	0	0
hsa-miR-7158-5p	0	0	0	0		hsa-miR-517-5p	0	0	0	0		hsa-miR-548ad-5p	0	0	0	0		hsa-miR-3118	0	0	0	0		hsa-miR-4755-3p	0	0	0	0
hsa-miR-7158-3p	0	0	0	0		hsa-miR-520g-5p	0	0	0	0		hsa-miR-559	0	0	0	0		hsa-miR-5701	0	0	0	0		hsa-miR-644a	0	0	0	0
hsa-miR-7515	0	0	0	0		hsa-miR-516b-5p	0	0	0	0		hsa-miR-548ba	0	0	0	0		hsa-miR-1268a	0	0	0	0		hsa-miR-499a-3p	0	0	0	0
hsa-miR-4261	0	0	0	0		hsa-miR-516b-3p	0	0	0	0		hsa-miR-8485	0	0	0	0		hsa-miR-4509	0	0	0	0		hsa-miR-499b-5p	0	0	0	0
hsa-miR-4429	0	0	0	0		hsa-miR-526a	0	0	0	0		hsa-miR-4431	0	0	0	0		hsa-miR-4508	0	0	0	0		hsa-miR-1289	0	0	0	0
hsa-miR-548s	0	0	0	0		hsa-miR-518a-3p	0	0	0	0		hsa-miR-3682-3p	0	0	0	0		hsa-miR-4715-5p	0	0	0	0		hsa-miR-548o-3p	0	0	0	0
hsa-miR-4262	0	0	0	0		hsa-miR-518d-5p	0	0	0	0		hsa-miR-3682-5p	0	0	0	0		hsa-miR-4715-3p	0	0	0	0		hsa-miR-548o-5p	0	0	0	0
hsa-miR-3681-5p	0	0	0	0		hsa-miR-518d-3p	0	0	0	0		hsa-miR-217	0	0	0	0		hsa-miR-4509	0	0	0	0		hsa-miR-6871-5p	0	0	0	0
hsa-miR-3681-3p	0	0	0	0		hsa-miR-516b-3p	0	0	0	0		hsa-miR-216a-5p	0	0	0	0		hsa-miR-4509	0	0	0	0		hsa-miR-6871-3p	0	0	0	0
hsa-miR-3125	0	0	0	0		hsa-miR-518a-3p	0	0	0	0		hsa-miR-216a-3p	0	0	0	0		hsa-miR-211-3p	0	0	0	0		hsa-miR-3646	0	0	0	0
hsa-miR-4757-5p	0	0	0	0		hsa-miR-521	0	0	0	0		hsa-miR-216b-5p	0	0	0	0		hsa-miR-1233-3p	0	0	0	0		hsa-miR-6812-5p	0	0	0	0
hsa-miR-4757-3p	0	0	0	0		hsa-miR-516a-3p	0	0	0	0		hsa-miR-216b-3p	0	0	0	0		hsa-miR-1233-5p	0	0	0	0		hsa-miR-6812-3p	0	0	0	0
hsa-miR-1301-5p	0	0	0	0		hsa-miR-1283	0	0	0	0		hsa-miR-4432	0	0	0	0		hsa-miR-1233-3p	0	0	0	0		hsa-miR-3617-5p	0	0	0	0
hsa-miR-4263	0	0	0	0		hsa-miR-516a-3p	0	0	0	0		hsa-miR-5192	0	0	0	0		hsa-miR-1233-5p	0	0	0	0		hsa-miR-3617-3p	0	0	0	0
hsa-miR-558	0	0	0	0		hsa-miR-519a-3p	0	0	0	0		hsa-miR-4433b-5p	0	0	0	0		hsa-miR-3942-5p	0	0	0	0		hsa-miR-3616-5p	0	0	0	0
hsa-miR-4765	0	0	0	0		hsa-miR-372-5p	0	0	0	0		hsa-miR-4433b-3p	0	0	0	0		hsa-miR-3942-3p	0	0	0	0		hsa-miR-3616-3p	0	0	0	0
hsa-miR-4430	0	0	0	0		hsa-miR-373-5p	0	0	0	0		hsa-miR-4433a-3p	0	0	0	0		hsa-miR-4510	0	0	0	0		hsa-miR-645	0	0	0	0
hsa-miR-548ad-3p	0	0	0	0		hsa-miR-373-3p	0	0	0	0		hsa-miR-4433a-5p	0	0	0	0		hsa-miR-8063	0	0	0	0		hsa-miR-1302	0	0	0	0
hsa-miR-548ad-5p	0	0	0	0		hsa-miR-4752	0	0	0	0		hsa-miR-4434	0	0	0	0		hsa-miR-626	0	0	0	0		hsa-miR-3194-5p	0	0	0	0
hsa-miR-559	0	0	0	0		hsa-miR-8061	0	0	0	0		hsa-miR-4778-5p	0	0	0	0		hsa-miR-4712-5p	0	0	0	0		hsa-miR-3194-3p	0	0	0	0
hsa-miR-548ba	0	0	0	0		hsa-miR-6804-5p	0	0	0	0		hsa-miR-4778-3p	0	0	0	0		hsa-miR-4712-3p	0	0	0	0		hsa-miR-4756-5p	0	0	0	0
hsa-miR-8485	0	0	0	0		hsa-miR-6804-3p	0	0	0	0		hsa-miR-3126-5p	0	0	0	0		hsa-miR-4713-5p	0	0	0	0		hsa-miR-4756-3p	0	0	0	0
hsa-miR-4431	0	0	0	0		hsa-miR-6802-5p	0	0	0	0		hsa-miR-3126-3p	0	0	0	0		hsa-miR-4713-3p	0	0	0	0		hsa-miR-4325	0	0	0	0
hsa-miR-3682-3p	0	0	0	0		hsa-miR-6803-5p	0	0	0	0		hsa-miR-1285-3p	0	0	0	0		hsa-miR-7973	0	0	0	0		hsa-miR-4532	0	0	0	0
hsa-miR-3682-5p	0	0	0	0		hsa-miR-6803-3p	0	0	0	0		hsa-miR-5000-5p	0	0	0	0		hsa-miR-7973	0	0	0	0		hsa-miR-296-5p	0	0	0	0
hsa-miR-216a-5p	0	0	0	0		hsa-miR-6805-5p	0	0	0	0		hsa-miR-5000-3p	0	0	0	0		hsa-miR-1266-5p	0	0	0	0		hsa-miR-296-3p	0	0	0	0
hsa-miR-216b-5p	0	0	0	0		hsa-miR-6805-3p	0	0	0	0		hsa-miR-4264	0	0	0	0		hsa-miR-1266-3p	0	0	0	0		hsa-miR-298	0	0	0	0
hsa-miR-216b-3p	0	0	0	0		hsa-miR-6806-5p	0	0	0	0		hsa-miR-8080	0	0	0	0		hsa-miR-8067	0	0	0	0		hsa-miR-646	0	0	0	0
hsa-miR-4432	0	0	0	0		hsa-miR-6806-3p	0	0	0	0		hsa-miR-6071	0	0	0	0		hsa-miR-6085	0	0	0	0		hsa-miR-4533	0	0	0	0
hsa-miR-5192	0	0	0	0		hsa-miR-4754	0	0	0	0		hsa-miR-4779	0	0	0	0		hsa-miR-422a	0	0	0	0		hsa-miR-548ag	0	0	0	0
hsa-miR-4433b-5p	0	0	0	0		hsa-miR-7158-5p	0	0	0	0		hsa-miR-4771	0	0	0	0		hsa-miR-1272	0	0	0	0		hsa-miR-1257	0	0	0	0
hsa-miR-4433b-3p	0	0	0	0		hsa-miR-7158-3p	0	0	0	0		hsa-miR-4435	0	0	0	0		hsa-miR-4511	0	0	0	0		hsa-miR-3195	0	0	0	0
hsa-miR-4433a-3p	0	0	0	0		hsa-miR-7515	0	0	0	0		hsa-miR-4780	0	0	0	0		hsa-miR-4311	0	0	0	0		hsa-miR-4758-5p	0	0	0	0
hsa-miR-4433a-5p	0	0	0	0		hsa-miR-4261	0	0	0	0		hsa-miR-4436a	0	0	0	0		hsa-miR-4312	0	0	0	0		hsa-miR-4758-3p	0	0	0	0
hsa-miR-4434	0	0	0	0		hsa-miR-4262	0	0	0	0		hsa-miR-3127-5p	0	0	0	0		hsa-miR-630	0	0	0	0		hsa-miR-1-5p	0	0	0	0
hsa-miR-4778-5p	0	0	0	0		hsa-miR-3681-5p	0	0	0	0		hsa-miR-3127-3p	0	0	0	0		hsa-miR-6881-5p	0	0	0	0		hsa-miR-133a-5p	0	0	0	0
hsa-miR-4778-3p	0	0	0	0		hsa-miR-3681-3p	0	0	0	0		hsa-miR-5696	0	0	0	0		hsa-miR-4513	0	0	0	0		hsa-miR-124-5p	0	0	0	0
hsa-miR-3126-5p	0	0	0	0		hsa-miR-3125	0	0	0	0		hsa-miR-4772-5p	0	0	0	0		hsa-miR-631	0	0	0	0		hsa-miR-124-3p	0	0	0	0
hsa-miR-1285-3p	0	0	0	0		hsa-miR-4757-5p	0	0	0	0		hsa-miR-4772-3p	0	0	0	0		hsa-miR-4313	0	0	0	0		hsa-miR-3196	0	0	0	0
hsa-miR-5000-5p	0	0	0	0		hsa-miR-4757-3p	0	0	0	0		hsa-miR-4265	0	0	0	0		hsa-miR-3713	0	0	0	0		hsa-miR-4326	0	0	0	0
hsa-miR-5000-3p	0	0	0	0		hsa-miR-1301-5p	0	0	0	0		hsa-miR-4266	0	0	0	0		hsa-miR-5572	0	0	0	0		hsa-miR-941	0	0	0	0
hsa-miR-4264	0	0	0	0		hsa-miR-4263	0	0	0	0		hsa-miR-4436b-5p	0	0	0	0		hsa-miR-4514	0	0	0	0		hsa-miR-941	0	0	0	0
hsa-miR-8080	0	0	0	0		hsa-miR-558	0	0	0	0		hsa-miR-4436b-3p	0	0	0	0		hsa-miR-548ap-5p	0	0	0	0		hsa-miR-941	0	0	0	0
hsa-miR-6071	0	0	0	0		hsa-miR-4765	0	0	0	0		hsa-miR-4436b-5p	0	0	0	0		hsa-miR-548ap-3p	0	0	0	0		hsa-miR-941	0	0	0	0
hsa-miR-4779	0	0	0	0		hsa-miR-4430	0	0	0	0		hsa-miR-4436b-3p	0	0	0	0		hsa-miR-5009-5p	0	0	0	0		hsa-miR-941	0	0	0	0
hsa-miR-4771	0	0	0	0		hsa-miR-548ad-3p	0	0	0	0		hsa-miR-4435	0	0	0	0		hsa-miR-5009-3p	0	0	0	0		hsa-miR-1914-5p	0	0	0	0
hsa-miR-4435	0	0	0	0		hsa-miR-548ad-5p	0	0	0	0		hsa-miR-4771	0	0	0	0		hsa-miR-1469	0	0	0	0		hsa-miR-1914-3p	0	0	0	0
hsa-miR-4780	0	0	0	0		hsa-miR-559	0	0	0	0		hsa-miR-1302	0	0	0	0		hsa-miR-4714-5p	0	0	0	0		hsa-miR-647	0	0	0	0
hsa-miR-4436a	0	0	0	0		hsa-miR-548ba	0	0	0	0		hsa-miR-4782-5p	0	0	0	0		hsa-miR-1302	0	0	0	0		hsa-miR-6813-5p	0	0	0	0
hsa-miR-3127-5p	0	0	0	0		hsa-miR-8485	0	0	0	0		hsa-miR-4782-3p	0	0	0	0		hsa-miR-6859-5p	0	0	0	0		hsa-miR-6813-3p	0	0	0	0
hsa-miR-3127-3p	0	0	0	0		hsa-miR-4431	0	0	0	0		hsa-miR-4783-5p	0	0	0	0		hsa-miR-6859-3p	0	0	0	0		hsa-miR-8069	0	0	0	0
hsa-miR-5696	0	0	0	0		hsa-miR-3682-3p	0	0	0	0		hsa-miR-4783-3p	0	0	0	0		hsa-miR-6859-5p	0	0	0	0		hsa-miR-6724-5p	0	0	0	0
hsa-miR-4772-5p	0	0	0	0		hsa-miR-3682-5p	0	0	0	0		hsa-miR-4784	0	0	0	0		hsa-miR-6859-3p	0	0	0	0		hsa-miR-3648	0	0	0	0
hsa-miR-4772-3p	0	0	0	0		hsa-miR-217	0	0	0	0		hsa-miR-3679-3p	0	0	0	0		hsa-miR-5587-5p	0	0	0	0		hsa-miR-3687	0	0	0	0
hsa-miR-4265	0	0	0	0		hsa-miR-216a-5p	0	0	0	0		hsa-miR-5590-5p	0	0	0	0		hsa-miR-662	0	0	0	0		hsa-miR-6724-5p	0	0	0	0
hsa-miR-4266	0	0	0	0		hsa-miR-216a-3p	0	0	0	0		hsa-miR-5590-3p	0	0	0	0		hsa-miR-1225-5p	0	0	0	0		hsa-miR-6724-5p	0	0	0	0
hsa-miR-4267	0	0	0	0		hsa-miR-216b-5p	0	0	0	0		hsa-miR-128-1-5p	0	0	0	0		hsa-miR-1225-3p	0	0	0	0		hsa-miR-6724-5p	0	0	0	0
hsa-miR-4436b-5p	0	0	0	0		hsa-miR-216b-3p	0	0	0	0		hsa-miR-7157-5p	0	0	0	0		hsa-miR-3180	0	0	0	0		hsa-miR-3648	0	0	0	0
hsa-miR-4436b-3p	0	0	0	0		hsa-miR-4432	0	0	0	0		hsa-miR-7157-3p	0	0	0	0		hsa-miR-3677-3p	0	0	0	0		hsa-miR-3687	0	0	0	0
hsa-miR-4436b-5p	0	0	0	0		hsa-miR-5192	0	0	0	0		hsa-miR-4773	0	0	0	0		hsa-miR-6767-5p	0	0	0	0		hsa-miR-3156-5p	0	0	0	0
hsa-miR-4436b-3p	0	0	0	0		hsa-miR-4433b-5p	0	0	0	0		hsa-miR-4773	0	0	0	0		hsa-miR-6767-3p	0	0	0	0		hsa-miR-3118	0	0	0	0
hsa-miR-4771	0	0	0	0		hsa-miR-4433b-3p	0	0	0	0		hsa-miR-6888-5p	0	0	0	0		hsa-miR-6768-5p	0	0	0	0		hsa-miR-8069	0	0	0	0
hsa-miR-1302	0	0	0	0		hsa-miR-4433a-3p	0	0	0	0		hsa-miR-6888-3p	0	0	0	0		hsa-miR-6768-3p	0	0	0	0		hsa-miR-99a-3p	0	0	0	0
hsa-miR-4782-5p	0	0	0	0		hsa-miR-4433a-5p	0	0	0	0		hsa-miR-4785	0	0	0	0		hsa-miR-3178	0	0	0	0		hsa-let-7c-3p	0	0	0	0
hsa-miR-4782-3p	0	0	0	0		hsa-miR-4434	0	0	0	0		hsa-miR-4774-5p	0	0	0	0		hsa-miR-6126	0	0	0	0		hsa-miR-125b-2-3p	0	0	0	0
hsa-miR-4783-5p	0	0	0	0		hsa-miR-4778-5p	0	0	0	0		hsa-miR-4774-3p	0	0	0	0		hsa-miR-6769a-5p	0	0	0	0		hsa-miR-548x-3p	0	0	0	0
hsa-miR-4783-3p	0	0	0	0		hsa-miR-4778-3p	0	0	0	0		hsa-miR-933	0	0	0	0		hsa-miR-8065	0	0	0	0		hsa-miR-548x-5p	0	0	0	0
hsa-miR-4784	0	0	0	0		hsa-miR-3126-3p	0	0	0	0		hsa-miR-10b-3p	0	0	0	0		hsa-miR-548h-5p	0	0	0	0		hsa-miR-6130	0	0	0	0
hsa-miR-3679-3p	0	0	0	0		hsa-miR-1285-3p	0	0	0	0		hsa-miR-4444	0	0	0	0		hsa-miR-4718	0	0	0	0		hsa-miR-155-3p	0	0	0	0
hsa-miR-5590-5p	0	0	0	0		hsa-miR-5000-5p	0	0	0	0		hsa-miR-3128	0	0	0	0		hsa-miR-3179	0	0	0	0		hsa-miR-4759	0	0	0	0
hsa-miR-5590-3p	0	0	0	0		hsa-miR-5000-3p	0	0	0	0		hsa-miR-6512-5p	0	0	0	0		hsa-miR-3670	0	0	0	0		hsa-miR-4327	0	0	0	0
hsa-miR-7157-5p	0	0	0	0		hsa-miR-4264	0	0	0	0		hsa-miR-6512-3p	0	0	0	0		hsa-miR-3180-5p	0	0	0	0		hsa-miR-6501-5p	0	0	0	0
hsa-miR-7157-3p	0	0	0	0		hsa-miR-8080	0	0	0	0		hsa-miR-1258	0	0	0	0		hsa-miR-3180-3p	0	0	0	0		hsa-miR-6501-3p	0	0	0	0
hsa-miR-4773	0	0	0	0		hsa-miR-6071	0	0	0	0		hsa-miR-4437	0	0	0	0		hsa-miR-6511a-5p	0	0	0	0		hsa-miR-802	0	0	0	0
hsa-miR-4773	0	0	0	0		hsa-miR-4779	0	0	0	0		hsa-miR-548ae-3p	0	0	0	0		hsa-miR-6511a-3p	0	0	0	0		hsa-miR-6508-5p	0	0	0	0
hsa-miR-6888-5p	0	0	0	0		hsa-miR-4771	0	0	0	0		hsa-miR-561-3p	0	0	0	0		hsa-miR-6770-5p	0	0	0	0		hsa-miR-6508-3p	0	0	0	0
hsa-miR-6888-3p	0	0	0	0		hsa-miR-4435	0	0	0	0		hsa-miR-561-5p	0	0	0	0		hsa-miR-6770-3p	0	0	0	0		hsa-miR-4760-5p	0	0	0	0
hsa-miR-4785	0	0	0	0		hsa-miR-4780	0	0	0	0		hsa-miR-1245a	0	0	0	0		hsa-miR-1972	0	0	0	0		hsa-miR-4760-3p	0	0	0	0
hsa-miR-4774-5p	0	0	0	0		hsa-miR-4436a	0	0	0	0		hsa-miR-1245b-5p	0	0	0	0		hsa-miR-6511b-5p	0	0	0	0		hsa-miR-3197	0	0	0	0
hsa-miR-4774-3p	0	0	0	0		hsa-miR-3127-5p	0	0	0	0		hsa-miR-1245b-3p	0	0	0	0		hsa-miR-3180	0	0	0	0		hsa-miR-6814-5p	0	0	0	0
hsa-miR-933	0	0	0	0		hsa-miR-5696	0	0	0	0		hsa-miR-3606-5p	0	0	0	0		hsa-miR-6506-5p	0	0	0	0		hsa-miR-6814-3p	0	0	0	0
hsa-miR-4444	0	0	0	0		hsa-miR-4772-5p	0	0	0	0		hsa-miR-3606-3p	0	0	0	0		hsa-miR-6506-3p	0	0	0	0		hsa-miR-5692b	0	0	0	0
hsa-miR-3128	0	0	0	0		hsa-miR-4772-3p	0	0	0	0		hsa-miR-3129-5p	0	0	0	0		hsa-miR-3179	0	0	0	0		hsa-miR-6070	0	0	0	0
hsa-miR-6512-5p	0	0	0	0		hsa-miR-4265	0	0	0	0		hsa-miR-3129-3p	0	0	0	0		hsa-miR-3670	0	0	0	0		hsa-miR-6815-5p	0	0	0	0
hsa-miR-6512-3p	0	0	0	0		hsa-miR-4266	0	0	0	0		hsa-miR-3130-5p	0	0	0	0		hsa-miR-3180-5p	0	0	0	0		hsa-miR-6815-3p	0	0	0	0
hsa-miR-1258	0	0	0	0		hsa-miR-4267	0	0	0	0		hsa-miR-3130-3p	0	0	0	0		hsa-miR-3180-3p	0	0	0	0		hsa-miR-3198	0	0	0	0
hsa-miR-4437	0	0	0	0		hsa-miR-4436b-5p	0	0	0	0		hsa-miR-3130-5p	0	0	0	0		hsa-miR-6511a-5p	0	0	0	0		hsa-miR-648	0	0	0	0
hsa-miR-548ae-3p	0	0	0	0		hsa-miR-4436b-3p	0	0	0	0		hsa-miR-3130-3p	0	0	0	0		hsa-miR-6511a-3p	0	0	0	0		hsa-miR-4761-5p	0	0	0	0
hsa-miR-561-3p	0	0	0	0		hsa-miR-4436b-5p	0	0	0	0		hsa-miR-2355-5p	0	0	0	0		hsa-miR-6770-5p	0	0	0	0		hsa-miR-4761-3p	0	0	0	0
hsa-miR-561-5p	0	0	0	0		hsa-miR-4436b-3p	0	0	0	0		hsa-miR-2355-3p	0	0	0	0		hsa-miR-6770-3p	0	0	0	0		hsa-miR-185-3p	0	0	0	0
hsa-miR-1245b-3p	0	0	0	0		hsa-miR-4435	0	0	0	0		hsa-miR-7845-5p	0	0	0	0		hsa-miR-6511a-5p	0	0	0	0		hsa-miR-3618	0	0	0	0
hsa-miR-3606-5p	0	0	0	0		hsa-miR-4771	0	0	0	0		hsa-miR-1302	0	0	0	0		hsa-miR-6511a-3p	0	0	0	0		hsa-miR-6816-5p	0	0	0	0
hsa-miR-3606-3p	0	0	0	0		hsa-miR-1302	0	0	0	0		hsa-miR-4775	0	0	0	0		hsa-miR-6511a-5p	0	0	0	0		hsa-miR-6816-3p	0	0	0	0
hsa-miR-3130-3p	0	0	0	0		hsa-miR-4782-5p	0	0	0	0		hsa-miR-548f-3p	0	0	0	0		hsa-miR-6511a-3p	0	0	0	0		hsa-miR-1286	0	0	0	0
hsa-miR-3130-5p	0	0	0	0		hsa-miR-4782-3p	0	0	0	0		hsa-miR-4776-5p	0	0	0	0		hsa-miR-6770-5p	0	0	0	0		hsa-miR-649	0	0	0	0
hsa-miR-2355-5p	0	0	0	0		hsa-miR-4783-5p	0	0	0	0		hsa-miR-4776-3p	0	0	0	0		hsa-miR-6770-3p	0	0	0	0		hsa-miR-301b-3p	0	0	0	0
hsa-miR-2355-3p	0	0	0	0		hsa-miR-4783-3p	0	0	0	0		hsa-miR-4776-5p	0	0	0	0		hsa-miR-3180-5p	0	0	0	0		hsa-miR-301b-5p	0	0	0	0
hsa-miR-7845-5p	0	0	0	0		hsa-miR-3679-5p	0	0	0	0		hsa-miR-4776-3p	0	0	0	0		hsa-miR-3180-3p	0	0	0	0		hsa-miR-650	0	0	0	0
hsa-miR-1302	0	0	0	0		hsa-miR-3679-3p	0	0	0	0		hsa-miR-4438	0	0	0	0		hsa-miR-3670	0	0	0	0		hsa-miR-5571-5p	0	0	0	0
hsa-miR-4775	0	0	0	0		hsa-miR-5590-5p	0	0	0	0		hsa-miR-6809-5p	0	0	0	0		hsa-miR-3179	0	0	0	0		hsa-miR-5571-3p	0	0	0	0
hsa-miR-548f-3p	0	0	0	0		hsa-miR-5590-3p	0	0	0	0		hsa-miR-6809-3p	0	0	0	0		hsa-miR-3670	0	0	0	0		hsa-miR-6817-5p	0	0	0	0
hsa-miR-4776-5p	0	0	0	0		hsa-miR-7157-5p	0	0	0	0		hsa-miR-6513-5p	0	0	0	0		hsa-miR-3179	0	0	0	0		hsa-miR-6817-3p	0	0	0	0
hsa-miR-4776-3p	0	0	0	0		hsa-miR-7157-3p	0	0	0	0		hsa-miR-6513-3p	0	0	0	0		hsa-miR-3680-5p	0	0	0	0		hsa-miR-548j-5p	0	0	0	0
hsa-miR-4776-5p	0	0	0	0		hsa-miR-4773	0	0	0	0		hsa-miR-6810-5p	0	0	0	0		hsa-miR-3680-3p	0	0	0	0		hsa-miR-548j-3p	0	0	0	0
hsa-miR-4776-3p	0	0	0	0		hsa-miR-4773	0	0	0	0		hsa-miR-9500	0	0	0	0		hsa-miR-1273h-5p	0	0	0	0		hsa-miR-3199	0	0	0	0
hsa-miR-4438	0	0	0	0		hsa-miR-6888-5p	0	0	0	0		hsa-miR-3131	0	0	0	0		hsa-miR-1273h-3p	0	0	0	0		hsa-miR-3199	0	0	0	0
hsa-miR-6809-5p	0	0	0	0		hsa-miR-6888-3p	0	0	0	0		hsa-miR-3132	0	0	0	0		hsa-miR-548w	0	0	0	0		hsa-miR-5739	0	0	0	0
hsa-miR-6809-3p	0	0	0	0		hsa-miR-4785	0	0	0	0		hsa-miR-4268	0	0	0	0		hsa-miR-6862-5p	0	0	0	0		hsa-miR-3653-3p	0	0	0	0
hsa-miR-6513-5p	0	0	0	0		hsa-miR-4774-5p	0	0	0	0		hsa-miR-4439	0	0	0	0		hsa-miR-6862-5p	0	0	0	0		hsa-miR-3653-5p	0	0	0	0
hsa-miR-6513-3p	0	0	0	0		hsa-miR-4774-3p	0	0	0	0		hsa-miR-5702	0	0	0	0		hsa-miR-4721	0	0	0	0		hsa-miR-6818-5p	0	0	0	0
hsa-miR-6810-5p	0	0	0	0		hsa-miR-933	0	0	0	0		hsa-miR-5703	0	0	0	0		hsa-miR-4517	0	0	0	0		hsa-miR-6818-3p	0	0	0	0
hsa-miR-6810-3p	0	0	0	0		hsa-miR-10b-3p	0	0	0	0		hsa-miR-4777-5p	0	0	0	0		hsa-miR-3680-5p	0	0	0	0		hsa-miR-3200-5p	0	0	0	0
hsa-miR-9500	0	0	0	0		hsa-miR-7704	0	0	0	0		hsa-miR-4777-3p	0	0	0	0		hsa-miR-3680-3p	0	0	0	0		hsa-miR-3200-3p	0	0	0	0
hsa-miR-3131	0	0	0	0		hsa-miR-4444	0	0	0	0		hsa-miR-1244	0	0	0	0		hsa-miR-4518	0	0	0	0		hsa-miR-3928-3p	0	0	0	0
hsa-miR-153-3p	0	0	0	0		hsa-miR-3128	0	0	0	0		hsa-miR-1471	0	0	0	0		hsa-miR-4519	0	0	0	0		hsa-miR-3928-5p	0	0	0	0
hsa-miR-3132	0	0	0	0		hsa-miR-6512-5p	0	0	0	0		hsa-miR-562	0	0	0	0		hsa-miR-762	0	0	0	0		hsa-miR-7109-5p	0	0	0	0
hsa-miR-4268	0	0	0	0		hsa-miR-6512-3p	0	0	0	0		hsa-miR-5001-5p	0	0	0	0		hsa-miR-6771-5p	0	0	0	0		hsa-miR-7109-3p	0	0	0	0
hsa-miR-4439	0	0	0	0		hsa-miR-1258	0	0	0	0		hsa-miR-6811-5p	0	0	0	0		hsa-miR-6771-3p	0	0	0	0		hsa-miR-4764-5p	0	0	0	0
hsa-miR-5702	0	0	0	0		hsa-miR-4437	0	0	0	0		hsa-miR-6811-3p	0	0	0	0		hsa-miR-3935	0	0	0	0		hsa-miR-4764-3p	0	0	0	0
hsa-miR-4777-5p	0	0	0	0		hsa-miR-548ae-3p	0	0	0	0		hsa-miR-4440	0	0	0	0		hsa-miR-6863	0	0	0	0		hsa-miR-3909	0	0	0	0
hsa-miR-4777-3p	0	0	0	0		hsa-miR-561-3p	0	0	0	0		hsa-miR-4441	0	0	0	0		hsa-miR-6772-5p	0	0	0	0		hsa-miR-6069	0	0	0	0
hsa-miR-1244	0	0	0	0		hsa-miR-561-5p	0	0	0	0		hsa-miR-4269	0	0	0	0		hsa-miR-6772-3p	0	0	0	0		hsa-miR-6819-5p	0	0	0	0
hsa-miR-1471	0	0	0	0		hsa-miR-1245b-3p	0	0	0	0		hsa-miR-2467-5p	0	0	0	0		hsa-miR-328-5p	0	0	0	0		hsa-miR-658	0	0	0	0
hsa-miR-562	0	0	0	0		hsa-miR-3606-5p	0	0	0	0		hsa-miR-2467-3p	0	0	0	0		hsa-miR-6773-5p	0	0	0	0		hsa-miR-659-3p	0	0	0	0
hsa-miR-5001-5p	0	0	0	0		hsa-miR-3606-3p	0	0	0	0		hsa-miR-4786-5p	0	0	0	0		hsa-miR-6773-3p	0	0	0	0		hsa-miR-659-5p	0	0	0	0
hsa-miR-6811-5p	0	0	0	0		hsa-miR-3129-5p	0	0	0	0		hsa-miR-4786-3p	0	0	0	0		hsa-miR-1972	0	0	0	0		hsa-miR-6820-5p	0	0	0	0
hsa-miR-6811-3p	0	0	0	0		hsa-miR-3129-3p	0	0	0	0		hsa-miR-149-3p	0	0	0	0		hsa-miR-4719	0	0	0	0		hsa-miR-6820-3p	0	0	0	0
hsa-miR-4440	0	0	0	0		hsa-miR-2355-5p	0	0	0	0		hsa-miR-3133	0	0	0	0		hsa-miR-4720-5p	0	0	0	0		hsa-miR-4534	0	0	0	0
hsa-miR-4441	0	0	0	0		hsa-miR-2355-3p	0	0	0	0		hsa-miR-6869-5p	0	0	0	0		hsa-miR-4720-3p	0	0	0	0		hsa-miR-4766-5p	0	0	0	0
hsa-miR-4269	0	0	0	0		hsa-miR-7845-5p	0	0	0	0		hsa-miR-6869-3p	0	0	0	0		hsa-miR-6504-5p	0	0	0	0		hsa-miR-4766-3p	0	0	0	0
hsa-miR-2467-5p	0	0	0	0		hsa-miR-1302	0	0	0	0		hsa-miR-1292-3p	0	0	0	0		hsa-miR-6504-3p	0	0	0	0		hsa-miR-1281	0	0	0	0
hsa-miR-2467-3p	0	0	0	0		hsa-miR-4775	0	0	0	0		hsa-miR-103a-2-5p	0	0	0	0		hsa-miR-8058	0	0	0	0		hsa-miR-6889-5p	0	0	0	0
hsa-miR-4786-5p	0	0	0	0		hsa-miR-548f-3p	0	0	0	0		hsa-miR-8062	0	0	0	0		hsa-miR-3182	0	0	0	0		hsa-miR-6889-3p	0	0	0	0
hsa-miR-4786-3p	0	0	0	0		hsa-miR-4776-5p	0	0	0	0		hsa-miR-6870-5p	0	0	0	0		hsa-miR-5093	0	0	0	0		hsa-miR-33a-3p	0	0	0	0
hsa-miR-149-3p	0	0	0	0		hsa-miR-4776-3p	0	0	0	0		hsa-miR-6870-3p	0	0	0	0		hsa-miR-1910-3p	0	0	0	0		hsa-miR-378i	0	0	0	0
hsa-miR-3133	0	0	0	0		hsa-miR-4776-5p	0	0	0	0		hsa-miR-3192-5p	0	0	0	0		hsa-miR-6774-5p	0	0	0	0		hsa-miR-1249-3p	0	0	0	0
hsa-miR-6869-3p	0	0	0	0		hsa-miR-4776-3p	0	0	0	0		hsa-miR-3192-3p	0	0	0	0		hsa-miR-6775-5p	0	0	0	0		hsa-miR-1249-5p	0	0	0	0
hsa-miR-1292-5p	0	0	0	0		hsa-miR-4438	0	0	0	0		hsa-miR-663a	0	0	0	0		hsa-miR-5189-5p	0	0	0	0		hsa-miR-4762-5p	0	0	0	0
hsa-miR-8062	0	0	0	0		hsa-miR-6809-5p	0	0	0	0		hsa-miR-1825	0	0	0	0		hsa-miR-4722-5p	0	0	0	0		hsa-miR-4762-3p	0	0	0	0
hsa-miR-6870-5p	0	0	0	0		hsa-miR-6809-3p	0	0	0	0		hsa-miR-4755-5p	0	0	0	0		hsa-miR-4722-3p	0	0	0	0		hsa-miR-3619-5p	0	0	0	0
hsa-miR-3192-5p	0	0	0	0		hsa-miR-6513-5p	0	0	0	0		hsa-miR-4755-3p	0	0	0	0		hsa-miR-3183	0	0	0	0		hsa-miR-3619-3p	0	0	0	0
hsa-miR-3192-3p	0	0	0	0		hsa-miR-6513-3p	0	0	0	0		hsa-miR-644a	0	0	0	0		hsa-miR-6776-5p	0	0	0	0		hsa-let-7a-3p	0	0	0	0
hsa-miR-663a	0	0	0	0		hsa-miR-6810-5p	0	0	0	0		hsa-miR-499a-3p	0	0	0	0		hsa-miR-6776-3p	0	0	0	0		hsa-miR-4763-5p	0	0	0	0
hsa-miR-3193	0	0	0	0		hsa-miR-6810-3p	0	0	0	0		hsa-miR-499b-5p	0	0	0	0		hsa-miR-1253	0	0	0	0		hsa-miR-4763-3p	0	0	0	0
hsa-miR-1825	0	0	0	0		hsa-miR-9500	0	0	0	0		hsa-miR-1289	0	0	0	0		hsa-miR-6864-5p	0	0	0	0		hsa-let-7b-3p	0	0	0	0
hsa-miR-4755-5p	0	0	0	0		hsa-miR-3131	0	0	0	0		hsa-miR-548o-3p	0	0	0	0		hsa-miR-6864-3p	0	0	0	0		hsa-miR-3201	0	0	0	0
hsa-miR-4755-3p	0	0	0	0		hsa-miR-3132	0	0	0	0		hsa-miR-548o-5p	0	0	0	0		hsa-miR-6865-5p	0	0	0	0		hsa-miR-4535	0	0	0	0
hsa-miR-644a	0	0	0	0		hsa-miR-4268	0	0	0	0		hsa-miR-6871-5p	0	0	0	0		hsa-miR-4520-3p	0	0	0	0		hsa-miR-3667-5p	0	0	0	0
hsa-miR-499a-3p	0	0	0	0		hsa-miR-4439	0	0	0	0		hsa-miR-6871-3p	0	0	0	0		hsa-miR-4520-5p	0	0	0	0		hsa-miR-3667-3p	0	0	0	0
hsa-miR-499b-5p	0	0	0	0		hsa-miR-5702	0	0	0	0		hsa-miR-3646	0	0	0	0		hsa-miR-497-3p	0	0	0	0		hsa-miR-6821-5p	0	0	0	0
hsa-miR-1289	0	0	0	0		hsa-miR-5703	0	0	0	0		hsa-miR-6812-5p	0	0	0	0		hsa-miR-4314	0	0	0	0		hsa-miR-6821-3p	0	0	0	0
hsa-miR-548o-3p	0	0	0	0		hsa-miR-4777-5p	0	0	0	0		hsa-miR-6812-3p	0	0	0	0		hsa-miR-6883-5p	0	0	0	0		hsa-miR-4790-5p	0	0	0	0
hsa-miR-548o-5p	0	0	0	0		hsa-miR-4777-3p	0	0	0	0		hsa-miR-3617-5p	0	0	0	0		hsa-miR-6883-3p	0	0	0	0		hsa-miR-4790-3p	0	0	0	0
hsa-miR-6871-5p	0	0	0	0		hsa-miR-1244	0	0	0	0		hsa-miR-3617-3p	0	0	0	0		hsa-miR-548h-5p	0	0	0	0		hsa-miR-378b	0	0	0	0
hsa-miR-6871-3p	0	0	0	0		hsa-miR-1471	0	0	0	0		hsa-miR-3616-5p	0	0	0	0		hsa-miR-1288-5p	0	0	0	0		hsa-miR-885-5p	0	0	0	0
hsa-miR-3646	0	0	0	0		hsa-miR-562	0	0	0	0		hsa-miR-3616-3p	0	0	0	0		hsa-miR-6778-5p	0	0	0	0		hsa-miR-885-3p	0	0	0	0
hsa-miR-6812-5p	0	0	0	0		hsa-miR-5001-5p	0	0	0	0		hsa-miR-645	0	0	0	0		hsa-miR-451b	0	0	0	0		hsa-miR-4270	0	0	0	0
hsa-miR-6812-3p	0	0	0	0		hsa-miR-6811-5p	0	0	0	0		hsa-miR-1302	0	0	0	0		hsa-miR-144-5p	0	0	0	0		hsa-miR-3134	0	0	0	0
hsa-miR-3617-5p	0	0	0	0		hsa-miR-6811-3p	0	0	0	0		hsa-miR-3194-3p	0	0	0	0		hsa-miR-144-3p	0	0	0	0		hsa-miR-563	0	0	0	0
hsa-miR-3616-5p	0	0	0	0		hsa-miR-4440	0	0	0	0		hsa-miR-4756-5p	0	0	0	0		hsa-miR-4732-5p	0	0	0	0		hsa-miR-3714	0	0	0	0
hsa-miR-3616-3p	0	0	0	0		hsa-miR-4441	0	0	0	0		hsa-miR-4756-3p	0	0	0	0		hsa-miR-4732-3p	0	0	0	0		hsa-miR-4791	0	0	0	0
hsa-miR-645	0	0	0	0		hsa-miR-4269	0	0	0	0		hsa-miR-4325	0	0	0	0		hsa-miR-4733-3p	0	0	0	0		hsa-miR-3135a	0	0	0	0
hsa-miR-1302	0	0	0	0		hsa-miR-2467-5p	0	0	0	0		hsa-miR-4532	0	0	0	0		hsa-miR-4724-5p	0	0	0	0		hsa-miR-4792	0	0	0	0
hsa-miR-3194-5p	0	0	0	0		hsa-miR-2467-3p	0	0	0	0		hsa-miR-296-3p	0	0	0	0		hsa-miR-4724-3p	0	0	0	0		hsa-miR-4442	0	0	0	0
hsa-miR-3194-3p	0	0	0	0		hsa-miR-4786-5p	0	0	0	0		hsa-miR-298	0	0	0	0		hsa-miR-2909	0	0	0	0		hsa-miR-466	0	0	0	0
hsa-miR-4756-5p	0	0	0	0		hsa-miR-4786-3p	0	0	0	0		hsa-miR-646	0	0	0	0		hsa-miR-378j	0	0	0	0		hsa-miR-548ay-5p	0	0	0	0
hsa-miR-4756-3p	0	0	0	0		hsa-miR-149-3p	0	0	0	0		hsa-miR-4533	0	0	0	0		hsa-miR-4734	0	0	0	0		hsa-miR-548ay-3p	0	0	0	0
hsa-miR-4325	0	0	0	0		hsa-miR-3133	0	0	0	0		hsa-miR-548ag	0	0	0	0		hsa-miR-4726-3p	0	0	0	0		hsa-miR-128-2-5p	0	0	0	0
hsa-miR-4532	0	0	0	0		hsa-miR-6869-5p	0	0	0	0		hsa-miR-1257	0	0	0	0		hsa-miR-4727-5p	0	0	0	0		hsa-miR-26a-5p	0	0	0	0
hsa-miR-296-3p	0	0	0	0		hsa-miR-6869-3p	0	0	0	0		hsa-miR-3195	0	0	0	0		hsa-miR-4727-3p	0	0	0	0		hsa-miR-26a-1-3p	0	0	0	0
hsa-miR-298	0	0	0	0		hsa-miR-1292-3p	0	0	0	0		hsa-miR-4758-5p	0	0	0	0		hsa-miR-6779-5p	0	0	0	0		hsa-miR-6822-5p	0	0	0	0
hsa-miR-646	0	0	0	0		hsa-miR-8062	0	0	0	0		hsa-miR-4758-3p	0	0	0	0		hsa-miR-4728-5p	0	0	0	0		hsa-miR-6822-3p	0	0	0	0
hsa-miR-4533	0	0	0	0		hsa-miR-6870-5p	0	0	0	0		hsa-miR-1-5p	0	0	0	0		hsa-miR-6884-5p	0	0	0	0		hsa-miR-138-1-3p	0	0	0	0
hsa-miR-548ag	0	0	0	0		hsa-miR-6870-3p	0	0	0	0		hsa-miR-133a-5p	0	0	0	0		hsa-miR-6867-5p	0	0	0	0		hsa-miR-564	0	0	0	0
hsa-miR-1257	0	0	0	0		hsa-miR-3192-5p	0	0	0	0		hsa-miR-124-5p	0	0	0	0		hsa-miR-6510-5p	0	0	0	0		hsa-miR-1226-5p	0	0	0	0
hsa-miR-3195	0	0	0	0		hsa-miR-3192-3p	0	0	0	0		hsa-miR-3196	0	0	0	0		hsa-miR-6510-3p	0	0	0	0		hsa-miR-4443	0	0	0	0
hsa-miR-4758-5p	0	0	0	0		hsa-miR-663a	0	0	0	0		hsa-miR-941	0	0	0	0		hsa-miR-548at-3p	0	0	0	0		hsa-miR-2115-5p	0	0	0	0
hsa-miR-4758-3p	0	0	0	0		hsa-miR-3193	0	0	0	0		hsa-miR-941	0	0	0	0		hsa-miR-6781-5p	0	0	0	0		hsa-miR-2115-3p	0	0	0	0
hsa-miR-1-5p	0	0	0	0		hsa-miR-1825	0	0	0	0		hsa-miR-941	0	0	0	0		hsa-miR-2117	0	0	0	0		hsa-miR-6823-5p	0	0	0	0
hsa-miR-133a-5p	0	0	0	0		hsa-miR-4755-3p	0	0	0	0		hsa-miR-941	0	0	0	0		hsa-miR-6782-3p	0	0	0	0		hsa-miR-6823-3p	0	0	0	0
hsa-miR-124-5p	0	0	0	0		hsa-miR-644a	0	0	0	0		hsa-miR-941	0	0	0	0		hsa-miR-6784-5p	0	0	0	0		hsa-miR-711	0	0	0	0
hsa-miR-3196	0	0	0	0		hsa-miR-499a-3p	0	0	0	0		hsa-miR-1914-5p	0	0	0	0		hsa-miR-4315	0	0	0	0		hsa-miR-6824-5p	0	0	0	0
hsa-miR-941	0	0	0	0		hsa-miR-499b-5p	0	0	0	0		hsa-miR-1914-3p	0	0	0	0		hsa-miR-152-5p	0	0	0	0		hsa-miR-6824-3p	0	0	0	0
hsa-miR-941	0	0	0	0		hsa-miR-1289	0	0	0	0		hsa-miR-647	0	0	0	0		hsa-miR-1203	0	0	0	0		hsa-miR-4793-5p	0	0	0	0
hsa-miR-941	0	0	0	0		hsa-miR-548o-5p	0	0	0	0		hsa-miR-6813-5p	0	0	0	0		hsa-miR-3185	0	0	0	0		hsa-miR-4793-3p	0	0	0	0
hsa-miR-941	0	0	0	0		hsa-miR-6871-5p	0	0	0	0		hsa-miR-6813-3p	0	0	0	0		hsa-miR-6129	0	0	0	0		hsa-miR-6890-5p	0	0	0	0
hsa-miR-941	0	0	0	0		hsa-miR-6871-3p	0	0	0	0		hsa-miR-8069	0	0	0	0		hsa-miR-6165	0	0	0	0		hsa-miR-6890-3p	0	0	0	0
hsa-miR-1914-3p	0	0	0	0		hsa-miR-3646	0	0	0	0		hsa-miR-6724-5p	0	0	0	0		hsa-miR-8059	0	0	0	0		hsa-miR-4271	0	0	0	0
hsa-miR-647	0	0	0	0		hsa-miR-6812-5p	0	0	0	0		hsa-miR-3648	0	0	0	0		hsa-miR-3614-5p	0	0	0	0		hsa-miR-5193	0	0	0	0
hsa-miR-6813-5p	0	0	0	0		hsa-miR-6812-3p	0	0	0	0		hsa-miR-3687	0	0	0	0		hsa-miR-3614-3p	0	0	0	0		hsa-miR-566	0	0	0	0
hsa-miR-6813-3p	0	0	0	0		hsa-miR-3617-5p	0	0	0	0		hsa-miR-6724-5p	0	0	0	0		hsa-miR-142-5p	0	0	0	0		hsa-miR-5787	0	0	0	0
hsa-miR-8069	0	0	0	0		hsa-miR-3616-5p	0	0	0	0		hsa-miR-6724-5p	0	0	0	0		hsa-miR-4736	0	0	0	0		hsa-miR-6872-5p	0	0	0	0
hsa-miR-6724-5p	0	0	0	0		hsa-miR-3616-3p	0	0	0	0		hsa-miR-6724-5p	0	0	0	0		hsa-miR-4729	0	0	0	0		hsa-miR-6872-3p	0	0	0	0
hsa-miR-3648	0	0	0	0		hsa-miR-645	0	0	0	0		hsa-miR-3648	0	0	0	0		hsa-miR-4737	0	0	0	0		hsa-miR-4787-5p	0	0	0	0
hsa-miR-3687	0	0	0	0		hsa-miR-1302	0	0	0	0		hsa-miR-3687	0	0	0	0		hsa-miR-633	0	0	0	0		hsa-let-7g-3p	0	0	0	0
hsa-miR-6724-5p	0	0	0	0		hsa-miR-3194-5p	0	0	0	0		hsa-miR-3156-5p	0	0	0	0		hsa-miR-1273e	0	0	0	0		hsa-miR-135a-5p	0	0	0	0
hsa-miR-6724-5p	0	0	0	0		hsa-miR-4756-5p	0	0	0	0		hsa-miR-3118	0	0	0	0		hsa-miR-5047	0	0	0	0		hsa-miR-135a-3p	0	0	0	0
hsa-miR-6724-5p	0	0	0	0		hsa-miR-4756-3p	0	0	0	0		hsa-miR-8069	0	0	0	0		hsa-miR-6080	0	0	0	0		hsa-miR-8064	0	0	0	0
hsa-miR-3648	0	0	0	0		hsa-miR-4325	0	0	0	0		hsa-miR-548x-3p	0	0	0	0		hsa-miR-4315	0	0	0	0		hsa-miR-3938	0	0	0	0
hsa-miR-3687	0	0	0	0		hsa-miR-4532	0	0	0	0		hsa-miR-548x-5p	0	0	0	0		hsa-miR-634	0	0	0	0		hsa-miR-548bb-5p	0	0	0	0
hsa-miR-3156-5p	0	0	0	0		hsa-miR-298	0	0	0	0		hsa-miR-6130	0	0	0	0		hsa-miR-548d-5p	0	0	0	0		hsa-miR-548bb-3p	0	0	0	0
hsa-miR-3118	0	0	0	0		hsa-miR-646	0	0	0	0		hsa-miR-155-3p	0	0	0	0		hsa-miR-548aa	0	0	0	0		hsa-miR-4272	0	0	0	0
hsa-miR-8069	0	0	0	0		hsa-miR-4533	0	0	0	0		hsa-miR-4759	0	0	0	0		hsa-miR-635	0	0	0	0		hsa-miR-3136-5p	0	0	0	0
hsa-miR-99a-3p	0	0	0	0		hsa-miR-548ag	0	0	0	0		hsa-miR-4327	0	0	0	0		hsa-miR-4524b-5p	0	0	0	0		hsa-miR-3136-3p	0	0	0	0
hsa-let-7c-3p	0	0	0	0		hsa-miR-1257	0	0	0	0		hsa-miR-6501-5p	0	0	0	0		hsa-miR-4524b-3p	0	0	0	0		hsa-miR-4444	0	0	0	0
hsa-miR-125b-2-3p	0	0	0	0		hsa-miR-3195	0	0	0	0		hsa-miR-6508-5p	0	0	0	0		hsa-miR-4524a-5p	0	0	0	0		hsa-miR-1324	0	0	0	0
hsa-miR-548x-3p	0	0	0	0		hsa-miR-4758-5p	0	0	0	0		hsa-miR-6508-3p	0	0	0	0		hsa-miR-4524a-3p	0	0	0	0		hsa-miR-4273	0	0	0	0
hsa-miR-548x-5p	0	0	0	0		hsa-miR-4758-3p	0	0	0	0		hsa-miR-4760-5p	0	0	0	0		hsa-miR-3678-5p	0	0	0	0		hsa-miR-3923	0	0	0	0
hsa-miR-6130	0	0	0	0		hsa-miR-1-5p	0	0	0	0		hsa-miR-4760-3p	0	0	0	0		hsa-miR-3678-3p	0	0	0	0		hsa-miR-5688	0	0	0	0
hsa-miR-4759	0	0	0	0		hsa-miR-133a-5p	0	0	0	0		hsa-miR-3197	0	0	0	0		hsa-miR-6785-5p	0	0	0	0		hsa-miR-4795-5p	0	0	0	0
hsa-miR-4327	0	0	0	0		hsa-miR-124-5p	0	0	0	0		hsa-miR-6814-5p	0	0	0	0		hsa-miR-6785-3p	0	0	0	0		hsa-miR-4795-3p	0	0	0	0
hsa-miR-6501-5p	0	0	0	0		hsa-miR-3196	0	0	0	0		hsa-miR-6814-3p	0	0	0	0		hsa-miR-6868-5p	0	0	0	0		hsa-miR-8060	0	0	0	0
hsa-miR-6501-3p	0	0	0	0		hsa-miR-4326	0	0	0	0		hsa-miR-5692b	0	0	0	0		hsa-miR-6516-3p	0	0	0	0		hsa-miR-3921	0	0	0	0
hsa-miR-802	0	0	0	0		hsa-miR-941	0	0	0	0		hsa-miR-6070	0	0	0	0		hsa-miR-4316	0	0	0	0		hsa-miR-548ab	0	0	0	0
hsa-miR-6508-5p	0	0	0	0		hsa-miR-941	0	0	0	0		hsa-miR-6815-5p	0	0	0	0		hsa-miR-4739	0	0	0	0		hsa-miR-4445-5p	0	0	0	0
hsa-miR-6508-3p	0	0	0	0		hsa-miR-941	0	0	0	0		hsa-miR-6815-3p	0	0	0	0		hsa-miR-1268b	0	0	0	0		hsa-miR-4445-3p	0	0	0	0
hsa-miR-4760-5p	0	0	0	0		hsa-miR-941	0	0	0	0		hsa-miR-3198	0	0	0	0		hsa-miR-657	0	0	0	0		hsa-miR-567	0	0	0	0
hsa-miR-4760-3p	0	0	0	0		hsa-miR-941	0	0	0	0		hsa-miR-648	0	0	0	0		hsa-miR-1250-3p	0	0	0	0		hsa-miR-8076	0	0	0	0
hsa-miR-3197	0	0	0	0		hsa-miR-1914-5p	0	0	0	0		hsa-miR-4761-5p	0	0	0	0		hsa-miR-4740-5p	0	0	0	0		hsa-miR-4446-5p	0	0	0	0
[truncated: 815 more rows]

## Sheet: 2. Small RNA Seq- RPMM
	2. Reads per Million Mapped (RPMM) of miRNAs in hESC-eEVs, hESC-mEVs, HUVEC hypoxic EVs, hESC-ECPs (n=3). In hESC-eEV dataset, novel hESC-eEV-miRNAs with a potential tole in angiogenesis are highlighted in red.
	Name	hESC-eEV #1	hESC-eEV #2	hESC-eEV #3	Average			Name	hESC-mEV #1	hESC-mEV #2	hESC-mEV #3	Average		Name	HUVEC H EVs #1	HUVEC H EVs #2	HUVEC H EVs #3	Average		Name	hESC-ECPs #1	hESC-ECPs #2	hESC-ECPs #3	Average		Name	RC11-eEV #1	RC11-eEV #2	RC11-eEV #3	Average
Top 50 miRNAs	hsa-miR-126-3p	214468	155601	122788	164286	494005	0.494005	hsa-miR-302b-3p	173492	218134	185787	192471		hsa-miR-21-5p	85832.7	127263	162304	125134		hsa-miR-126-3p	449152	398145	392166	413154		hsa-miR-92a-3p	270009	251679	271193	264294
	hsa-miR-21-5p	151581	170409	134674	152221	636662	0.636662	hsa-miR-302a-3p	120829	170977	185102	158969		hsa-miR-126-3p	116936	60213.3	179049	118733		hsa-miR-21-5p	186120	241971	202953	210348		hsa-miR-21-5p	98526.4	121772	78905.3	99734.6
	hsa-miR-92a-3p	84565.4	114387	120672	106542	738078	0.738078	hsa-miR-302d-3p	94721	170698	155317	140245		hsa-miR-127-3p	78045.9	173599	19899.9	90514.9		hsa-miR-92a-3p	49030.9	54400.5	65491.7	56307.7		hsa-miR-302b-3p	69934.3	81891	114499	88774.9
	hsa-miR-7-5p	38930.8	18366.3	58070.7	38455.9			hsa-miR-302c-3p	103819	139637	146772	130076		hsa-miR-451a	42827.5	71833.6	103068	72576.5		hsa-miR-10a-5p	25267.7	23575.4	32843.8	27229		hsa-miR-126-3p	83981.4	76413.6	92152.9	84182.6
	hsa-miR-196b-5p	42128.7	22310.7	33063	32500.8			hsa-miR-92a-3p	78951.3	45994.6	52666.9	59204.3		hsa-miR-222-3p	25773.5	15517.1	43888.3	28393		hsa-miR-196b-5p	16352.9	22857.4	22208.7	20473		hsa-miR-222-3p	48009.6	77669	55443.6	60374.1
	hsa-miR-302b-3p	45908.8	29333.4	21121.7	32121.3			hsa-miR-302a-5p	52036.7	62362	59031.6	57810.1		hsa-let-7i-5p	36328.6	25999.9	18155.2	26827.9		hsa-miR-99b-5p	15621.5	14251.2	19983.8	16618.8		hsa-miR-92b-3p	54393.5	39891.8	35242.6	43176
	hsa-miR-222-3p	30118.5	38634.2	26967.5	31906.8			hsa-miR-196b-5p	21913.3	14331.9	11517.3	15920.8		hsa-let-7b-5p	14700.2	12536.2	44487.6	23908		hsa-miR-222-3p	17986	8402.02	23043.2	16477.1		hsa-miR-196b-5p	42283	42616	32115.2	39004.7
	hsa-miR-6087	7583.78	27535.4	54907.5	30008.9			hsa-miR-7-5p	21493.7	13748.9	8702.36	14648.3		hsa-miR-92a-3p	2753.52	14222	50029.5	22335		hsa-miR-302b-3p	11802.1	10459.9	11681.4	11314.5		hsa-miR-10a-5p	41229.8	30150.1	32648.5	34676.1
	hsa-miR-10a-5p	30683.7	24908.9	25317	26969.9			hsa-miR-182-5p	12776.5	14364.6	8458.74	11866.6		hsa-miR-122-5p	61539.6	204.172	1608.94	21117.6		hsa-miR-26a-5p	10635.6	10156.9	11497.3	10763.3		hsa-miR-483-3p	29657	22563.5	19139.5	23786.7
	hsa-miR-99b-5p	21089.7	19656	24206.7	21650.8			hsa-miR-204-5p	14067.1	7799.89	7821.08	9896.03		hsa-miR-3591-3p	61539.6	204.172	1608.94	21117.6		hsa-miR-27a-3p	8536.39	8772.19	9885.48	9064.69		hsa-miR-302a-3p	16315.2	22635.7	22141.2	20364
	hsa-miR-184	9698.85	15353.9	20067.3	15040			hsa-miR-21-5p	11129.7	5105.68	10462.4	8899.25		hsa-let-7a-5p	21746.9	2887.58	28418	17684.1		hsa-miR-24-3p	10522.9	7389.14	4887.95	7599.98		hsa-miR-302c-3p	15424.8	18129.2	18886.5	17480.2
	hsa-miR-302a-3p	13543.2	15796.4	10152.9	13164.1			hsa-miR-423-3p	18533.4	2917.84	3721.07	8390.79		hsa-miR-150-5p	562.546	35864.3	4383.21	13603.3		hsa-miR-34a-5p	6845.4	8183.7	7206.79	7411.96		hsa-miR-7-5p	10487.9	7403.39	15621.2	11170.8
	hsa-miR-423-3p	5018.63	13932.4	12034.4	10328.5			hsa-miR-3184-5p	18533.4	2917.84	3721.07	8390.79		hsa-miR-99a-5p	9148.78	25924	4780.48	13284.4		hsa-miR-423-3p	6623.45	6381.99	8481.82	7162.42		hsa-miR-99b-5p	9212.03	12139.9	11917.2	11089.7
	hsa-miR-3184-5p	5018.63	13932.4	12034.4	10328.5			hsa-miR-34a-5p	9067.05	5628.59	7539.59	7411.74		hsa-miR-34a-5p	7091.04	25323.2	5197.61	12537.3		hsa-miR-3184-5p	6623.45	6381.99	8481.82	7162.42		hsa-miR-151a-5p	9523.66	6137.33	14168.9	9943.28
	hsa-miR-7-5p	9824.06	4791.63	14243.8	9619.84			hsa-miR-25-3p	6607.59	5489.82	6640.65	6246.02		hsa-miR-22-3p	30259.1	4742.63	2466.38	12489.4		hsa-miR-181a-5p	6463.07	6749.02	7539.36	6917.15		hsa-miR-26a-5p	11870.3	7434.22	7457.17	8920.57
	hsa-miR-3529-3p	9824.06	4791.63	14243.8	9619.84			hsa-miR-92b-3p	7825.91	5339.1	4613.84	5926.28		hsa-miR-181a-5p	10836.4	16129.6	8216.86	11727.6		hsa-miR-151a-5p	6041.13	6853.03	7665.21	6853.13		hsa-miR-149-5p	6605.29	11516.1	7524.6	8548.66
	hsa-miR-92b-3p	16460.3	6147.21	5726.59	9444.7			hsa-miR-320a	13194.9	2588.22	1868.73	5883.95		hsa-miR-99b-5p	15307.2	7221.86	12331.9	11620.3		hsa-miR-3074-5p	8304.77	5859	3846.81	6003.53		hsa-miR-23a-3p	9411.19	4889.78	11060.4	8453.78
	hsa-miR-342-3p	3120.15	10166.9	12589.6	8625.54			hsa-miR-10a-5p	11422.6	2467.83	3120.43	5670.27		hsa-miR-23a-3p	14581.8	17308	2833.86	11574.5		hsa-miR-24-3p	8304.77	5859	3846.81	6003.53		hsa-miR-27b-3p	7981.88	6796.35	7437.48	7405.24
	hsa-miR-23a-3p	5776.67	5525.9	12135	7812.53			hsa-miR-191-5p	6952.42	3825.2	5471.93	5416.52		hsa-miR-27a-3p	6484.09	19548	7491.84	11174.6		hsa-miR-23a-3p	5271.26	5100.87	6249.43	5540.52		hsa-miR-302d-3p	6762.28	11859.7	3108.48	7243.49
	hsa-miR-302d-3p	6504.25	6777.94	9012.77	7431.65			hsa-miR-93-5p	5729.03	4716.94	5274.69	5240.22		hsa-miR-100-5p	5492.23	2508.4	19830.4	9277		hsa-miR-149-5p	5138.25	5112.22	5715.97	5322.15		hsa-miR-302a-5p	4298.48	7230.7	8717.84	6749.01
	hsa-miR-125a-5p	4179.37	12237.9	5499.32	7305.54			hsa-miR-27b-3p	3000.8	3236.42	8828.74	5021.99		hsa-miR-24-3p	15440.4	6947.69	5399.55	9262.55		hsa-miR-26a-5p	4943.98	4697.17	5332.2	4991.12		hsa-miR-342-3p	3232.35	5294.18	9044.37	5856.97
	hsa-miR-151a-5p	8348.59	4979.9	7038.08	6788.86			hsa-miR-183-5p	5343.63	5470.52	3862.77	4892.31		hsa-let-7a-5p	11532.2	1615.88	14285.1	9144.41		hsa-miR-302a-3p	5187.92	3902.52	4643.58	4578		hsa-miR-375	4323.08	5053.65	7664	5680.24
	hsa-miR-181a-5p	4531.32	6504.94	9258.67	6764.98			hsa-miR-149-5p	5831.72	2704.32	3390.22	3975.42		hsa-miR-191-5p	14611.4	7000.19	3393.34	8334.98		hsa-miR-27b-3p	4036.01	4857.61	4556.67	4483.43		hsa-miR-7977	5923.44	1961.2	7066.25	4983.63
	hsa-miR-24-3p	5458.56	11560.1	2563.37	6527.36			hsa-miR-7-5p	5318.27	3487.31	2172.77	3659.45		hsa-miR-6087	11162.1	2887.58	9266.31	7772		hsa-miR-181b-5p	4778.84	4091.82	4554.58	4475.08		hsa-miR-204-5p	4873.72	6851.86	2973.63	4899.73
	hsa-miR-34a-5p	8724.23	7408.66	3144.6	6425.83			hsa-miR-3529-3p	5318.27	3487.31	2172.77	3659.45		hsa-miR-320a	59.2154	16642.9	6604.6	7768.92		hsa-miR-191-5p	4206.91	3990.52	4626.53	4274.65		hsa-miR-423-3p	8247.83	3360.29	3046.36	4884.83
	hsa-miR-22-3p	3005.09	14120.7	1803.3	6309.7			hsa-miR-126-3p	7208.51	2670.01	1008.73	3629.08		hsa-miR-26a-5p	7313.1	10214.4	5402.86	7643.47		hsa-miR-7-5p	3888.64	5579.55	3234.18	4234.12		hsa-miR-3184-5p	8247.83	3360.29	3046.36	4884.83
	hsa-miR-1307-3p	2778.35	10760	5018.69	6185.67			hsa-miR-1307-3p	7383.46	1616.83	1665.11	3555.13		hsa-miR-3074-5p	12124.4	5611.82	4346.79	7360.99		hsa-miR-93-5p	3441.37	3911.97	4663.87	4005.74		hsa-miR-93-5p	1710.49	7674.75	5063.88	4816.37
	hsa-miR-191-5p	4463.64	7587.52	6181.14	6077.43			hsa-miR-196a-5p	3698.07	4274.9	2138.73	3370.56		hsa-miR-24-3p	12124.4	5611.82	4346.79	7360.99		hsa-miR-100-5p	3754.38	4099.57	3396.23	3750.06		hsa-miR-191-5p	3910.69	8317.91	1688.72	4639.1
	hsa-miR-26a-5p	7394.27	6749.7	3915.84	6019.94			hsa-miR-378a-3p	6664.64	888.064	2503.41	3352.04		hsa-miR-143-3p	13575.1	5932.66	635.631	6714.47		hsa-miR-22-3p	3570.5	3885.56	3624.24	3693.43		hsa-miR-196a-5p	9163.99	1740.06	2666.04	4523.36
	hsa-miR-29b-3p	4223.36	6062.49	7626.76	5970.87			hsa-miR-222-3p	6574.63	1575.48	1612.77	3254.29		hsa-let-7a-5p	8112.51	1038.36	10345.6	6498.81		hsa-miR-10b-5p	2537.99	3362.95	4850.5	3583.81		hsa-miR-574-5p	3369.43	5813.99	4318.39	4500.6
	hsa-miR-196a-5p	4578.7	6815.59	5748.95	5714.41			hsa-miR-363-3p	3308.87	1646.55	4563.63	3173.01		hsa-miR-92b-3p	9607.7	880.857	8922.01	6470.19		hsa-miR-30d-5p	2880.55	4675.37	2896.48	3484.13		hsa-miR-27a-3p	4168.43	3466.02	4095.65	3910.03
	hsa-miR-149-5p	8697.15	1609.76	6374.88	5560.6			hsa-miR-205-5p	4550.01	993.443	3563.2	3035.55		hsa-miR-192-5p	18045.9	256.674	16.5529	6106.37		hsa-miR-224-5p	4659.18	2555.99	2879.13	3364.77		hsa-miR-320a	5553.23	4288.91	1757.66	3866.6
	hsa-miR-181b-5p	5353.66	5469.42	5290.67	5371.25			hsa-miR-26a-5p	3277.17	1873.24	3687.24	2945.88		hsa-let-7g-5p	3316.06	5360.98	9627.16	6101.4		hsa-miR-92b-3p	2732.31	2999.53	3874.64	3202.16		hsa-miR-34a-5p	1544.12	3485.4	6036.65	3688.72
	hsa-miR-302c-3p	6152.31	3840.83	5059.67	5017.6			hsa-miR-342-3p	3701.87	1955.33	2718.52	2791.91		hsa-let-7c-5p	5166.54	828.355	11822.1	5938.99		hsa-miR-652-3p	2787.9	2460.01	3214.74	2820.88		hsa-miR-224-5p	5134.98	2363.83	3316.82	3605.21
	hsa-miR-3074-5p	4301.2	8726.59	1944.88	4990.89			hsa-miR-1180-3p	5750.58	1335.62	964.045	2683.41		hsa-miR-196b-5p	0	12367	4959.25	5775.41		hsa-miR-143-3p	2378.9	3668.66	2271.88	2773.15		hsa-miR-125a-5p	3368.25	1600.85	5723.76	3564.29
	hsa-miR-24-3p	4301.2	8726.59	1944.88	4990.89			hsa-miR-99b-5p	3515.51	2153.53	2186.17	2618.41		hsa-miR-7-5p	5270.17	7776.04	3605.22	5550.48		hsa-miR-16-5p	2319.76	2858.19	2246.85	2474.93		hsa-miR-139-5p	2750.84	2611.41	5139.64	3500.63
	hsa-miR-4496	680.205	2795.9	11389.8	4955.32			hsa-miR-218-5p	2716.82	1811.36	2922.35	2483.51		hsa-miR-6790-3p	14.8038	16018.8	0	5344.52		hsa-miR-23b-3p	2156.21	2126.27	2600.01	2294.16		hsa-miR-23b-3p	2650.08	3550.6	3363.04	3187.91
	hsa-let-7a-5p	3228.44	3925.56	7451.65	4868.55			hsa-miR-652-3p	4177.28	1548.83	1477.66	2401.26		hsa-miR-16-5p	8837.9	3966.77	1165.32	4656.66		hsa-miR-302d-3p	2655.02	1873.37	2342.88	2290.42		hsa-miR-1260a	3368.25	1881.02	4191.11	3146.8
	hsa-miR-27a-3p	7313.05	2739.42	2995.56	4349.34			hsa-miR-615-3p	4174.75	964.647	1930.43	2356.61		hsa-miR-184	6957.81	4602.62	1963.17	4507.87		hsa-miR-302c-3p	2704.1	1718.78	2168.92	2197.26		hsa-miR-1180-3p	2609.08	3000.83	3594.87	3068.26
	hsa-miR-224-5p	2443.32	5478.83	4627.47	4183.21			hsa-miR-151a-5p	2581.17	1600.6	2866.6	2349.46		hsa-miR-139-5p	725.389	5086.8	7445.49	4419.23		hsa-miR-26b-5p	2479.48	2039.03	1870.8	2129.77		hsa-miR-130b-5p	3722.07	1394.69	3700.93	2939.23
	hsa-miR-615-3p	1634.52	7502.8	3226.56	4121.3			hsa-miR-24-3p	2595.11	2662.66	1404.9	2220.89		hsa-miR-155-5p	6957.81	1954.22	3923.04	4278.35		hsa-miR-126-5p	2315.59	2290.88	1570.65	2059.04		hsa-miR-10b-5p	2384.14	1750.63	4122.92	2752.56
	hsa-miR-483-3p	3725.9	6580.25	1784.67	4030.27			hsa-miR-6087	4894.84	264.673	838.512	1999.34		hsa-miR-27b-3p	5018.5	5775.15	1930.07	4241.24		hsa-miR-342-3p	1758.73	2007.82	2149.97	1972.17		hsa-miR-615-3p	564.695	3675.7	2575.12	2271.84
	hsa-miR-532-5p	1766.5	8171.18	1710.15	3882.61			hsa-miR-23b-3p	1409.75	2193.05	1946.17	1849.66		hsa-miR-181b-5p	59.2154	11381.1	1039.52	4159.96		hsa-miR-221-3p	2532.9	1499.88	1815.06	1949.28		hsa-miR-181a-5p	1195	5398.14	15.9099	2203.02
	hsa-miR-451a	345.179	9187.87	1341.3	3624.78			hsa-miR-3074-5p	2112.1	2106.97	1114.9	1777.99		hsa-miR-485-5p	6809.77	2275.06	2734.54	3939.79		hsa-miR-125a-5p	2179.08	1560.44	2091.34	1943.62		hsa-miR-181a-2-3p	2509.5	1479.27	1006.87	1665.21
	hsa-miR-100-5p	4490.71	1176.73	4403.92	3357.12			hsa-miR-24-3p	2112.1	2106.97	1114.9	1777.99		hsa-miR-369-5p	6957.81	75.8354	4518.94	3850.86		hsa-miR-181a-5p	1768.29	1849.58	2029.96	1882.61		hsa-miR-218-5p	2952.35	1877.5	2.27284	1610.71
	hsa-miR-320a	2013.54	2061.62	5965.04	3346.74			hsa-miR-23a-3p	2571.03	1332.86	1174.05	1692.64		hsa-miR-1180-3p	0	10605.3	291.331	3632.2		hsa-miR-181a-2-3p	1644.21	1382.48	2462.84	1829.84		hsa-miR-25-3p	1292.24	3310.95	4.54567	1535.91
	hsa-miR-4691-5p	6.76821	4914	4988.88	3303.22			hsa-miR-184	4269.83	389.657	171.702	1610.4		hsa-miR-26a-5p	3449.3	4835.96	2337.27	3540.84		hsa-miR-199b-3p	1390.21	2068.76	1125.59	1528.19		hsa-miR-100-5p	3.5147	1807.9	2689.52	1500.31
	hsa-miR-652-3p	3604.07	574.242	4929.27	3035.86			hsa-miR-96-5p	1132.11	1599.07	1895.54	1542.24		hsa-miR-151a-5p	532.939	5308.47	4677.85	3506.42		hsa-miR-218-5p	1276.7	1575.16	1622.05	1491.3		hsa-miR-532-5p	1906.14	2297.75	0.757612	1401.55
	hsa-miR-1180-3p	4578.7	367.138	3908.39	2951.41			hsa-miR-139-5p	2858.81	569.169	978.087	1468.69		hsa-let-7f-5p	2960.77	1184.2	6008.7	3384.56		hsa-miR-1307-3p	1275.4	1589.46	1563.57	1476.14		hsa-miR-183-5p	1941.29	2170	0	1370.43
	hsa-miR-27b-3p	5174.3	1393.24	2280.2	2949.25			hsa-miR-125a-5p	2784.01	569.169	940.002	1431.06		hsa-miR-423-3p	414.508	7904.38	1615.56	3311.48		hsa-miR-196a-5p	973.413	1866.25	1504.98	1448.21		hsa-miR-28-3p	1938.94	0.881041	2169.04	1369.62
	hsa-miR-26a-5p	3593.92	3304.24	1922.53	2940.23			hsa-miR-221-3p	2578.63	678.224	969.151	1408.67		hsa-miR-3184-5p	414.508	7904.38	1615.56	3311.48		hsa-miR-363-3p	1274.94	1462.84	1548.91	1428.9		hsa-miR-221-3p	1.17157	2555.9	1206.12	1254.4
	hsa-miR-125b-5p	5407.8	1317.93	1829.38	2851.7			hsa-miR-345-5p	1946.02	1047.66	1186.39	1393.36		hsa-miR-146a-5p	932.642	6084.33	2857.03	3291.33		hsa-miR-25-3p	1674.59	1200.01	1291.08	1388.56		hsa-miR-363-3p	2600.88	108.368	983.38	1230.88
	hsa-miR-155-5p	1323.19	4584.52	2228.04	2711.92			hsa-miR-92a-3p	1700.07	1038.47	1417.02	1385.19		hsa-miR-1307-3p	6898.59	2782.57	46.3481	3242.51		hsa-miR-92a-3p	1161.34	1292.15	1545.82	1333.1		hsa-miR-155-5p	2136.94	434.353	834.131	1135.14
	hsa-miR-92a-3p	2886.64	2522.9	2682.59	2697.38			hsa-miR-26a-5p	1509.91	892.659	1708.51	1370.36		hsa-let-7d-5p	2028.13	379.177	7289.89	3232.4		hsa-miR-532-5p	1187.18	1456.62	1272.33	1305.38		hsa-miR-132-5p	302.264	1088.09	1815.24	1068.53
	hsa-miR-30d-5p	3708.98	640.139	3371.87	2573.66			hsa-miR-1246	2373.26	922.679	591.278	1295.74		hsa-miR-29a-3p	3967.43	4071.78	1569.21	3202.81		hsa-miR-139-5p	1220.4	1213.45	1373.65	1269.17		hsa-miR-1304-3p	1.17157	577.963	2486.48	1021.87
	hsa-let-7a-5p	1715.74	2033.38	3777.99	2509.04			hsa-miR-20b-5p	1109.29	542.518	2028.09	1226.63		hsa-miR-181a-5p	2620.28	4299.28	2251.19	3056.92		hsa-miR-483-3p	1227.99	861.432	1598.22	1229.21		hsa-miR-193a-3p	606.871	1.76208	2158.44	922.357
	hsa-miR-93-5p	3546.54	1082.59	2768.29	2465.81			hsa-miR-135b-5p	594.582	1271.59	1702.34	1189.51		hsa-miR-10a-5p	2768.32	758.354	5488.94	3005.2		hsa-miR-345-5p	1149.78	1337.65	1043.67	1177.03		hsa-miR-1306-3p	0	0	2758.46	919.488
	hsa-miR-302a-5p	2456.86	800.173	3524.63	2260.55			hsa-miR-30d-5p	831.654	1074.31	1652.98	1186.32		hsa-let-7e-5p	177.646	128.337	8567.78	2957.92		hsa-miR-7977	960.6	608.768	1824.63	1131.33		hsa-miR-193a-5p	993.488	0.881041	1614.47	869.613
	hsa-miR-574-5p	3928.95	131.793	2701.22	2253.99			hsa-miR-18b-5p	936.878	632.274	1955.96	1175.04		hsa-miR-411-5p	29.6077	75.8354	8624.06	2909.83		hsa-miR-335-3p	917.655	1365.9	1036.14	1106.57		hsa-let-7b-5p	984.116	1425.52	20.4555	810.032
	hsa-miR-7977	1641.29	2880.62	1937.43	2153.11			hsa-miR-532-5p	829.118	990.992	1625.11	1148.41		hsa-miR-29b-3p	1850.48	5617.65	1029.59	2832.57		hsa-miR-7-5p	1000.25	1406.84	817.009	1074.7		hsa-miR-1246	1089.56	831.703	503.054	808.105
	hsa-miR-151a-3p	3177.68	2946.52	55.8874	2060.03			hsa-miR-155-5p	1631.61	1110.77	650.852	1131.08		hsa-miR-1246	3538.12	3669.26	1013.04	2740.14		hsa-miR-3529-3p	1000.25	1406.84	817.009	1074.7		hsa-miR-22-3p	456.911	0.881041	1813.72	757.172
	hsa-miR-204-5p	2934.02	338.897	2459.04	1910.65			hsa-miR-27a-3p	1004.07	544.663	1368.94	972.557		hsa-miR-378a-3p	3908.22	3715.93	82.7645	2568.97		hsa-miR-155-5p	980.674	1080.99	1008.47	1023.38		hsa-miR-26b-5p	773.234	585.011	904.589	754.278
	hsa-miR-199b-3p	1888.33	207.104	3312.26	1802.56			hsa-miR-374b-5p	896.31	1082.89	927.023	968.742		hsa-let-7d-3p	1154.7	250.84	6243.75	2549.76		hsa-miR-1180-3p	856.807	969.384	1221.28	1015.82		hsa-miR-127-3p	1216.09	574.439	471.992	754.172
	hsa-miR-221-3p	707.278	706.035	3986.63	1799.98			hsa-miR-374c-3p	896.31	1082.89	927.023	968.742		hsa-miR-1-3p	4381.94	1773.38	1281.19	2478.84		hsa-miR-125b-5p	977.419	1126.92	859.889	988.076		hsa-miR-483-5p	1019.26	289.862	735.641	681.589
	hsa-miR-182-5p	406.093	3680.8	1248.15	1778.35			hsa-miR-128-3p	1692.47	487.378	690.427	956.757		hsa-miR-412-5p	7313.1	11.667	6.62116	2443.8		hsa-miR-16-5p	898.332	1135.28	874.797	969.469		hsa-let-7e-5p	2004.55	0	0.757612	668.436
	hsa-miR-181a-5p	1174.28	1430.9	2574.54	1726.58			hsa-miR-28-3p	1876.29	434.382	368.724	893.133		hsa-miR-23b-3p	3789.79	1855.05	1489.76	2378.2		hsa-miR-425-5p	866.698	1005.15	746.657	872.834		hsa-miR-425-3p	791.979	1102.18	1.51522	631.892
	hsa-miR-582-5p	43.9934	4433.9	659.471	1712.46			hsa-miR-196a-5p	939.414	1128.84	602.98	890.412		hsa-miR-10b-5p	5255.37	711.686	834.266	2267.11		hsa-miR-204-5p	1007.8	573.528	1015.45	865.594		hsa-miR-182-5p	0	755.933	993.987	583.307
	hsa-miR-1260a	937.397	3878.49	312.969	1709.62			hsa-miR-148a-3p	651.631	722.949	1235.96	870.18		hsa-let-7f-5p	1820.87	665.018	4072.01	2185.97		hsa-miR-615-3p	590.166	808.334	1013.71	804.069		hsa-miR-505-5p	1704.63	0	0	568.21
	hsa-miR-10b-5p	2433.17	527.173	2153.53	1704.62			hsa-miR-29b-3p	2070.26	164.195	126.596	787.017		hsa-miR-205-5p	0	5559.31	589.283	2049.53		hsa-miR-1260a	578.272	501.148	1284.15	787.856		hsa-miR-24-3p	570.553	0.881041	1092.48	554.637
	hsa-miR-23b-3p	2676.83	640.139	1773.49	1696.82			hsa-miR-26b-5p	960.966	423.354	929.364	771.228		hsa-miR-3615	5906.74	46.6679	6.62116	1986.67		hsa-miR-132-5p	752.93	594.757	917.926	755.205		hsa-miR-3074-5p	547.122	1.76208	1103.08	550.656
	hsa-let-7a-5p	1211.51	1261.45	2548.46	1673.81			hsa-let-7a-5p	2065.19	102.316	141.277	769.594		hsa-miR-122-3p	5936.34	0	0	1978.78		hsa-miR-378a-3p	675.22	798.408	741.272	738.3		hsa-miR-24-3p	547.122	1.76208	1103.08	550.656
	hsa-miR-1270	10.1523	4593.94	29.8066	1544.63			hsa-miR-16-5p	278.908	1022.24	1002.13	767.759		hsa-miR-3591-5p	5936.34	0	0	1978.78		hsa-miR-320a	1107.3	663.623	392.4	721.106		hsa-miR-130a-3p	810.724	736.55	3.03045	516.768
	hsa-miR-128-3p	209.815	3567.83	760.068	1512.57			hsa-miR-22-3p	1053.51	387.513	751.491	730.839		hsa-miR-16-5p	3271.65	1545.87	456.86	1758.13		hsa-miR-130b-5p	644.88	583.549	880.88	703.103		hsa-miR-221-5p	1168.05	0	339.41	502.487
	hsa-miR-210-3p	1282.58	1365	1747.41	1465			hsa-miR-151a-3p	565.423	1349.4	204.256	706.361		hsa-miR-409-3p	0	4275.95	893.856	1723.27		hsa-miR-151a-3p	700.345	717.622	649.18	689.049		hsa-miR-6723-5p	268.289	1228.17	0	498.82
	hsa-miR-25-3p	1505.93	376.552	2500.03	1460.84			hsa-miR-425-5p	574.297	487.991	886.598	649.629		hsa-miR-26b-5p	1791.27	2041.72	1310.99	1714.66		hsa-miR-455-3p	669.211	636.314	734.939	680.155		hsa-miR-4496	885.704	589.416	2.27284	492.465
	hsa-miR-6875-3p	3.38411	4264.45	11.1775	1426.34			hsa-miR-10b-5p	1110.56	496.874	319.15	642.195		hsa-miR-1468-5p	5092.52	17.5005	13.2423	1707.76		hsa-miR-29a-3p	582.361	760.461	599.519	647.447		hsa-miR-574-3p	1.17157	1338.3	2.27284	447.249
	hsa-miR-181a-2-3p	1979.7	329.483	1888.99	1399.39			hsa-miR-451a	7.60659	68.0062	1788.94	621.518		hsa-miR-574-5p	14.8038	40.8344	5018.84	1691.49		hsa-miR-30a-5p	597.928	709.786	547.315	618.343		hsa-miR-451a	672.479	265.193	403.807	447.16
	hsa-miR-542-5p	50.7616	3963.21	29.8066	1347.93			hsa-miR-122-5p	897.577	641.158	301.703	613.479		hsa-miR-4496	4367.14	5.83349	592.594	1655.19		hsa-miR-28-3p	575.767	569.491	701.483	615.581		hsa-miR-181c-5p	1.17157	644.922	690.184	445.426
	hsa-miR-181c-5p	301.185	3690.21	11.1775	1334.19			hsa-miR-3591-3p	897.577	641.158	301.703	613.479		hsa-miR-204-5p	14.8038	233.34	4624.88	1624.34		hsa-miR-302a-5p	787.11	444.774	602.86	611.581		hsa-miR-139-3p	1305.13	1.76208	3.03045	436.639
	hsa-miR-196a-5p	988.159	1656.83	1345.02	1330			hsa-miR-335-3p	597.117	635.95	593.406	608.824		hsa-miR-221-3p	118.431	4555.95	96.0068	1590.13		hsa-miR-15b-5p	446.182	602.879	718.186	589.082		hsa-miR-25-5p	1303.95	0	0	434.651
	hsa-miR-345-5p	2463.63	461.276	1058.13	1327.68			hsa-miR-455-3p	524.855	533.635	677.448	578.646		hsa-miR-7977	251.665	3255.09	1258.02	1588.26		hsa-miR-30a-3p	577.186	630.187	513.261	573.545		hsa-miR-15b-5p	3.5147	4.4052	1222.03	409.983
	hsa-miR-143-3p	2355.34	743.69	819.681	1306.24			hsa-miR-181a-5p	815.173	261.61	621.916	566.233		hsa-miR-199b-3p	518.135	1831.72	2367.06	1572.3		hsa-miR-20b-5p	550.393	577.85	553.099	560.447		hsa-miR-331-3p	1206.71	1.76208	0	402.825
	hsa-miR-29a-3p	582.066	3153.62	59.6132	1265.1			hsa-miR-19b-3p	249.75	219.948	1162.34	544.014		hsa-miR-744-5p	59.2154	4643.46	3.31058	1568.66		hsa-miR-340-3p	459.829	555.718	573.692	529.746		hsa-miR-30d-5p	3.5147	1190.29	0	397.934
	hsa-miR-218-5p	1001.7	320.069	2451.59	1257.79			hsa-miR-130a-3p	173.684	662.601	631.703	489.33		hsa-miR-125a-5p	1450.78	1405.87	1622.18	1492.94		hsa-miR-128-3p	566.92	367.455	599.768	511.381		hsa-miR-455-5p	438.166	706.595	0	381.587
	hsa-miR-205-5p	47.3775	3483.11	208.646	1246.38			hsa-miR-30c-5p	486.822	264.367	695.959	482.382		hsa-miR-889-3p	4381.94	0	0	1460.65		hsa-miR-181a-3p	413.963	576.757	489.528	493.416		hsa-miR-942-5p	606.871	520.695	1.51522	376.361
	hsa-miR-16-5p	2182.75	470.69	1035.78	1229.74			hsa-miR-197-3p	886.167	187.477	327.66	467.101		hsa-miR-125b-5p	1495.19	1615.88	1261.33	1457.47		hsa-miR-197-3p	524.184	478.399	432.986	478.523		hsa-miR-181b-5p	0	486.335	615.181	367.172
	hsa-miR-425-5p	490.695	357.724	2727.3	1191.91			hsa-miR-192-5p	162.274	597.352	630.001	463.209		hsa-miR-7-5p	1539.6	1942.55	857.44	1446.53		hsa-miR-1247-5p	261.007	457.502	681.34	466.616		hsa-miR-181b-5p	1.17157	473.119	625.787	366.693
	hsa-miR-124-3p	714.046	1346.17	1501.51	1187.24			hsa-miR-3187-3p	929.271	229.444	208.724	455.813		hsa-miR-3529-3p	1539.6	1942.55	857.44	1446.53		hsa-miR-574-5p	426.651	469.328	476.813	457.597		hsa-miR-3605-3p	0	1.76208	1095.51	365.756
	hsa-miR-124-3p	673.437	1365	1501.51	1179.98			hsa-miR-942-5p	650.363	356.573	313.83	440.256		hsa-miR-138-5p	29.6077	4194.28	23.1741	1415.69		hsa-miR-135b-5p	542.422	491.982	316.562	450.322		hsa-miR-425-5p	1094.24	0.881041	1.51522	365.546
	hsa-miR-26b-5p	1516.08	310.655	1628.19	1151.64			hsa-miR-423-5p	976.179	0.919003	281.49	419.529		hsa-let-7a-3p	3375.28	52.5014	542.935	1323.57		hsa-miR-505-3p	508.366	396.426	419.274	441.356		hsa-miR-628-3p	0	1077.51	0	359.171
	hsa-miR-124-3p	602.371	1355.59	1486.6	1148.19			hsa-miR-3184-3p	976.179	0.919003	281.49	419.529		hsa-miR-1287-5p	3863.8	11.667	0	1291.82		hsa-miR-183-5p	412.544	378.758	477.461	422.921		hsa-miR-23b-5p	1064.95	0	0	354.985
	hsa-miR-3613-5p	247.04	2598.21	0	948.416			hsa-miR-181b-5p	825.315	202.793	171.702	399.937		hsa-miR-29c-3p	1302.74	2210.89	291.331	1268.32		hsa-miR-30c-5p	347.647	397.613	350.966	365.409		hsa-miR-410-3p	1059.1	0	0	353.032
	hsa-miR-139-5p	940.782	1157.9	704.181	934.287			hsa-miR-302c-5p	245.946	587.856	361.703	398.502		hsa-miR-129-2-3p	3760.18	0	0	1253.39		hsa-miR-103a-3p	376.82	323.286	354.356	351.487		hsa-miR-423-5p	2.34313	1035.22	1.51522	346.36
	hsa-miR-183-5p	1888.33	197.69	584.954	890.325			hsa-miR-425-3p	291.586	416.921	481.703	396.737		hsa-miR-424-5p	222.058	2199.23	1337.47	1252.92		hsa-miR-103b	376.82	323.286	354.356	351.487		hsa-miR-3184-3p	2.34313	1035.22	1.51522	346.36
	hsa-miR-942-5p	57.5298	2588.8	18.6291	888.318			hsa-miR-421	403.149	501.469	234.043	379.554		hsa-miR-30d-5p	2975.57	635.85	115.87	1242.43		hsa-miR-196a-5p	237.176	442.969	359.392	346.513		hsa-miR-191-3p	0	0	1028.84	342.946
	hsa-miR-363-3p	978.007	433.035	1240.7	883.914			hsa-miR-505-3p	281.444	415.39	427.235	374.689		hsa-miR-379-5p	44.4115	2595.9	1049.45	1229.92		hsa-miR-424-5p	282.876	430.241	308.585	340.567		hsa-miR-1301-3p	0	0	1004.59	334.864
	hsa-miR-197-3p	984.775	273	1371.1	876.293			hsa-miR-150-5p	1.26776	23.2814	1090.64	371.73		hsa-miR-1260a	103.627	1470.04	2036.01	1203.22		hsa-miR-574-3p	340.719	313.598	367.171	340.496		hsa-miR-493-5p	989.974	0	0	329.991
	hsa-miR-212-3p	734.351	47.069	1833.11	871.508			hsa-let-7a-5p	979.982	57.5909	62.5533	366.709		hsa-miR-3178	3538.12	0	0	1179.37		hsa-miR-20a-5p	348.399	356.389	285.699	330.162		hsa-miR-200a-3p	986.459	0	0	328.82
	hsa-miR-126-5p	1952.63	451.863	152.759	852.417			hsa-miR-106a-5p	393.007	105.992	413.618	304.206		hsa-miR-124-3p	503.331	2327.56	691.911	1174.27		hsa-miR-374b-5p	336.379	351.925	245.861	311.388		hsa-miR-125b-5p	0	377.086	571.997	316.361
	hsa-miR-1-3p	548.225	696.621	1158.73	801.193			hsa-miR-484	325.815	206.469	336.384	289.556		hsa-miR-124-3p	458.919	2158.39	758.123	1125.14		hsa-miR-374c-3p	336.379	351.925	245.861	311.388		hsa-miR-125b-5p	2.34313	385.015	560.633	315.997
	hsa-miR-130a-3p	900.172	988.449	491.809	793.477			hsa-miR-16-5p	93.8146	376.179	384.682	284.892		hsa-miR-194-5p	3227.24	52.5014	0	1093.25		hsa-miR-484	332.999	275.793	305.743	304.845		hsa-miR-935	1.17157	0	937.924	313.032
	hsa-miR-423-5p	2216.59	131.793	11.1775	786.52			hsa-miR-30e-3p	125.509	321.651	394.256	280.472		hsa-miR-93-5p	592.154	1248.37	1413.62	1084.71		hsa-miR-17-5p	316.889	334.542	262.015	304.482		hsa-miR-629-3p	2.34313	933.022	0	311.789
	hsa-miR-3184-3p	2216.59	131.793	11.1775	786.52			hsa-miR-7977	461.466	128.967	250.639	280.357		hsa-miR-124-3p	370.096	2193.39	665.426	1076.3		hsa-miR-130a-3p	308.667	301.867	300.158	303.564		hsa-miR-29a-3p	912.65	0	0	304.217
	hsa-miR-378a-3p	1160.75	225.931	856.94	747.873			hsa-let-7a-5p	731.5	38.5981	50.0001	273.366		hsa-miR-582-5p	0	3138.42	3.31058	1047.24		hsa-miR-28-5p	333.583	265.582	286.497	295.221		hsa-miR-369-5p	742.773	163.874	2.27284	302.973
	hsa-miR-361-5p	20.3046	2146.35	11.1775	725.943			hsa-miR-143-3p	313.138	213.821	292.554	273.171		hsa-miR-302a-3p	29.6077	2665.9	433.686	1043.07		hsa-miR-212-3p	289.762	184.321	330.623	268.235		hsa-miR-421	0	905.71	2.27284	302.661
	hsa-miR-675-5p	23.6887	1750.97	402.389	725.682			hsa-miR-130b-5p	545.139	57.5909	216.171	272.967		hsa-miR-2110	0	2158.39	910.409	1022.93		hsa-miR-99b-3p	264.012	255.181	273.334	264.175		hsa-miR-1306-5p	905.621	0.881041	0	302.167
	hsa-miR-29b-3p	578.682	649.552	871.843	700.026			hsa-miR-19b-3p	115.367	113.65	588.299	272.439		hsa-miR-30a-3p	118.431	1341.7	1473.21	977.78		hsa-miR-424-3p	201.619	266.247	271.788	246.551		hsa-miR-323b-3p	0	0	890.952	296.984
	hsa-miR-365b-3p	1143.83	103.552	674.374	640.585			hsa-miR-17-5p	384.133	179.818	241.49	268.48		hsa-miR-187-3p	29.6077	2829.24	3.31058	954.053		hsa-miR-30e-3p	236.926	274.653	219.335	243.638		hsa-let-7c-5p	863.445	0.881041	0.757612	288.361
	hsa-miR-130b-5p	1035.54	291.828	555.148	627.504			hsa-miR-18a-3p	531.193	110.893	119.787	253.958		hsa-miR-302b-3p	0	2479.23	284.71	921.314		hsa-miR-935	271.941	232.954	207.319	237.405		hsa-miR-942-3p	862.273	0	0	287.424
	hsa-miR-7641	101.523	611.897	1028.33	580.583			hsa-miR-15b-5p	245.946	151.329	362.979	253.418		hsa-miR-342-3p	44.4115	2380.06	258.225	894.233		hsa-miR-660-5p	259.129	264.87	180.344	234.781		hsa-miR-1226-3p	0	0	847.768	282.589
	hsa-miR-335-3p	944.166	301.242	465.728	570.378			hsa-miR-30c-5p	219.323	134.787	369.788	241.299		hsa-miR-302c-3p	14.8038	2269.23	311.194	865.075		hsa-miR-182-5p	317.599	309.941	72.7959	233.445		hsa-miR-1284	835.327	0	0.757612	278.695
	hsa-miR-455-3p	673.437	37.6552	812.23	507.774			hsa-miR-33a-5p	365.116	103.847	253.83	240.931		hsa-miR-181a-3p	0	2555.07	6.62116	853.896		hsa-let-7e-5p	313.133	318.632	65.2172	232.327		hsa-miR-1908-5p	831.812	0	0.757612	277.523
	hsa-miR-16-5p	862.947	150.621	476.905	496.824			hsa-miR-193a-3p	418.362	0.306334	304.043	240.904		hsa-miR-302d-3p	14.8038	2228.39	261.536	834.911		hsa-miR-148a-3p	230.791	252.569	164.539	215.966		hsa-miR-455-3p	0	123.346	709.125	277.49
	hsa-miR-30a-5p	703.894	122.379	652.019	492.764			hsa-miR-20a-5p	456.395	145.815	105.532	235.914		hsa-miR-224-5p	14.8038	274.174	2204.85	831.274		hsa-miR-31-5p	151.538	222.791	269.843	214.724		hsa-miR-135b-5p	823.611	0	0	274.537
	hsa-miR-28-3p	247.04	122.379	1058.13	475.851			hsa-miR-574-5p	360.045	176.755	159.362	232.054		hsa-miR-28-3p	14.8038	2397.56	6.62116	806.33		hsa-miR-181d-5p	249.739	185.746	204.975	213.487		hsa-miR-582-5p	0	0	818.978	272.993
	hsa-miR-193a-5p	697.126	18.8276	666.923	460.959			hsa-miR-124-3p	529.926	70.1506	60.6384	220.238		hsa-miR-449a	0	2053.39	344.3	799.229		hsa-miR-18b-5p	188.973	183.609	214.798	195.793		hsa-miR-20a-5p	0	0	815.948	271.983
	hsa-miR-328-3p	1177.67	169.448	22.3549	456.491			hsa-miR-146b-5p	344.832	133.562	167.873	215.422		hsa-miR-181a-2-3p	14.8038	2362.56	9.93174	795.766		hsa-miR-192-5p	129.836	244.59	196.948	190.458		hsa-let-7a-5p	480.342	1.76208	326.531	269.545
	hsa-miR-483-5p	842.642	18.8276	476.905	446.125			hsa-miR-210-3p	576.833	48.7072	16.8085	214.116		hsa-miR-98-5p	222.058	70.0019	2022.76	771.608		hsa-miR-30c-5p	179.5	205.883	183.934	189.772		hsa-miR-4659a-3p	0	1.76208	806.099	269.287
	hsa-miR-20a-5p	561.762	65.8966	685.552	437.737			hsa-miR-124-3p	498.231	73.2139	69.5746	213.673		hsa-miR-183-5p	59.2154	274.174	1963.17	765.521		hsa-miR-582-5p	177.455	221.793	169.076	189.441		hsa-miR-4659b-5p	0	1.76208	806.099	269.287
	hsa-miR-30a-3p	680.205	112.966	484.357	425.843			hsa-miR-124-3p	493.16	66.7809	64.2555	208.066		hsa-miR-126-5p	1213.92	192.505	887.235	764.552		hsa-miR-421	205.584	162.712	196.898	188.398		hsa-miR-30e-3p	803.695	0	0.757612	268.151
	hsa-miR-340-3p	297.801	122.379	782.423	400.868			hsa-miR-935	458.931	3.06334	157.022	206.339		hsa-miR-149-5p	192.45	1096.7	996.484	761.877		hsa-miR-3120-5p	188.264	263.065	112.086	187.805		hsa-miR-212-5p	1.17157	782.364	0	261.179
	hsa-miR-34b-3p	747.887	18.8276	417.292	394.669			hsa-miR-125b-5p	377.794	42.8868	191.064	203.915		hsa-miR-337-3p	0	35.0009	2224.71	753.237		hsa-miR-214-3p	188.264	260.5	111.487	186.75		hsa-miR-32-5p	0	775.316	0.757612	258.691
	hsa-miR-7-1-3p	16.9205	37.6552	1125.2	393.258			hsa-miR-7641	443.718	46.8692	100.851	197.146		hsa-miR-30a-5p	2028.13	110.836	26.4846	721.816		hsa-miR-887-3p	178.164	189.83	176.705	181.566		hsa-miR-126-5p	2.34313	767.387	1.51522	257.082
	hsa-miR-342-5p	3.38411	18.8276	1143.83	388.68			hsa-miR-199b-3p	109.028	209.533	272.341	196.967		hsa-miR-200a-3p	355.292	1592.54	208.566	718.8		hsa-miR-454-3p	222.611	171.64	150.279	181.51		hsa-miR-424-3p	0	764.744	0	254.915
	hsa-miR-1246	108.291	913.139	130.404	383.945			hsa-miR-942-3p	424.701	84.242	64.8938	191.279		hsa-miR-5582-5p	2072.54	0	0	690.846		hsa-miR-490-5p	223.947	171.973	128.54	174.82		hsa-miR-92a-1-5p	0	755.933	0	251.978
	hsa-miR-20b-5p	148.901	84.7242	912.827	382.151			hsa-miR-1-3p	370.187	135.4	67.447	191.011		hsa-miR-200c-3p	0	1878.38	165.529	681.304		hsa-miR-99a-5p	149.075	202.511	170.971	174.186		hsa-miR-576-5p	0	0	751.551	250.517
	hsa-miR-574-3p	192.894	244.759	707.907	381.853			hsa-miR-2110	289.05	170.628	99.7874	186.489		hsa-miR-425-5p	281.273	495.847	1152.08	643.067		hsa-let-7a-5p	140.979	125.145	255.334	173.819		hsa-let-7a-5p	439.337	3.52416	302.287	248.383
	hsa-miR-1226-3p	50.7616	18.8276	1043.23	370.94			hsa-miR-99a-5p	150.864	39.8235	361.49	184.059		hsa-miR-218-5p	14.8038	81.6688	1814.2	636.89		hsa-miR-584-5p	125.871	205.123	179.148	170.047		hsa-miR-16-5p	8.20097	717.167	4.54567	243.305
	hsa-miR-628-3p	16.9205	0	1091.67	369.529			hsa-miR-193b-3p	267.498	97.4144	163.83	176.248		hsa-miR-497-5p	118.431	215.839	1562.59	632.288		hsa-miR-576-5p	173.782	176.437	158.605	169.608		hsa-let-7a-5p	418.249	1.76208	306.075	242.029
	hsa-miR-145-5p	402.709	94.138	607.309	368.052			hsa-miR-100-5p	219.323	86.999	219.788	175.37		hsa-miR-210-3p	740.192	810.855	251.604	600.884		hsa-miR-328-3p	143.399	108.807	256.531	169.579		hsa-miR-145-5p	713.484	0	0.757612	238.081
	hsa-miR-148a-3p	446.702	28.2414	622.213	365.719			hsa-miR-518b	1.26776	423.967	95.5321	173.589		hsa-miR-652-3p	1139.9	530.847	105.939	592.227		hsa-miR-199a-5p	150.202	241.788	101.166	164.385		hsa-miR-34b-3p	712.312	0	0	237.437
	hsa-miR-30e-3p	521.152	9.4138	517.89	349.485			hsa-miR-454-3p	125.509	101.09	293.83	173.476		hsa-miR-135b-5p	0	1586.71	178.771	588.493		hsa-miR-181c-5p	164.1	146.374	180.444	163.639		hsa-miR-20b-5p	0	710.119	0	236.706
	hsa-miR-135b-5p	825.722	141.207	70.7907	345.907			hsa-miR-576-5p	270.034	121.308	121.915	171.086		hsa-miR-1-3p	1213.92	274.174	248.293	578.794		hsa-miR-335-5p	138.224	259.835	82.8677	160.309		hsa-miR-5581-3p	708.798	0	0	236.266
	hsa-miR-1291	0	9.4138	991.069	333.494			hsa-miR-660-5p	155.935	178.287	167.234	167.152		hsa-miR-493-5p	0	0	1724.81	574.937		hsa-miR-365b-3p	157.589	209.777	112.086	159.817		hsa-miR-197-3p	0	696.022	2.27284	232.765
	hsa-miR-30c-5p	808.801	112.966	40.9841	320.917			hsa-miR-365b-3p	70.9948	74.7456	351.916	165.885		hsa-let-7a-3p	1480.38	40.8344	192.014	571.078		hsa-miR-1247-3p	137.849	177.197	159.403	158.15		hsa-miR-3173-5p	693.567	0	0.757612	231.442
	hsa-miR-490-5p	423.013	84.7242	424.744	310.827			hsa-miR-371a-3p	370.187	46.2565	68.298	161.581		hsa-miR-486-3p	44.4115	29.1674	1632.12	568.565		hsa-miR-30b-5p	136.221	171.403	142.6	150.075		hsa-miR-675-5p	0	240.524	451.537	230.687
	hsa-miR-1227-3p	33.8411	37.6552	830.859	300.785			hsa-miR-371b-5p	370.187	46.2565	68.298	161.581		hsa-miR-486-5p	44.4115	29.1674	1632.12	568.565		hsa-miR-744-5p	132.34	146.374	169.724	149.479		hsa-miR-192-5p	674.822	1.76208	0.757612	225.781
	hsa-miR-3692-3p	0	0	819.681	273.227			hsa-miR-138-5p	301.728	126.516	51.4895	159.911		hsa-miR-92a-3p	74.0192	402.511	1221.6	566.044		hsa-miR-146a-5p	128.542	174.775	123.903	142.406		hsa-miR-6819-3p	1.17157	652.851	0	218.008
	hsa-miR-3605-3p	737.735	56.4828	7.45165	267.223			hsa-miR-629-3p	243.411	116.713	117.66	159.261		hsa-miR-4506	296.077	0	1337.47	544.517		hsa-miR-10a-3p	176.495	116.738	131.382	141.538		hsa-miR-548l	0	632.587	0	210.862
	hsa-miR-320b	0	0	801.052	267.017			hsa-miR-181a-5p	218.056	71.3759	163.83	151.087		hsa-let-7e-3p	14.8038	11.667	1489.76	505.41		hsa-miR-425-3p	131.046	147.656	139.808	139.503		hsa-miR-146a-5p	16.4019	607.037	5.30328	209.581
	hsa-miR-132-5p	247.04	160.035	376.308	261.128			hsa-miR-200c-3p	0	363.925	51.4895	138.472		hsa-miR-25-3p	148.038	490.013	864.061	500.704		hsa-miR-15b-3p	154.835	133.978	127.592	138.802		hsa-miR-18b-5p	0	604.394	0	201.465
	hsa-miR-548k	287.649	0	488.083	258.577			hsa-miR-335-5p	226.93	114.263	73.1916	138.128		hsa-miR-30b-5p	873.427	460.846	49.6587	461.31		hsa-miR-205-5p	170.777	111.894	128.29	136.987		hsa-miR-335-3p	0	570.915	0	190.305
	hsa-miR-374b-5p	128.596	75.3104	536.519	246.808			hsa-miR-7-1-3p	105.224	130.498	167.873	134.532		hsa-miR-6791-3p	0	0	1383.82	461.274		hsa-miR-423-5p	132.715	143.762	132.578	136.352		hsa-miR-138-5p	1.17157	567.39	0	189.521
	hsa-miR-374c-3p	128.596	75.3104	536.519	246.808			hsa-miR-103a-3p	258.624	90.675	49.7873	133.029		hsa-miR-30c-5p	1154.7	169.171	19.8635	447.912		hsa-miR-3184-3p	132.715	143.762	132.578	136.352		hsa-miR-7-1-3p	2.34313	553.294	0.757612	185.465
	hsa-miR-660-5p	57.5298	18.8276	659.471	245.276			hsa-miR-103b	258.624	90.675	49.7873	133.029		hsa-miR-15a-5p	577.35	653.351	112.56	447.754		hsa-miR-449a	163.599	130.796	114.379	136.258		hsa-miR-652-3p	552.979	0	0.757612	184.579
	hsa-miR-219a-5p	196.278	235.345	271.985	234.536			hsa-miR-582-5p	325.815	23.8941	49.3618	133.024		hsa-miR-4521	1287.93	23.334	3.31058	438.193		hsa-miR-29b-3p	93.7354	107.335	205.823	135.631		hsa-miR-767-3p	1.17157	523.338	0.757612	175.089
	hsa-miR-219b-3p	196.278	235.345	271.985	234.536			hsa-miR-9-5p	115.367	153.167	130	132.845		hsa-miR-328-3p	710.585	577.515	3.31058	430.47		hsa-miR-140-5p	125.746	149.889	127.343	134.326		hsa-miR-10a-3p	519.004	0	0	173.001
	hsa-miR-19b-3p	307.954	47.069	339.05	231.358			hsa-miR-339-5p	309.335	32.4715	55.3193	132.375		hsa-miR-4485-3p	695.781	414.178	175.461	428.473		hsa-miR-542-5p	122.699	148.084	124.8	131.861		hsa-miR-151a-3p	0	508.361	0	169.454
	hsa-miR-424-3p	104.907	56.4828	529.067	230.152			hsa-miR-187-3p	115.367	102.928	162.128	126.808		hsa-miR-148a-3p	1125.09	128.337	29.7952	427.741		hsa-miR-184	29.7149	43.1713	318.806	130.564		hsa-miR-675-3p	0	500.431	0	166.81
	hsa-miR-214-5p	362.099	18.8276	309.243	230.057			hsa-miR-4496	349.903	27.5701	0	125.824		hsa-miR-203a-3p	384.9	740.853	139.044	421.599		hsa-miR-19b-3p	127.958	140.152	115.925	128.012		hsa-miR-432-5p	477.999	0	0	159.333
	hsa-miR-3120-3p	362.099	18.8276	309.243	230.057			hsa-miR-760	305.531	59.7352	5.95746	123.741		hsa-miR-203b-5p	384.9	740.853	139.044	421.599		hsa-miR-590-3p	101.623	180.997	85.4105	122.677		hsa-miR-148a-3p	476.828	0	0	158.943
	hsa-miR-1301-3p	33.8411	37.6552	618.487	229.994			hsa-miR-512-3p	0	105.992	261.49	122.494		hsa-miR-96-5p	88.8231	950.859	109.249	382.977		hsa-miR-361-5p	134.719	111.467	109.294	118.493		hsa-miR-1271-5p	463.94	0	0.757612	154.899
	hsa-miR-199b-5p	125.212	9.4138	517.89	217.505			hsa-miR-18b-3p	259.892	66.7809	39.3618	122.011		hsa-miR-31-5p	829.016	274.174	43.0375	382.076		hsa-miR-96-5p	113.768	102.538	135.37	117.225		hsa-miR-6789-3p	461.597	0	0	153.866
	hsa-miR-133a-3p	287.649	9.4138	324.147	207.07			hsa-miR-744-5p	171.148	30.9398	161.702	121.263		hsa-miR-887-3p	103.627	17.5005	996.484	372.537		hsa-miR-4521	104.67	138.68	94.9338	112.761		hsa-miR-340-3p	432.308	0	0	144.103
	hsa-miR-181d-5p	551.609	47.069	18.6291	205.769			hsa-miR-512-3p	0	93.432	263.83	119.087		hsa-miR-128-3p	14.8038	145.837	940.204	366.948		hsa-miR-9-5p	104.419	89.3822	138.611	110.804		hsa-miR-1307-3p	0	62.5539	360.623	141.059
	hsa-miR-744-5p	571.914	28.2414	14.9033	205.02			hsa-miR-30a-5p	149.596	79.0343	121.064	116.565		hsa-miR-375	29.6077	116.67	900.477	348.918		hsa-miR-21-3p	115.646	101.208	114.978	110.611		hsa-miR-2110	3.5147	3.52416	397.746	134.928
	hsa-let-7e-5p	460.238	84.7242	44.7099	196.558			hsa-miR-127-3p	319.477	13.1724	16.5958	116.415		hsa-miR-542-5p	14.8038	17.5005	1003.11	345.137		hsa-miR-181b-5p	108.885	99.0708	104.706	104.221		hsa-miR-128-3p	365.529	0	0.757612	122.095
	hsa-miR-421	443.318	103.552	40.9841	195.951			hsa-miR-517-5p	116.634	122.534	108.936	116.035		hsa-miR-29a-5p	14.8038	35.0009	970	339.935		hsa-miR-942-5p	99.9121	113.081	95.931	102.975		hsa-miR-129-2-3p	0	364.751	1.51522	122.089
	hsa-miR-191-3p	497.464	65.8966	14.9033	192.755			hsa-miR-1304-3p	90.0113	123.759	128.724	114.165		hsa-miR-142-3p	44.4115	845.856	102.628	330.965		hsa-miR-1226-3p	98.1175	103.725	106.551	102.798		hsa-miR-128-3p	350.298	0	0	116.766
	hsa-miR-454-3p	527.921	37.6552	11.1775	192.251			hsa-miR-99b-3p	10.1421	75.9709	246.596	110.903		hsa-miR-4691-5p	0	0	989.863	329.954		hsa-miR-199a-3p	89.8124	140.532	77.5825	102.642		hsa-miR-92b-5p	1.17157	347.13	1.51522	116.606
	hsa-miR-3187-3p	54.1457	65.8966	450.825	190.289			hsa-miR-1260a	304.263	14.3977	13.1915	110.618		hsa-miR-200b-3p	44.4115	869.19	76.1433	329.915		hsa-miR-766-3p	125.537	72.6171	101.316	99.8234		hsa-miR-484	299.921	0	0.757612	100.226
	hsa-miR-139-3p	37.2252	18.8276	514.164	190.072			hsa-miR-186-5p	1.26776	89.1433	237.235	109.215		hsa-miR-34b-3p	0	857.523	129.113	328.878		hsa-miR-193b-3p	107.466	103.583	85.7596	98.9361		hsa-miR-222-5p	0	222.903	0	74.3011
	hsa-miR-146a-5p	517.768	28.2414	18.6291	188.213			hsa-miR-18a-5p	10.1421	100.171	212.766	107.693		hsa-miR-6761-5p	977.054	0	0	325.685		hsa-miR-450a-5p	77.5425	109.899	108.097	98.5129		hsa-miR-132-3p	174.563	2.64312	0	59.0688
	hsa-miR-576-5p	43.9934	94.138	402.389	180.173			hsa-miR-340-5p	240.875	25.7321	42.3405	102.983		hsa-miR-30e-3p	0	23.334	946.825	323.386		hsa-miR-1271-5p	94.737	95.0814	104.607	98.1417		hsa-miR-625-3p	0	146.253	0	48.7509
	hsa-miR-505-5p	30.457	9.4138	491.809	177.227			hsa-miR-520e	251.017	56.3655	0	102.461		hsa-miR-455-3p	133.235	40.8344	761.433	311.834		hsa-miR-125b-1-3p	107.716	96.4587	78.5298	94.235		hsa-miR-20b-3p	0	145.372	0	48.4573
	hsa-miR-7-5p	159.053	122.379	245.904	175.779			hsa-miR-663b	301.728	0	0	100.576		hsa-miR-29b-3p	118.431	665.018	139.044	307.498		hsa-miR-145-5p	109.72	105.482	65.7158	93.6393		hsa-miR-92a-3p	44.5195	49.3383	43.9415	45.9331
	hsa-miR-383-5p	500.848	18.8276	0	173.225			hsa-miR-141-3p	150.864	48.0945	102.766	100.575		hsa-miR-144-3p	148.038	122.503	632.321	300.954		hsa-miR-675-5p	99.453	129.799	51.5056	93.5858		hsa-miR-4473	0	136.561	0	45.5204
	hsa-miR-1910-5p	0	9.4138	502.986	170.8			hsa-miR-340-3p	157.203	53.6085	86.3832	99.0648		hsa-miR-196a-5p	0	35.0009	850.819	295.273		hsa-miR-675-3p	98.1593	97.6935	75.5881	90.4803		hsa-miR-625-5p	0	134.799	0	44.9331
	hsa-miR-590-3p	301.185	188.276	7.45165	165.638			hsa-miR-302b-5p	1.26776	102.316	192.128	98.5705		hsa-miR-182-5p	44.4115	764.187	72.8327	293.81		hsa-miR-3187-3p	93.8606	79.6461	96.9282	90.145		hsa-miR-1260b	16.4019	27.3123	53.0328	32.249
	hsa-miR-30c-5p	436.55	37.6552	11.1775	161.794			hsa-miR-490-5p	155.935	52.0769	87.0215	98.3445		hsa-miR-19b-3p	296.077	513.347	56.2798	288.568		hsa-miR-191-3p	87.7257	76.4641	104.108	89.4326		hsa-miR-668-3p	76.1518	0	0	25.3839
	hsa-miR-222-5p	6.76821	0	473.18	159.983			hsa-miR-590-3p	1.26776	156.537	135.532	97.779		hsa-miR-130b-5p	0	52.5014	794.539	282.347		hsa-miR-874-3p	78.4189	85.0603	102.363	88.6141		hsa-miR-4516	3.5147	71.3643	0	24.9597
	hsa-miR-1-3p	111.676	112.966	253.356	159.332			hsa-miR-1323	1.26776	159.294	131.064	97.2086		hsa-miR-432-5p	0	5.83349	840.887	282.24		hsa-let-7a-5p	69.9885	62.0736	128.24	86.7675		hsa-miR-30a-3p	0	59.9108	0.757612	20.2228
	hsa-miR-455-5p	460.238	9.4138	7.45165	159.035			hsa-miR-135a-5p	93.8146	105.073	92.1279	97.005		hsa-miR-486-5p	88.8231	23.334	731.638	281.265		hsa-miR-455-5p	111.932	65.8256	78.3802	85.3791		hsa-let-7i-5p	12.8872	4.4052	12.8794	10.0573
	hsa-let-7i-5p	16.9205	18.8276	428.47	154.739			hsa-miR-1296-5p	129.312	50.8515	109.575	96.5794		hsa-miR-486-3p	88.8231	23.334	731.638	281.265		hsa-miR-3613-5p	78.711	107.762	63.3723	83.2818		hsa-miR-150-5p	14.0588	6.16729	1.51522	7.2471
	hsa-miR-9-5p	416.245	18.8276	22.3549	152.476			hsa-miR-20b-3p	105.224	42.2742	139.149	95.5493		hsa-miR-6510-3p	0	52.5014	787.918	280.14		hsa-miR-483-5p	107.466	80.4535	54.6468	80.8554		hsa-miR-302e	3.5147	7.04833	7.57612	6.04638
	hsa-miR-365b-5p	456.854	0	0	152.285			hsa-miR-324-5p	157.203	126.516	0.212766	94.6439		hsa-miR-6816-3p	814.212	0	0	271.404		hsa-let-7e-3p	57.3848	94.9864	87.9534	80.1082		hsa-let-7f-5p	11.7157	1.76208	3.78806	5.75527
	hsa-miR-4473	433.166	18.8276	0	150.664			hsa-miR-361-5p	3.80329	117.02	161.915	94.2461		hsa-miR-302a-5p	0	746.687	66.2116	270.966		hsa-miR-3605-3p	85.7224	53.4299	94.3355	77.8293		hsa-let-7g-5p	1.17157	4.4052	8.33373	4.63683
	hsa-miR-96-5p	355.331	84.7242	11.1775	150.411			hsa-miR-598-3p	0	111.506	168.724	93.4098		hsa-miR-335-3p	29.6077	5.83349	725.017	253.486		hsa-miR-503-5p	72.1587	74.7068	85.0117	77.2924		hsa-let-7d-3p	8.20097	1.76208	3.78806	4.5837
	hsa-miR-6125	0	0	447.099	149.033			hsa-miR-301b-3p	134.383	34.0031	108.936	92.4409		hsa-miR-6819-3p	0	0	715.085	238.362		hsa-miR-3615	86.1815	70.7649	71.4995	76.1486		hsa-miR-99a-5p	4.68627	0.881041	5.30328	3.62353
	hsa-miR-335-5p	372.252	65.8966	7.45165	148.533			hsa-miR-429	134.383	74.7456	66.5959	91.9082		hsa-miR-429	0	612.516	96.0068	236.174		hsa-miR-29c-5p	65.4395	83.4456	73.3444	74.0765		hsa-let-7d-5p	1.17157	3.52416	1.51522	2.07032
	hsa-miR-503-3p	439.934	0	3.72582	147.887			hsa-miR-643	272.569	0	0	90.8565		hsa-miR-33a-5p	488.527	186.672	33.1058	236.101		hsa-miR-33b-3p	67.8601	104.248	45.4226	72.5101		hsa-miR-328-3p	1.17157	1.76208	3.03045	1.98803
	hsa-miR-3177-3p	443.318	0	0	147.773			hsa-miR-194-5p	121.705	117.326	26.383	88.4715		hsa-miR-7704	29.6077	676.685	0	235.431		hsa-miR-1301-3p	75.4975	64.0208	72.6463	70.7215		hsa-miR-1-3p	0	0	5.30328	1.76776
	hsa-miR-15b-5p	263.96	131.793	37.2582	144.337			hsa-miR-375	122.973	134.787	6.38299	88.0478		hsa-miR-15b-5p	148.038	472.513	76.1433	232.231		hsa-miR-18a-5p	64.2709	73.187	69.1062	68.8547		hsa-let-7f-5p	3.5147	0	1.51522	1.67664
	hsa-let-7c-5p	81.2185	103.552	245.904	143.558			hsa-miR-29b-3p	229.465	13.7851	19.149	87.4665		hsa-miR-223-3p	162.842	460.846	43.0375	222.242		hsa-miR-1260b	53.9208	37.9471	113.532	68.4665		hsa-miR-143-3p	1.17157	0	3.78806	1.65321
	hsa-miR-2110	379.02	37.6552	7.45165	141.376			hsa-miR-874-3p	209.181	1.22534	51.7022	87.3696		hsa-miR-146b-5p	0	589.182	76.1433	221.775		hsa-miR-19b-3p	64.897	72.1897	64.6687	67.2518		hsa-miR-486-5p	2.34313	0.881041	1.51522	1.5798
	hsa-miR-6752-3p	399.325	18.8276	0	139.384			hsa-let-7b-5p	167.345	0	94.0428	87.1292		hsa-miR-30c-5p	577.35	70.0019	9.93174	219.095		hsa-miR-708-5p	85.3051	46.6383	69.5051	67.1495		hsa-miR-486-3p	2.34313	0.881041	1.51522	1.5798
	hsa-miR-505-3p	257.192	103.552	52.1615	137.635			hsa-miR-30b-5p	103.957	51.1579	105.319	86.8113		hsa-miR-130a-3p	444.115	169.171	9.93174	207.739		hsa-miR-340-5p	57.8021	71.6672	65.4166	64.962		hsa-miR-5100	0	0.881041	3.78806	1.55637
	hsa-miR-193b-3p	358.715	37.6552	11.1775	135.849			hsa-miR-1247-5p	242.143	3.06334	0.425533	81.8773		hsa-miR-181c-5p	266.469	315.008	39.7269	207.068		hsa-let-7a-5p	50.9577	47.3982	95.6319	64.6626		hsa-miR-223-3p	3.5147	0.881041	0	1.46525
	hsa-miR-375	358.715	37.6552	7.45165	134.607			hsa-miR-181d-5p	183.826	18.6864	37.4469	79.9864		hsa-miR-574-3p	236.862	326.675	49.6587	204.399		hsa-miR-324-3p	70.6146	66.348	54.4473	63.8033		hsa-miR-199a-3p	2.34313	0	1.51522	1.28612
	hsa-miR-379-5p	392.556	9.4138	0	133.99			hsa-miR-6789-5p	239.608	0	0	79.8692		hsa-miR-7641	88.8231	262.507	251.604	200.978		hsa-miR-34b-3p	46.1165	47.1133	97.726	63.6519		hsa-miR-486-3p	1.17157	2.64312	0	1.27156
	hsa-miR-484	223.351	131.793	33.5324	129.559			hsa-miR-500a-5p	155.935	50.5452	27.8724	78.1175		hsa-miR-1827	0	5.83349	592.594	199.476		hsa-miR-24-2-5p	66.6915	71.0023	51.9045	63.1995		hsa-miR-486-5p	1.17157	2.64312	0	1.27156
	hsa-miR-654-3p	3.38411	0	372.582	125.322			hsa-miR-449a	0	58.8162	174.043	77.6197		hsa-miR-103a-3p	192.45	320.842	33.1058	182.133		hsa-miR-23b-5p	54.5051	57.0393	74.541	62.0285		hsa-miR-499a-5p	1.17157	0	2.27284	1.14813
	hsa-miR-1247-5p	253.808	84.7242	33.5324	124.022			hsa-miR-6821-5p	232.001	0	0	77.3336		hsa-miR-103b	192.45	320.842	33.1058	182.133		hsa-miR-375	70.2807	53.4774	61.1286	61.6289		hsa-miR-499b-3p	1.17157	0	2.27284	1.14813
	hsa-miR-28-5p	291.033	65.8966	14.9033	123.944			hsa-miR-374a-3p	193.968	34.9221	0	76.2967		hsa-miR-30e-5p	429.312	93.3358	16.5529	179.733		hsa-miR-106a-5p	70.6146	60.4589	51.3062	60.7932		hsa-miR-23c	0	1.76208	1.51522	1.09244
	hsa-miR-199a-3p	145.517	28.2414	193.743	122.5			hsa-let-7g-5p	119.17	0.306334	106.809	75.4283		hsa-miR-382-5p	0	11.667	509.829	173.832		hsa-miR-1227-3p	57.8856	53.3824	68.2586	59.8422		hsa-miR-320b	2.34313	0.881041	0	1.07472
	hsa-miR-130b-3p	335.027	28.2414	3.72582	122.331			hsa-miR-1292-5p	150.864	0	74.8938	75.2526		hsa-miR-3613-5p	0	122.503	380.717	167.74		hsa-miR-146b-5p	58.8455	50.7227	67.6603	59.0762		hsa-miR-122-5p	2.34313	0.881041	0	1.07472
	hsa-miR-181b-5p	98.1391	122.379	141.581	120.7			hsa-miR-3124-5p	180.023	0	45.532	75.1849		hsa-miR-140-5p	148.038	280.007	49.6587	159.235		hsa-miR-5010-3p	65.1891	42.5064	66.2144	57.97		hsa-miR-3591-3p	2.34313	0.881041	0	1.07472
	hsa-miR-19b-3p	162.437	37.6552	160.21	120.101			hsa-miR-1468-5p	221.859	0.306334	2.5532	74.9061		hsa-miR-19b-3p	177.646	245.007	46.3481	156.334		hsa-miR-411-5p	41.6926	68.6752	57.4888	55.9522		hsa-miR-1-3p	0	0.881041	2.27284	1.05129
	hsa-miR-494-3p	355.331	0	0	118.444			hsa-miR-34b-3p	145.793	2.75701	71.915	73.4883		hsa-miR-142-5p	14.8038	390.844	49.6587	151.769		hsa-miR-7-1-3p	47.2016	68.6277	50.9571	55.5955		hsa-miR-211-5p	0	1.76208	0.757612	0.839898
	hsa-miR-99a-5p	280.881	28.2414	33.5324	114.218			hsa-miR-483-3p	196.504	17.4611	1.06383	71.6761		hsa-miR-199a-5p	236.862	180.838	36.4164	151.372		hsa-miR-1296-5p	75.3723	41.699	48.3145	55.1286		hsa-miR-7641	2.34313	0	0	0.781044
	hsa-miR-155-3p	338.411	0	0	112.804			hsa-miR-1291	212.984	0	0	70.9948		hsa-miR-532-5p	162.842	239.173	39.7269	147.247		hsa-let-7f-5p	62.0173	54.8072	42.1319	52.9854		hsa-miR-4732-3p	2.34313	0	0	0.781044
	hsa-miR-140-5p	304.57	18.8276	11.1775	111.525			hsa-miR-30a-3p	121.705	89.756	0.425533	70.629		hsa-miR-28-5p	148.038	192.505	46.3481	128.964		hsa-miR-185-5p	59.7219	55.757	35.5005	50.3265		hsa-miR-3187-3p	2.34313	0	0	0.781044
	hsa-miR-664b-5p	331.642	0	0	110.547			hsa-miR-455-5p	29.1586	13.7851	164.468	69.1374		hsa-miR-145-5p	192.45	157.504	26.4846	125.48		hsa-miR-4473	32.4276	50.7227	67.8099	50.3201		hsa-miR-98-5p	2.34313	0	0	0.781044
	hsa-miR-1260b	179.358	112.966	33.5324	108.619			hsa-miR-148b-3p	1.26776	26.9574	178.511	68.9121		hsa-miR-181b-5p	0	344.176	26.4846	123.553		hsa-miR-362-5p	57.2596	62.3586	30.1654	49.9279		hsa-miR-485-5p	0	0	2.27284	0.757612
	hsa-miR-181a-3p	223.351	75.3104	22.3549	107.005			hsa-miR-7706	197.771	0.306334	0	66.0259		hsa-miR-141-3p	29.6077	303.341	26.4846	119.811		hsa-miR-3074-3p	30.2157	60.9813	56.1925	49.1298		hsa-miR-133a-3p	0	0	2.27284	0.757612
	hsa-miR-4733-5p	314.722	0	0	104.907			hsa-miR-548k	131.848	23.5878	37.6597	64.365		hsa-miR-101-3p	296.077	23.334	6.62116	108.677		hsa-miR-214-5p	52.168	54.0948	39.8383	48.7003		hsa-miR-320b	1.17157	0.881041	0	0.684203
	hsa-miR-193a-3p	27.0728	9.4138	271.985	102.824			hsa-miR-502-5p	190.165	0	0	63.3882		hsa-miR-32-5p	59.2154	245.007	19.8635	108.028		hsa-miR-3120-3p	52.168	54.0948	39.8383	48.7003		hsa-miR-3615	1.17157	0.881041	0	0.684203
	hsa-miR-320d	0	0	286.888	95.6295			hsa-miR-15b-3p	125.509	62.7986	0.638299	62.9819		hsa-miR-29c-5p	88.8231	198.339	9.93174	99.0312		hsa-miR-132-3p	39.2303	49.013	56.7908	48.3447		hsa-miR-411-5p	1.17157	0	0.757612	0.643059
	hsa-miR-99b-3p	121.828	122.379	26.0808	90.096			hsa-miR-4423-5p	109.028	46.2565	31.915	62.3997		hsa-miR-34c-3p	0	233.34	43.0375	92.1257		hsa-miR-15a-5p	56.4249	44.7386	43.8271	48.3302		hsa-miR-28-5p	1.17157	0	0.757612	0.643059
	hsa-miR-7704	3.38411	0	257.082	86.822			hsa-miR-490-3p	185.094	0	0	61.6979		hsa-miR-4267	0	0	271.467	90.4891		hsa-miR-1304-3p	44.3636	48.8705	51.4557	48.23		hsa-miR-199b-3p	1.17157	0	0.757612	0.643059
	hsa-miR-935	118.444	103.552	29.8066	83.934			hsa-miR-29a-3p	12.6776	52.0769	118.511	61.0885		hsa-miR-340-5p	177.646	70.0019	23.1741	90.274		hsa-miR-193a-5p	49.6222	20.5171	71.6491	47.2628		hsa-miR-320e	0	1.76208	0	0.587361
	hsa-miR-629-5p	3.38411	0	245.904	83.0962			hsa-miR-92b-5p	152.132	30.0208	0	60.7175		hsa-miR-185-5p	118.431	134.17	16.5529	89.718		hsa-miR-199b-5p	48.4119	56.137	36.0489	46.8659		hsa-miR-181d-5p	0	0.881041	0.757612	0.546218
	hsa-miR-323a-3p	27.0728	0	201.194	76.0891			hsa-miR-219a-2-3p	159.738	21.7497	0	60.496		hsa-miR-199a-3p	44.4115	105.003	119.181	89.5317		hsa-miR-497-5p	40.8162	45.3085	51.705	45.9433		hsa-miR-185-5p	0	0.881041	0.757612	0.546218
	hsa-miR-4485-3p	13.5364	131.793	81.9681	75.7659			hsa-miR-219b-5p	159.738	21.7497	0	60.496		hsa-miR-345-5p	0	239.173	26.4846	88.5526		hsa-miR-3117-3p	44.4888	53.2399	38.7414	45.49		hsa-miR-96-5p	0	0.881041	0.757612	0.546218
	hsa-miR-200b-5p	199.662	9.4138	11.1775	73.4178			hsa-miR-93-3p	139.454	0	41.7022	60.3854		hsa-miR-455-5p	192.45	58.3349	9.93174	86.9056		hsa-miR-129-5p	55.6319	39.7518	40.5363	45.3067		hsa-miR-199a-3p	0	0	1.51522	0.505075
	hsa-miR-103a-3p	91.3709	94.138	33.5324	73.0138			hsa-miR-628-3p	1.26776	45.3375	128.511	58.3721		hsa-miR-34b-5p	0	239.173	13.2423	84.1385		hsa-miR-195-5p	54.1712	49.0605	32.0103	45.0807		hsa-miR-4433b-5p	0	0	1.51522	0.505075
	hsa-miR-103b	91.3709	94.138	33.5324	73.0138			hsa-miR-550a-5p	101.421	10.4154	62.1278	57.9881		hsa-miR-484	44.4115	192.505	6.62116	81.1793		hsa-miR-548k	44.0715	53.2399	37.8439	45.0518		hsa-miR-4433a-3p	0	0	1.51522	0.505075
	hsa-miR-887-3p	87.9868	65.8966	44.7099	66.1978			hsa-miR-550b-3p	101.421	10.4154	62.1278	57.9881		hsa-miR-802	236.862	0	0	78.9539		hsa-miR-625-3p	50.8325	33.8152	49.1622	44.6033		hsa-miR-424-5p	0	0	1.51522	0.505075
	hsa-miR-424-5p	118.444	37.6552	40.9841	65.6943			hsa-miR-301a-3p	1.26776	26.3448	144.468	57.3603		hsa-miR-423-5p	74.0192	140.004	19.8635	77.9622		hsa-miR-625-5p	47.0346	35.7624	50.2092	44.3354		hsa-miR-194-5p	1.17157	0	0	0.390522
	hsa-miR-132-3p	54.1457	18.8276	122.952	65.3085			hsa-let-7i-5p	1.26776	66.7809	103.404	57.151		hsa-miR-3184-3p	74.0192	140.004	19.8635	77.9622		hsa-miR-18a-3p	41.6092	53.0024	38.1431	44.2515		hsa-miR-326	1.17157	0	0	0.390522
	hsa-miR-192-5p	118.444	75.3104	0	64.5847			hsa-miR-1304-5p	0	51.1579	119.787	56.9818		hsa-miR-219a-5p	103.627	93.3358	26.4846	74.4825		hsa-miR-296-5p	42.2352	53.9998	34.1542	43.4631		hsa-miR-7641	1.17157	0	0	0.390522
	hsa-miR-1284	118.444	9.4138	55.8874	61.2483			hsa-miR-4691-5p	74.7981	70.1506	22.5532	55.834		hsa-miR-219b-3p	103.627	93.3358	26.4846	74.4825		hsa-miR-374c-5p	34.4726	60.0789	34.952	43.1678		hsa-miR-1282	1.17157	0	0	0.390522
	hsa-miR-214-3p	104.907	47.069	14.9033	55.6265			hsa-miR-769-3p	96.3501	0.612669	70.2129	55.7252		hsa-miR-34c-5p	0	180.838	36.4164	72.4182		hsa-miR-2110	35.4742	43.1713	50.0596	42.9017		hsa-miR-133a-3p	1.17157	0	0	0.390522
	hsa-miR-3120-5p	104.907	47.069	14.9033	55.6265			hsa-miR-296-5p	124.241	18.9927	23.4043	55.546		hsa-miR-340-3p	133.235	70.0019	13.2423	72.1596		hsa-miR-374b-3p	34.4309	59.129	34.9021	42.8207		hsa-miR-3190-5p	1.17157	0	0	0.390522
	hsa-miR-125b-5p	101.523	18.8276	40.9841	53.7783			hsa-miR-331-3p	0	15.6231	149.575	55.0659		hsa-miR-20a-5p	103.627	81.6688	29.7952	71.697		hsa-miR-501-5p	21.7019	31.4405	73.5438	42.2287		hsa-miR-3191-3p	1.17157	0	0	0.390522
	hsa-miR-18b-5p	54.1457	47.069	48.4357	49.8835			hsa-miR-7-5p	86.208	46.5628	30.2128	54.3279		hsa-miR-195-5p	118.431	75.8354	6.62116	66.9624		hsa-miR-598-3p	45.3653	37.9946	40.3369	41.2322		hsa-miR-3130-5p	1.17157	0	0	0.390522
	hsa-miR-138-1-3p	128.596	0	0	42.8653			hsa-miR-378a-5p	161.006	0	0.425533	53.8105		hsa-miR-363-3p	0	175.005	23.1741	66.0596		hsa-miR-330-5p	50.4151	41.0341	31.761	41.0701		hsa-miR-3130-3p	1.17157	0	0	0.390522
	hsa-miR-17-5p	71.0662	28.2414	26.0808	41.7961			hsa-miR-6815-3p	159.738	0	0	53.2461		hsa-miR-193a-3p	148.038	46.6679	3.31058	66.0057		hsa-miR-221-5p	43.6542	39.2294	39.4893	40.7909		hsa-miR-1825	1.17157	0	0	0.390522
	hsa-miR-889-5p	121.828	0	0	40.6093			hsa-miR-6850-5p	158.471	0	0	52.8235		hsa-miR-196a-5p	0	5.83349	192.014	65.949		hsa-miR-1306-5p	28.7133	26.8337	66.0149	40.5206		hsa-miR-9-5p	1.17157	0	0	0.390522
	hsa-miR-320c	3.38411	0	115.501	39.6282			hsa-miR-504-3p	158.471	0	0	52.8235		hsa-miR-197-3p	0	140.004	52.9693	64.3243		hsa-miR-130b-3p	53.1696	36.9022	31.2623	40.4447		hsa-miR-584-5p	1.17157	0	0	0.390522
	hsa-miR-31-5p	87.9868	9.4138	18.6291	38.6766			hsa-miR-550a-5p	93.8146	8.57736	54.8937	52.4286		hsa-miR-192-3p	192.45	0	0	64.15		hsa-miR-940	42.4439	35.9524	39.7884	39.3949		hsa-miR-218-5p	1.17157	0	0	0.390522
	hsa-let-7d-5p	30.457	9.4138	74.5165	38.1291			hsa-miR-550b-3p	93.8146	8.57736	54.8937	52.4286		hsa-miR-31-3p	103.627	75.8354	6.62116	62.0278		hsa-miR-148b-3p	30.5078	47.1133	39.1403	38.9205		hsa-miR-30c-5p	1.17157	0	0	0.390522
	hsa-miR-30b-5p	67.6821	28.2414	11.1775	35.7003			hsa-miR-367-3p	0	35.8411	120.851	52.2308		hsa-let-7i-3p	0	163.338	16.5529	59.9635		hsa-miR-1287-5p	32.1355	39.6093	44.8243	38.8564		hsa-miR-4485-3p	0	0.881041	0	0.29368
	hsa-miR-641	3.38411	9.4138	93.1456	35.3145			hsa-miR-146a-5p	6.33882	24.8131	122.341	51.1642		hsa-miR-1260b	0	75.8354	79.4539	51.7631		hsa-miR-186-5p	52.2097	36.9022	27.0741	38.7287		hsa-miR-4485-5p	0	0.881041	0	0.29368
	hsa-miR-874-3p	60.9139	28.2414	11.1775	33.4443			hsa-miR-1307-5p	81.1369	15.3167	55.532	50.6619		hsa-miR-660-5p	0	116.67	33.1058	49.9252		hsa-miR-769-3p	35.5994	32.8178	46.719	38.3787		hsa-miR-409-3p	0	0.881041	0	0.29368
	hsa-miR-10a-3p	43.9934	47.069	7.45165	32.838			hsa-miR-1908-3p	149.596	0	0	49.8654		hsa-miR-193b-3p	29.6077	99.1693	16.5529	48.4433		hsa-miR-326	37.6444	43.5513	31.1128	37.4361		hsa-miR-940	0	0.881041	0	0.29368
	hsa-miR-3115	94.755	0	0	31.585			hsa-miR-542-5p	148.328	0.612669	0.638299	49.8598		hsa-miR-378a-5p	133.235	5.83349	3.31058	47.4596		hsa-miR-629-3p	31.0504	29.5408	50.9073	37.1661		hsa-miR-149-3p	0	0.881041	0	0.29368
	hsa-miR-766-3p	37.2252	47.069	7.45165	30.5819			hsa-miR-4521	126.776	6.12669	15.9575	49.6202		hsa-miR-374b-5p	74.0192	58.3349	9.93174	47.4286		hsa-miR-1284	30.9669	32.7703	46.0708	36.6027		hsa-miR-130b-3p	0	0.881041	0	0.29368
	hsa-miR-4521	40.6093	37.6552	11.1775	29.814			hsa-miR-1251-5p	0	22.9751	125.319	49.4315		hsa-miR-374c-3p	74.0192	58.3349	9.93174	47.4286		hsa-miR-27a-5p	31.9268	33.2927	42.2815	35.8337		hsa-miR-30c-1-3p	0	0	0.757612	0.252537
	hsa-miR-15b-3p	54.1457	18.8276	11.1775	28.0503			hsa-miR-5699-3p	79.8692	0	65.7448	48.538		hsa-miR-101-3p	118.431	17.5005	0	45.3104		hsa-let-7i-5p	32.5945	42.3639	31.9105	35.623		hsa-miR-6743-3p	0	0	0.757612	0.252537
	hsa-miR-450a-5p	60.9139	18.8276	3.72582	27.8224			hsa-miR-504-5p	102.689	42.8868	0	48.5253		hsa-miR-451b	118.431	17.5005	0	45.3104		hsa-miR-138-5p	34.723	35.5724	36.1487	35.4814		hsa-miR-6763-5p	0	0	0.757612	0.252537
	hsa-miR-1247-3p	64.298	9.4138	3.72582	25.8125			hsa-miR-328-3p	107.76	30.0208	7.44682	48.4092		hsa-miR-7-1-3p	59.2154	70.0019	3.31058	44.1759		hsa-miR-505-5p	38.8547	40.7967	26.6752	35.4422		hsa-miR-152-3p	0	0	0.757612	0.252537
	hsa-miR-21-3p	47.3775	18.8276	11.1775	25.7942			hsa-miR-1284	121.705	22.9751	0	48.2268		hsa-miR-1247-5p	118.431	5.83349	3.31058	42.525		hsa-miR-324-5p	38.646	37.8521	28.8192	35.1058		hsa-miR-3678-3p	0	0	0.757612	0.252537
	hsa-miR-129-5p	67.6821	9.4138	0	25.6986			hsa-miR-525-5p	103.957	0	37.0214	46.9927		hsa-miR-214-3p	59.2154	58.3349	9.93174	42.494		hsa-let-7f-5p	38.1035	33.5302	32.9576	34.8638		hsa-miR-33a-5p	0	0	0.757612	0.252537
	hsa-miR-18a-5p	57.5298	18.8276	0	25.4525			hsa-miR-1271-5p	111.563	24.8131	4.25533	46.8772		hsa-miR-3120-5p	59.2154	58.3349	9.93174	42.494		hsa-miR-374a-5p	37.2688	45.4035	21.041	34.5711		hsa-miR-4787-3p	0	0	0.757612	0.252537
	hsa-miR-425-3p	30.457	37.6552	7.45165	25.1879			hsa-miR-302d-5p	6.33882	15.6231	118.511	46.8243		hsa-miR-106b-5p	29.6077	81.6688	13.2423	41.5063		hsa-miR-339-3p	38.6878	32.3429	32.459	34.4965		hsa-miR-30a-5p	0	0	0.757612	0.252537
	hsa-miR-199a-5p	40.6093	18.8276	14.9033	24.7801			hsa-miR-182-3p	112.831	25.1194	0	45.9835		hsa-miR-186-5p	44.4115	64.1684	13.2423	40.6074		hsa-miR-628-3p	30.2157	43.0288	28.7195	33.988		hsa-miR-4651	0	0	0.757612	0.252537
	hsa-miR-584-5p	64.298	9.4138	0	24.5706			hsa-miR-205-3p	100.153	0	36.5958	45.5831		hsa-miR-22-5p	88.8231	29.1674	3.31058	40.4337		hsa-miR-106b-3p	43.3203	23.9366	34.254	33.8369		hsa-miR-598-3p	0	0	0.757612	0.252537
	hsa-miR-675-3p	13.5364	37.6552	18.6291	23.2736			hsa-miR-520c-3p	7.60659	84.242	44.4682	45.4389		hsa-miR-3193	118.431	0	0	39.4769		hsa-miR-887-5p	36.0585	23.6991	40.3868	33.3815		hsa-let-7f-1-3p	0	0	0.757612	0.252537
	hsa-miR-18a-3p	13.5364	47.069	7.45165	22.6857			hsa-miR-520b	10.1421	73.2139	52.5533	45.3031		hsa-miR-140-3p	44.4115	58.3349	9.93174	37.5594		hsa-miR-17-3p	24.4981	35.8099	39.0904	33.1328		hsa-miR-6859-5p	0	0	0	0
	hsa-miR-6824-3p	57.5298	9.4138	0	22.3145			hsa-miR-1306-3p	90.0113	42.2742	0	44.0951		hsa-miR-203a-5p	59.2154	46.6679	3.31058	36.398		hsa-miR-212-5p	53.2948	21.0395	20.1435	31.4926		hsa-miR-6859-3p	0	0	0	0
	hsa-miR-1296-5p	27.0728	28.2414	11.1775	22.1639			hsa-miR-224-5p	51.9783	75.0519	5.10639	44.0456		hsa-miR-203b-3p	59.2154	46.6679	3.31058	36.398		hsa-let-7g-5p	29.5897	33.6252	25.5783	29.5977		hsa-miR-1302	0	0	0	0
	hsa-miR-1271-5p	40.6093	9.4138	14.9033	21.6421			hsa-miR-625-5p	2.53553	41.0488	86.1704	43.2516		hsa-miR-590-3p	0	99.1693	9.93174	36.367		hsa-miR-585-3p	36.5593	24.8864	27.2237	29.5565		hsa-miR-6859-5p	0	0	0	0
	hsa-miR-3944-3p	0	0	63.339	21.113			hsa-miR-28-5p	102.689	18.0737	8.29789	43.0202		hsa-miR-199b-5p	0	87.5023	19.8635	35.7886		hsa-miR-1-3p	20.2412	33.2452	34.7526	29.413		hsa-miR-6859-3p	0	0	0	0
	hsa-miR-940	6.76821	47.069	7.45165	20.4296			hsa-miR-193a-5p	1.26776	74.4393	52.7661	42.8244		hsa-miR-365b-3p	88.8231	11.667	3.31058	34.6002		hsa-miR-32-5p	44.5723	23.7466	18.9967	29.1052		hsa-miR-200b-5p	0	0	0	0
	hsa-miR-186-5p	40.6093	9.4138	11.1775	20.4002			hsa-let-7e-5p	70.9948	23.5878	33.4043	42.6623		hsa-miR-5582-3p	103.627	0	0	34.5423		hsa-miR-5581-3p	25.8336	30.2057	29.0186	28.3526		hsa-miR-200b-3p	0	0	0	0
	hsa-miR-212-5p	50.7616	0	7.45165	19.4044			hsa-miR-32-5p	2.53553	91.594	33.8299	42.6531		hsa-miR-30c-2-3p	88.8231	11.667	0	33.4967		hsa-miR-369-5p	27.3778	32.9128	24.6309	28.3072		hsa-miR-200a-5p	0	0	0	0
	hsa-miR-1304-3p	23.6887	18.8276	14.9033	19.1399			hsa-miR-181a-2-3p	114.099	8.57736	2.5532	41.7431		hsa-let-7f-1-3p	59.2154	35.0009	0	31.4054		hsa-miR-20b-3p	25.5832	28.4009	30.4147	28.1329		hsa-miR-429	0	0	0	0
	hsa-miR-296-5p	23.6887	18.8276	14.9033	19.1399			hsa-miR-520d-5p	0	15.3167	107.234	40.8503		hsa-miR-342-5p	0	93.3358	0	31.1119		hsa-miR-6087	18.7387	40.6542	24.7307	28.0412		hsa-miR-6726-5p	0	0	0	0
	hsa-miR-629-3p	33.8411	18.8276	3.72582	18.7982			hsa-miR-4642	121.705	0	0	40.5685		hsa-miR-361-5p	14.8038	64.1684	13.2423	30.7382		hsa-miR-27b-5p	23.4965	30.5381	29.0186	27.6844		hsa-miR-6726-3p	0	0	0	0
	hsa-miR-708-5p	27.0728	28.2414	0	18.4381			hsa-miR-424-5p	6.33882	20.8307	92.9789	40.0495		hsa-miR-766-3p	0	81.6688	6.62116	29.43		hsa-miR-194-5p	22.3696	34.4801	25.9273	27.5923		hsa-miR-6727-5p	0	0	0	0
	hsa-miR-146b-5p	37.2252	9.4138	7.45165	18.0302			hsa-miR-625-3p	1.26776	34.0031	84.0427	39.7712		hsa-miR-181d-5p	14.8038	58.3349	13.2423	28.7937		hsa-miR-1304-5p	23.6217	36.4748	21.6393	27.2453		hsa-miR-6727-3p	0	0	0	0
	hsa-miR-3615	40.6093	9.4138	3.72582	17.9163			hsa-miR-185-5p	0	44.4185	73.8299	39.4161		hsa-miR-26b-3p	59.2154	23.334	3.31058	28.62		hsa-miR-30e-5p	26.7935	32.3429	22.5867	27.241		hsa-miR-6808-5p	0	0	0	0
	hsa-miR-503-5p	16.9205	28.2414	7.45165	17.5379			hsa-miR-769-5p	115.367	0.612669	0.425533	38.8016		hsa-miR-449b-5p	0	81.6688	3.31058	28.3265		hsa-miR-222-5p	31.0921	26.9761	22.9856	27.0179		hsa-miR-6808-3p	0	0	0	0
	hsa-miR-27b-5p	33.8411	9.4138	7.45165	16.9022			hsa-miR-523-3p	0	0	116.383	38.7944		hsa-miR-708-5p	0	70.0019	13.2423	27.7481		hsa-miR-106b-5p	29.1306	32.4854	19.3458	26.9872		hsa-miR-4251	0	0	0	0
	hsa-miR-497-5p	37.2252	9.4138	3.72582	16.7883			hsa-miR-130b-3p	1.26776	50.8515	62.9789	38.366		hsa-miR-17-5p	29.6077	46.6679	6.62116	27.6323		hsa-miR-301a-3p	30.8	26.8812	23.0354	26.9055		hsa-miR-551a	0	0	0	0
	hsa-let-7e-3p	37.2252	9.4138	3.72582	16.7883			hsa-miR-326	112.831	0.306334	0.212766	37.7834		hsa-miR-339-3p	0	75.8354	6.62116	27.4855		hsa-miR-503-3p	23.1208	33.1028	22.2377	26.1538		hsa-miR-4417	0	0	0	0
	hsa-miR-33b-3p	16.9205	28.2414	3.72582	16.2959			hsa-miR-3944-3p	111.563	0	0	37.1878		hsa-miR-132-5p	14.8038	64.1684	3.31058	27.4276		hsa-miR-942-3p	21.6184	33.0553	20.4427	25.0388		hsa-miR-4689	0	0	0	0
	hsa-miR-1306-3p	43.9934	0	3.72582	15.9064			hsa-miR-498	0	45.6438	65.7448	37.1296		hsa-miR-15b-3p	14.8038	64.1684	3.31058	27.4276		hsa-miR-744-3p	26.3761	25.4089	21.5895	24.4582		hsa-miR-4252	0	0	0	0
	hsa-miR-24-2-5p	33.8411	9.4138	3.72582	15.6602			hsa-miR-139-3p	0	110.587	0.212766	36.9332		hsa-miR-20b-5p	14.8038	58.3349	6.62116	26.5866		hsa-miR-330-3p	24.2477	31.678	17.1519	24.3592		hsa-miR-6728-5p	0	0	0	0
	hsa-miR-221-5p	37.2252	9.4138	0	15.5463			hsa-miR-302e	20.2842	31.2461	55.532	35.6875		hsa-miR-27a-5p	29.6077	46.6679	3.31058	26.5287		hsa-miR-152-3p	27.2108	21.7044	23.6337	24.183		hsa-miR-6728-3p	0	0	0	0
	hsa-miR-1306-5p	23.6887	18.8276	3.72582	15.4141			hsa-miR-592	0	58.8162	47.6597	35.492		hsa-miR-125b-5p	14.8038	11.667	49.6587	25.3765		hsa-miR-135a-5p	26.6683	30.0157	15.706	24.13		hsa-miR-34a-3p	0	0	0	0
	hsa-miR-138-5p	6.76821	9.4138	29.8066	15.3295			hsa-miR-641	0	0	104.043	34.6809		hsa-miR-21-3p	14.8038	46.6679	13.2423	24.9047		hsa-miR-139-3p	18.5301	23.9841	28.3705	23.6282		hsa-miR-5697	0	0	0	0
	hsa-miR-411-5p	27.0728	18.8276	0	15.3002			hsa-miR-199b-5p	54.5139	0	49.149	34.5543		hsa-miR-6723-5p	59.2154	5.83349	6.62116	23.89		hsa-miR-33a-5p	25.1658	19.4722	25.8276	23.4885		hsa-miR-1273d	0	0	0	0
	hsa-miR-5010-3p	27.0728	18.8276	0	15.3002			hsa-miR-346	102.689	0	0	34.2296		hsa-miR-125b-2-3p	29.6077	40.8344	0	23.4807		hsa-miR-1468-5p	25.2493	18.6648	25.1794	23.0312		hsa-miR-6729-5p	0	0	0	0
	hsa-miR-200c-3p	3.38411	37.6552	3.72582	14.9217			hsa-miR-1-3p	74.7981	11.6407	13.4043	33.281		hsa-miR-16-2-3p	14.8038	46.6679	6.62116	22.6976		hsa-miR-1306-3p	18.071	22.1793	28.0214	22.7572		hsa-miR-6729-3p	0	0	0	0
	hsa-let-7g-5p	3.38411	18.8276	22.3549	14.8556			hsa-miR-574-3p	24.0875	68.6189	7.02129	33.2426		hsa-miR-193a-5p	29.6077	29.1674	6.62116	21.7988		hsa-miR-532-3p	18.3631	24.6015	18.8472	20.6039		hsa-miR-7846-3p	0	0	0	0
	hsa-miR-129-5p	23.6887	9.4138	11.1775	14.76			hsa-miR-181c-5p	3.80329	26.0384	69.5746	33.1388		hsa-miR-449c-5p	0	58.3349	3.31058	20.5485		hsa-miR-193a-3p	16.1512	26.4537	18.0993	20.2347		hsa-miR-4632-3p	0	0	0	0
	hsa-miR-449a	23.6887	9.4138	11.1775	14.76			hsa-miR-15a-5p	59.5849	0	37.8724	32.4858		hsa-miR-505-3p	0	35.0009	26.4846	20.4952		hsa-miR-187-3p	21.4097	19.4722	18.0993	19.6604		hsa-miR-4632-5p	0	0	0	0
	hsa-miR-29c-5p	27.0728	0	14.9033	13.992			hsa-miR-450a-5p	82.4047	15.0104	0	32.4717		hsa-miR-214-5p	29.6077	23.334	6.62116	19.8543		hsa-miR-331-3p	20.4916	21.3719	16.8527	19.5721		hsa-miR-6730-5p	0	0	0	0
	hsa-let-7f-5p	16.9205	0	22.3549	13.0918			hsa-miR-200a-3p	0	44.7248	51.7022	32.1424		hsa-miR-3120-3p	29.6077	23.334	6.62116	19.8543		hsa-miR-664a-3p	16.3181	18.0949	23.6836	19.3656		hsa-miR-6730-3p	0	0	0	0
	hsa-miR-152-3p	33.8411	0	3.72582	12.5223			hsa-miR-374b-3p	1.26776	12.866	82.1278	32.0872		hsa-miR-137	59.2154	0	0	19.7385		hsa-miR-16-2-3p	19.7404	16.0527	21.39	19.061		hsa-miR-3675-5p	0	0	0	0
	hsa-miR-324-3p	16.9205	9.4138	11.1775	12.5039			hsa-miR-374c-5p	1.26776	12.866	82.1278	32.0872		hsa-miR-200b-5p	14.8038	29.1674	13.2423	19.0712		hsa-miR-26b-3p	24.5398	13.3456	18.9967	18.9607		hsa-miR-3675-3p	0	0	0	0
	hsa-miR-6723-5p	3.38411	18.8276	14.9033	12.3717			hsa-miR-766-5p	95.0823	0	0	31.6941		hsa-miR-150-3p	44.4115	5.83349	6.62116	18.9554		hsa-miR-92b-5p	14.3149	17.525	24.8802	18.9067		hsa-miR-3972	0	0	0	0
	hsa-miR-27a-5p	23.6887	9.4138	3.72582	12.2761			hsa-miR-517b-3p	1.26776	10.109	83.4044	31.5937		hsa-miR-18b-5p	0	52.5014	3.31058	18.604		hsa-miR-145-3p	22.161	21.6094	12.9138	18.8947		hsa-miR-4695-5p	0	0	0	0
	hsa-miR-598-3p	10.1523	18.8276	7.45165	12.1439			hsa-miR-1226-3p	8.87435	39.5171	44.6809	31.0241		hsa-miR-139-3p	29.6077	11.667	13.2423	18.1723		hsa-miR-137	13.3967	24.364	18.7973	18.8527		hsa-miR-4695-3p	0	0	0	0
	hsa-miR-106b-5p	3.38411	28.2414	3.72582	11.7838			hsa-miR-550a-3p	92.5468	0	0	30.8489		hsa-miR-99b-3p	29.6077	17.5005	6.62116	17.9098		hsa-miR-133a-3p	14.9826	23.3667	17.5508	18.6334		hsa-miR-1290	0	0	0	0
	hsa-miR-148b-3p	27.0728	0	7.45165	11.5082			hsa-miR-379-5p	91.279	0	0	30.4263		hsa-miR-296-5p	14.8038	35.0009	3.31058	17.7051		hsa-miR-342-5p	26.5848	11.3034	17.3514	18.4132		hsa-miR-6084	0	0	0	0
	hsa-miR-330-5p	33.8411	0	0	11.2804			hsa-miR-135b-3p	0	35.2285	55.9576	30.3953		hsa-miR-425-3p	14.8038	35.0009	3.31058	17.7051		hsa-miR-125b-5p	17.904	20.4696	16.404	18.2592		hsa-miR-1256	0	0	0	0
	hsa-miR-6843-3p	33.8411	0	0	11.2804			hsa-miR-589-5p	0	28.1828	62.3406	30.1744		hsa-miR-152-3p	29.6077	23.334	0	17.6472		hsa-miR-522-3p	21.4097	17.715	15.5564	18.227		hsa-miR-4418	0	0	0	0
	hsa-miR-5100	0	18.8276	14.9033	11.2436			hsa-let-7c-5p	63.3882	2.45068	24.2554	30.0314		hsa-miR-532-3p	29.6077	23.334	0	17.6472		hsa-miR-210-3p	4.84119	8.21632	41.4338	18.1638		hsa-miR-6127	0	0	0	0
	hsa-miR-15a-5p	6.76821	18.8276	7.45165	11.0158			hsa-miR-520f-3p	0	52.6895	37.2341	29.9745		hsa-miR-576-5p	0	35.0009	16.5529	17.1846		hsa-miR-150-5p	18.8222	15.3878	19.6948	17.9683		hsa-miR-4684-5p	0	0	0	0
	hsa-miR-1287-5p	10.1523	18.8276	3.72582	10.9019			hsa-miR-517a-3p	0	7.35203	82.1278	29.8266		hsa-miR-1306-5p	29.6077	17.5005	3.31058	16.8062		hsa-miR-339-5p	26.4596	18.0949	9.32386	17.9595		hsa-miR-4684-3p	0	0	0	0
	hsa-miR-330-3p	10.1523	18.8276	3.72582	10.9019			hsa-miR-330-3p	0	0.306334	87.8725	29.393		hsa-miR-335-5p	29.6077	17.5005	3.31058	16.8062		hsa-miR-25-5p	19.323	15.3878	18.7474	17.8194		hsa-miR-4253	0	0	0	0
	hsa-miR-625-5p	13.5364	18.8276	0	10.788			hsa-miR-3613-5p	0	66.7809	20.2128	28.9979		hsa-miR-29b-1-5p	44.4115	5.83349	0	16.7483		hsa-miR-31-3p	11.0596	18.2374	23.6836	17.6602		hsa-miR-3115	0	0	0	0
	hsa-miR-374a-3p	3.38411	28.2414	0	10.5418			hsa-miR-940	3.80329	61.8796	20	28.561		hsa-miR-135a-5p	0	46.6679	3.31058	16.6595		hsa-miR-7706	19.8238	15.1978	17.3514	17.4577		hsa-miR-4419a	0	0	0	0
	hsa-miR-378a-5p	30.457	0	0	10.1523			hsa-miR-92a-1-5p	49.4428	0	34.0426	27.8285		hsa-miR-95-3p	0	46.6679	3.31058	16.6595		hsa-miR-188-5p	14.4401	21.7519	15.2074	17.1331		hsa-miR-378f	0	0	0	0
	hsa-miR-23b-5p	16.9205	9.4138	3.72582	10.0201			hsa-let-7f-5p	2.53553	22.9751	57.2342	27.5816		hsa-miR-323a-3p	0	0	49.6587	16.5529		hsa-miR-7-5p	15.233	21.7044	14.0107	16.9827		hsa-miR-6731-5p	0	0	0	0
	hsa-miR-106a-5p	16.9205	9.4138	3.72582	10.0201			hsa-miR-486-5p	55.7816	0	26.8086	27.5301		hsa-miR-7-5p	14.8038	17.5005	16.5529	16.2857		hsa-miR-200c-3p	13.1463	26.5962	11.1188	16.9538		hsa-miR-6731-3p	0	0	0	0
	hsa-miR-942-3p	6.76821	18.8276	3.72582	9.77388			hsa-miR-486-3p	55.7816	0	26.8086	27.5301		hsa-miR-200a-5p	0	40.8344	6.62116	15.8185		hsa-miR-29b-3p	10.8927	13.0606	26.1267	16.6934		hsa-miR-4425	0	0	0	0
	hsa-miR-760	16.9205	0	11.1775	9.366			hsa-miR-126-5p	57.0494	15.9294	8.51066	27.1632		hsa-miR-487b-3p	0	17.5005	29.7952	15.7652		hsa-miR-548j-5p	19.2813	21.2295	9.37372	16.6282		hsa-miR-3917	0	0	0	0
	hsa-miR-1249-3p	6.76821	9.4138	11.1775	9.11983			hsa-miR-4659a-3p	0	0	81.064	27.0213		hsa-miR-145-3p	14.8038	29.1674	3.31058	15.7606		hsa-miR-676-3p	9.68238	18.2374	21.9385	16.6194		hsa-miR-1976	0	0	0	0
	hsa-miR-140-3p	27.0728	0	0	9.02428			hsa-miR-4659b-5p	0	0	81.064	27.0213		hsa-miR-24-2-5p	29.6077	17.5005	0	15.7027		hsa-miR-22-5p	15.6921	13.6306	18.2987	15.8738		hsa-miR-4420	0	0	0	0
	hsa-miR-125b-1-3p	10.1523	9.4138	7.45165	9.00592			hsa-miR-584-5p	3.80329	76.5836	0.212766	26.8666		hsa-miR-1249-3p	29.6077	17.5005	0	15.7027		hsa-miR-3173-5p	20.9089	9.45115	17.2516	15.8706		hsa-miR-4254	0	0	0	0
	hsa-miR-339-3p	10.1523	9.4138	7.45165	9.00592			hsa-miR-3615	1.26776	31.2461	47.0214	26.5118		hsa-miR-9-5p	0	29.1674	16.5529	15.2401		hsa-miR-125a-3p	16.4016	15.0553	16.1048	15.8539		hsa-miR-5585-5p	0	0	0	0
	hsa-miR-1908-5p	13.5364	9.4138	3.72582	8.89202			hsa-miR-5001-3p	2.53553	33.3905	41.0639	25.6633		hsa-miR-6742-3p	44.4115	0	0	14.8038		hsa-miR-30c-2-3p	19.7404	9.26118	18.4981	15.8332		hsa-miR-5585-3p	0	0	0	0
	hsa-miR-326	13.5364	9.4138	3.72582	8.89202			hsa-miR-6820-5p	76.0659	0	0	25.3553		hsa-miR-4488	44.4115	0	0	14.8038		hsa-miR-379-5p	14.0228	17.715	15.5564	15.7647		hsa-miR-3605-5p	0	0	0	0
	hsa-miR-32-5p	16.9205	9.4138	0	8.77811			hsa-miR-133a-3p	36.7652	0.306334	38.7235	25.265		hsa-miR-194-3p	44.4115	0	0	14.8038		hsa-miR-1229-3p	17.6954	16.5276	12.9138	15.7123		hsa-miR-552-3p	0	0	0	0
	hsa-miR-141-3p	6.76821	18.8276	0	8.53194			hsa-miR-887-3p	7.60659	2.75701	64.681	25.0149		hsa-miR-7108-5p	44.4115	0	0	14.8038		hsa-miR-135b-3p	20.0742	14.8179	12.0662	15.6528		hsa-miR-552-5p	0	0	0	0
	hsa-miR-129-2-3p	16.9205	0	7.45165	8.12406			hsa-miR-219a-5p	63.3882	7.9647	3.40426	24.9191		hsa-miR-6722-3p	44.4115	0	0	14.8038		hsa-miR-592	16.6938	13.5356	16.3043	15.5112		hsa-miR-4255	0	0	0	0
	hsa-miR-25-5p	3.38411	9.4138	11.1775	7.99179			hsa-miR-219b-3p	63.3882	7.9647	3.40426	24.9191		hsa-miR-454-3p	0	40.8344	3.31058	14.715		hsa-miR-124-3p	6.63577	9.35616	29.7665	15.2528		hsa-miR-6732-5p	0	0	0	0
	hsa-miR-340-5p	23.6887	0	0	7.89625			hsa-miR-132-5p	11.4099	24.5068	37.6597	24.5254		hsa-miR-1301-3p	0	35.0009	6.62116	13.874		hsa-miR-29b-1-5p	15.9425	12.8232	16.3541	15.0399		hsa-miR-6732-3p	0	0	0	0
	hsa-miR-30e-5p	10.1523	9.4138	3.72582	7.76398			hsa-miR-486-3p	46.9073	0	26.1703	24.3592		hsa-miR-106b-3p	29.6077	11.667	0	13.7582		hsa-miR-140-3p	13.9393	16.0527	15.0578	15.0166		hsa-miR-5581-5p	0	0	0	0
	hsa-miR-1468-5p	10.1523	9.4138	3.72582	7.76398			hsa-miR-486-5p	46.9073	0	26.1703	24.3592		hsa-miR-615-3p	0	40.8344	0	13.6115		hsa-miR-760	15.6921	5.98414	23.2847	14.987		hsa-miR-3659	0	0	0	0
	hsa-miR-199a-3p	10.1523	0	11.1775	7.10993			hsa-miR-339-3p	0	44.4185	27.6596	24.026		hsa-miR-191-3p	0	40.8344	0	13.6115		hsa-miR-124-3p	8.05473	8.64376	27.3234	14.674		hsa-miR-30e-5p	0	0	0	0
	hsa-miR-767-5p	20.3046	0	0	6.76821			hsa-miR-324-3p	2.53553	0	69.3618	23.9658		hsa-miR-671-5p	29.6077	5.83349	3.31058	12.9173		hsa-miR-499a-5p	13.6471	18.4274	11.5177	14.5307		hsa-miR-30c-5p	0	0	0	0
	hsa-miR-339-5p	3.38411	9.4138	7.45165	6.74985			hsa-miR-548e-3p	70.9948	0	0	23.6649		hsa-miR-330-5p	14.8038	23.334	0	12.7126		hsa-miR-499b-3p	13.6471	18.4274	11.5177	14.5307		hsa-miR-6733-5p	0	0	0	0
	hsa-miR-1304-5p	6.76821	9.4138	3.72582	6.63595			hsa-miR-3173-5p	69.7271	0.306334	0	23.3445		hsa-miR-212-3p	14.8038	17.5005	3.31058	11.8716		hsa-miR-124-3p	8.34688	9.30867	25.8276	14.4944		hsa-miR-6733-3p	0	0	0	0
	hsa-miR-585-3p	6.76821	9.4138	3.72582	6.63595			hsa-miR-3115	68.4593	0	0	22.8198		hsa-miR-3065-5p	14.8038	17.5005	3.31058	11.8716		hsa-miR-500a-5p	16.0677	13.6306	13.2628	14.3204		hsa-miR-6734-5p	0	0	0	0
	hsa-miR-17-3p	10.1523	9.4138	0	6.52204			hsa-miR-342-5p	0	0.306334	66.8087	22.3717		hsa-miR-338-3p	14.8038	17.5005	3.31058	11.8716		hsa-miR-301a-5p	15.4417	19.0923	7.97763	14.1705		hsa-miR-6734-3p	0	0	0	0
	hsa-miR-744-3p	10.1523	9.4138	0	6.52204			hsa-miR-556-3p	0	33.0841	33.8299	22.3047		hsa-miR-199a-5p	14.8038	17.5005	3.31058	11.8716		hsa-miR-129-2-3p	14.7322	19.9946	7.27959	14.0022		hsa-miR-6735-5p	0	0	0	0
	hsa-miR-218-5p	10.1523	9.4138	0	6.52204			hsa-miR-30e-5p	0	30.0208	36.8086	22.2765		hsa-miR-148b-3p	29.6077	5.83349	0	11.8137		hsa-miR-4659a-3p	11.8943	13.5831	15.4567	13.6447		hsa-miR-6735-3p	0	0	0	0
	hsa-miR-491-5p	10.1523	9.4138	0	6.52204			hsa-miR-212-3p	6.33882	2.45068	57.2342	22.0079		hsa-miR-17-3p	29.6077	0	3.31058	10.9728		hsa-miR-4659b-5p	11.8943	13.5831	15.4567	13.6447		hsa-miR-6079	0	0	0	0
	hsa-let-7f-5p	10.1523	9.4138	0	6.52204			hsa-miR-4474-3p	0	31.8588	32.9788	21.6125		hsa-miR-141-5p	0	29.1674	3.31058	10.826		hsa-miR-218-5p	11.6439	14.3904	14.7088	13.581		hsa-miR-5584-5p	0	0	0	0
	hsa-miR-624-5p	0	18.8276	0	6.27587			hsa-miR-4485-3p	22.8198	22.0561	18.9362	21.2707		hsa-miR-1271-5p	0	29.1674	3.31058	10.826		hsa-miR-371a-3p	12.3951	14.9604	13.3625	13.5727		hsa-miR-5584-3p	0	0	0	0
	hsa-miR-128-3p	0	18.8276	0	6.27587			hsa-miR-516b-5p	0	25.4258	38.0852	21.1703		hsa-miR-99a-3p	14.8038	17.5005	0	10.7681		hsa-miR-371b-5p	12.3951	14.9604	13.3625	13.5727		hsa-miR-4421	0	0	0	0
	hsa-miR-137	13.5364	0	3.72582	5.75408			hsa-miR-218-5p	21.552	15.6231	25.3192	20.8314		hsa-miR-874-3p	14.8038	17.5005	0	10.7681		hsa-miR-641	15.5252	16.1477	8.57596	13.4163		hsa-miR-6500-5p	0	0	0	0
	hsa-miR-625-3p	13.5364	0	3.72582	5.75408			hsa-miR-495-5p	57.0494	4.90135	0	20.6503		hsa-miR-93-3p	14.8038	11.667	3.31058	9.92714		hsa-miR-92a-1-5p	10.8509	12.8232	16.4539	13.376		hsa-miR-6500-3p	0	0	0	0
	hsa-miR-369-5p	13.5364	0	3.72582	5.75408			hsa-miR-16-2-3p	0	60.0416	1.06383	20.3685		hsa-miR-194-5p	29.6077	0	0	9.86923		hsa-miR-491-5p	11.1848	12.2058	16.5037	13.2981		hsa-miR-761	0	0	0	0
	hsa-miR-769-3p	16.9205	0	0	5.64018			hsa-miR-296-3p	0	9.49637	50.4256	19.974		hsa-miR-6716-5p	29.6077	0	0	9.86923		hsa-miR-1276	15.1078	10.7335	13.8113	13.2175		hsa-miR-1273f	0	0	0	0
	hsa-miR-592	16.9205	0	0	5.64018			hsa-miR-548j-5p	0	0	59.7874	19.9291		hsa-miR-4701-5p	29.6077	0	0	9.86923		hsa-miR-4423-5p	13.6054	11.3509	14.3099	13.0887		hsa-miR-5095	0	0	0	0
	hsa-miR-501-5p	16.9205	0	0	5.64018			hsa-miR-3130-5p	59.5849	0	0	19.8616		hsa-miR-6778-3p	29.6077	0	0	9.86923		hsa-miR-550a-5p	16.6938	8.83374	13.1132	12.8802		hsa-miR-1273g-5p	0	0	0	0
	hsa-miR-664b-3p	16.9205	0	0	5.64018			hsa-miR-3130-3p	59.5849	0	0	19.8616		hsa-miR-3065-3p	29.6077	0	0	9.86923		hsa-miR-550b-3p	16.6938	8.83374	13.1132	12.8802		hsa-miR-1273g-3p	0	0	0	0
	hsa-miR-103a-2-5p	0	9.4138	7.45165	5.62182			hsa-miR-10a-3p	2.53553	22.9751	33.1916	19.5674		hsa-miR-125a-3p	29.6077	0	0	9.86923		hsa-miR-331-5p	15.7339	17.43	5.3849	12.8496		hsa-miR-4781-5p	0	0	0	0
	hsa-miR-4634	0	9.4138	7.45165	5.62182			hsa-let-7f-5p	3.80329	14.3977	37.2341	18.4784		hsa-miR-3928-3p	29.6077	0	0	9.86923		hsa-miR-624-5p	6.34363	15.7203	15.7558	12.6066		hsa-miR-4781-3p	0	0	0	0
	hsa-miR-7706	3.38411	9.4138	3.72582	5.50791			hsa-miR-1260b	50.7106	3.98235	0.212766	18.3019		hsa-miR-6819-5p	29.6077	0	0	9.86923		hsa-miR-18b-3p	12.0612	13.4881	12.2158	12.5884		hsa-miR-4422	0	0	0	0
	hsa-miR-324-5p	3.38411	9.4138	3.72582	5.50791			hsa-miR-6807-3p	0	0	54.8937	18.2979		hsa-miR-6823-3p	29.6077	0	0	9.86923		hsa-miR-103a-3p	13.6889	10.306	13.4124	12.4691		hsa-miR-4711-5p	0	0	0	0
	hsa-miR-122-5p	3.38411	9.4138	3.72582	5.50791			hsa-miR-4745-3p	0	54.8339	0	18.278		hsa-miR-4634	29.6077	0	0	9.86923		hsa-miR-103b	13.6889	10.306	13.4124	12.4691		hsa-miR-4711-3p	0	0	0	0
	hsa-miR-3591-3p	3.38411	9.4138	3.72582	5.50791			hsa-miR-424-3p	5.07106	22.0561	27.0213	18.0495		hsa-miR-4423-5p	0	29.1674	0	9.72248		hsa-miR-378a-5p	16.0677	11.8258	9.274	12.3892		hsa-miR-3116	0	0	0	0
	hsa-miR-4636	3.38411	9.4138	3.72582	5.50791			hsa-miR-744-3p	0	0	53.8299	17.9433		hsa-miR-942-5p	0	29.1674	0	9.72248		hsa-miR-589-5p	12.729	8.64376	15.7558	12.3762		hsa-miR-3116	0	0	0	0
	hsa-miR-93-3p	3.38411	9.4138	3.72582	5.50791			hsa-miR-4784	0	0	53.1916	17.7305		hsa-miR-331-3p	0	29.1674	0	9.72248		hsa-miR-652-5p	13.1881	13.5831	10.1216	12.2976		hsa-miR-6068	0	0	0	0
	hsa-miR-188-5p	3.38411	9.4138	3.72582	5.50791			hsa-miR-7705	0	51.4642	0.425533	17.2966		hsa-miR-664b-3p	0	29.1674	0	9.72248		hsa-miR-769-5p	10.7675	12.3482	13.3127	12.1428		hsa-miR-4794	0	0	0	0
	hsa-miR-5581-3p	6.76821	9.4138	0	5.394			hsa-miR-190a-5p	0	15.0104	36.5958	17.2021		hsa-miR-27b-5p	0	17.5005	9.93174	9.14407		hsa-miR-29a-5p	9.2233	17.525	9.67288	12.1404		hsa-miR-3671	0	0	0	0
	hsa-miR-3173-5p	6.76821	9.4138	0	5.394			hsa-miR-29c-3p	0	0	51.4895	17.1632		hsa-miR-376c-3p	0	23.334	3.31058	8.88151		hsa-miR-550a-5p	14.148	8.59627	13.6118	12.1187		hsa-miR-101-5p	0	0	0	0
	hsa-miR-3126-3p	6.76821	9.4138	0	5.394			hsa-miR-520g-3p	0	50.5452	0	16.8484		hsa-miR-6794-5p	14.8038	11.667	0	8.82361		hsa-miR-550b-3p	14.148	8.59627	13.6118	12.1187		hsa-miR-101-3p	0	0	0	0
	hsa-miR-185-5p	6.76821	9.4138	0	5.394			hsa-miR-652-5p	0	0.306334	49.5746	16.627		hsa-let-7f-2-3p	14.8038	11.667	0	8.82361		hsa-miR-501-3p	16.4433	7.88387	11.767	12.0314		hsa-miR-3117-3p	0	0	0	0
	hsa-miR-16-2-3p	6.76821	9.4138	0	5.394			hsa-miR-3130-3p	49.4428	0	0	16.4809		hsa-miR-103a-3p	14.8038	5.83349	3.31058	7.98264		hsa-miR-323a-3p	8.43034	9.97357	17.2018	11.8686		hsa-miR-3117-5p	0	0	0	0
	hsa-miR-887-5p	6.76821	9.4138	0	5.394			hsa-miR-3130-5p	49.4428	0	0	16.4809		hsa-miR-103b	14.8038	5.83349	3.31058	7.98264		hsa-miR-3909	12.9377	10.8285	11.7171	11.8278		hsa-miR-1262	0	0	0	0
	hsa-miR-33a-5p	10.1523	0	3.72582	4.62605			hsa-miR-26b-3p	0	28.1828	21.0639	16.4155		hsa-miR-450a-5p	14.8038	5.83349	3.31058	7.98264		hsa-miR-451a	13.1463	11.2084	11.069	11.8079		hsa-miR-186-5p	0	0	0	0
	hsa-miR-135a-5p	10.1523	0	3.72582	4.62605			hsa-miR-203a-3p	0	28.4891	19.5745	16.0212		hsa-miR-664a-3p	0	23.334	0	7.77799		hsa-miR-30d-3p	7.80433	13.6306	13.3127	11.5825		hsa-miR-186-3p	0	0	0	0
	hsa-miR-106b-3p	10.1523	0	3.72582	4.62605			hsa-miR-203b-5p	0	28.4891	19.5745	16.0212		hsa-miR-18a-5p	0	23.334	0	7.77799		hsa-miR-135a-3p	10.8092	12.3482	11.1687	11.442		hsa-miR-7156-5p	0	0	0	0
	hsa-miR-676-3p	10.1523	0	3.72582	4.62605			hsa-miR-526b-5p	0	47.4818	0	15.8273		hsa-miR-625-5p	0	23.334	0	7.77799		hsa-miR-301b-3p	10.4336	15.6253	8.02749	11.3621		hsa-miR-7156-3p	0	0	0	0
	hsa-miR-374b-3p	10.1523	0	3.72582	4.62605			hsa-miR-31-3p	0	0	47.4469	15.8156		hsa-miR-6803-3p	0	23.334	0	7.77799		hsa-miR-452-5p	20.2412	10.2585	2.79217	11.0973		hsa-miR-4423-5p	0	0	0	0
	hsa-miR-374c-5p	10.1523	0	3.72582	4.62605			hsa-miR-6747-3p	1.26776	45.6438	0	15.6372		hsa-miR-499a-5p	0	23.334	0	7.77799		hsa-miR-518b	10.6423	14.058	8.42637	11.0422		hsa-miR-4423-3p	0	0	0	0
	hsa-miR-548l	13.5364	0	0	4.51214			hsa-miR-516a-5p	1.26776	18.3801	27.2341	15.6273		hsa-miR-499b-3p	0	23.334	0	7.77799		hsa-miR-5699-3p	11.31	8.31131	12.4152	10.6788		hsa-miR-7856-5p	0	0	0	0
	hsa-miR-150-5p	13.5364	0	0	4.51214			hsa-miR-501-3p	0	46.5628	0.212766	15.5919		hsa-miR-551b-3p	0	23.334	0	7.77799		hsa-miR-374a-3p	10.3501	16.1952	4.48742	10.3442		hsa-miR-760	0	0	0	0
	hsa-miR-3909	13.5364	0	0	4.51214			hsa-miR-6735-3p	0	0	45.9575	15.3192		hsa-miR-598-3p	0	23.334	0	7.77799		hsa-miR-452-3p	15.0661	11.5883	4.1384	10.2643		hsa-miR-378g	0	0	0	0
	hsa-miR-92a-2-5p	13.5364	0	0	4.51214			hsa-miR-519b-3p	0	0	45.7448	15.2483		hsa-miR-23b-5p	0	23.334	0	7.77799		hsa-miR-363-5p	14.3984	9.16619	7.17987	10.2481		hsa-miR-2682-5p	0	0	0	0
	hsa-miR-30c-1-3p	0	9.4138	3.72582	4.37988			hsa-miR-708-5p	1.26776	0.612669	43.6171	15.1658		hsa-miR-339-5p	0	11.667	9.93174	7.19957		hsa-miR-103a-2-5p	11.6022	10.496	8.17707	10.0917		hsa-miR-2682-3p	0	0	0	0
	hsa-miR-92b-5p	0	9.4138	3.72582	4.37988			hsa-miR-148a-5p	0	0	44.8937	14.9646		hsa-miR-199a-3p	14.8038	0	6.62116	7.14167		hsa-miR-671-3p	12.103	8.16883	9.274	9.8486		hsa-miR-137	0	0	0	0
	hsa-miR-4685-3p	0	9.4138	3.72582	4.37988			hsa-miR-23b-5p	2.53553	41.9678	0.212766	14.9054		hsa-miR-3605-3p	0	17.5005	3.31058	6.93702		hsa-miR-671-5p	11.936	13.1081	4.48742	9.84386		hsa-miR-553	0	0	0	0
	hsa-miR-6795-3p	0	9.4138	3.72582	4.37988			hsa-miR-196b-3p	0	0	44.6809	14.8936		hsa-miR-133a-3p	0	17.5005	3.31058	6.93702		hsa-miR-34c-3p	10.058	10.7335	8.47624	9.75589		hsa-miR-7852-3p	0	0	0	0
	hsa-miR-518b	0	9.4138	3.72582	4.37988			hsa-miR-767-3p	0	0	44.6809	14.8936		hsa-miR-151a-3p	0	17.5005	3.31058	6.93702		hsa-miR-6789-3p	9.3485	7.83638	11.7171	9.63401		hsa-miR-197-5p	0	0	0	0
	hsa-miR-26b-3p	0	9.4138	3.72582	4.37988			hsa-miR-1287-5p	1.26776	0	42.766	14.6779		hsa-miR-135b-3p	14.8038	5.83349	0	6.87911		hsa-miR-127-3p	11.3518	8.02635	9.22414	9.53408		hsa-miR-4256	0	0	0	0
	hsa-miR-4423-5p	3.38411	9.4138	0	4.26597			hsa-miR-6511b-3p	39.3007	4.59502	0	14.6319		hsa-miR-151b	14.8038	5.83349	0	6.87911		hsa-miR-24-1-5p	5.00813	15.0079	8.32665	9.44754		hsa-miR-548ac	0	0	0	0
	hsa-miR-29c-3p	3.38411	9.4138	0	4.26597			hsa-miR-519d-3p	0	43.8058	0	14.6019		hsa-miR-628-3p	14.8038	5.83349	0	6.87911		hsa-miR-30c-1-3p	9.26503	12.9656	6.08295	9.43787		hsa-miR-6736-5p	0	0	0	0
	hsa-miR-1343-3p	3.38411	9.4138	0	4.26597			hsa-miR-188-5p	0	43.4995	0.212766	14.5708		hsa-miR-324-3p	14.8038	5.83349	0	6.87911		hsa-miR-1908-5p	9.43197	6.3166	12.2158	9.32144		hsa-miR-6736-3p	0	0	0	0
	hsa-miR-331-5p	3.38411	9.4138	0	4.26597			hsa-miR-1298-5p	0	0	43.4043	14.4681		hsa-miR-301a-3p	14.8038	5.83349	0	6.87911		hsa-miR-450a-5p	6.51056	10.0686	11.3681	9.31575		hsa-miR-5087	0	0	0	0
	hsa-miR-127-3p	3.38411	9.4138	0	4.26597			hsa-miR-17-3p	0	0.306334	42.9788	14.4284		hsa-miR-330-3p	14.8038	5.83349	0	6.87911		hsa-miR-32-3p	6.6775	11.4934	9.67288	9.28125		hsa-miR-6077	0	0	0	0
	hsa-miR-22-5p	3.38411	9.4138	0	4.26597			hsa-miR-6511b-3p	34.2296	8.8837	0	14.3711		hsa-miR-153-3p	14.8038	5.83349	0	6.87911		hsa-miR-4691-5p	0.0417344	0.0474932	27.6724	9.25388		hsa-miR-6878-5p	0	0	0	0
	hsa-miR-195-5p	3.38411	9.4138	0	4.26597			hsa-miR-125a-3p	0	0	42.3405	14.1135		hsa-let-7c-3p	14.8038	5.83349	0	6.87911		hsa-miR-199a-5p	8.43034	14.153	5.1356	9.23964		hsa-miR-6878-3p	0	0	0	0
	hsa-miR-3679-5p	3.38411	9.4138	0	4.26597			hsa-miR-6081	0	41.6615	0	13.8872		hsa-let-7b-3p	14.8038	5.83349	0	6.87911		hsa-miR-3679-5p	10.8927	10.686	5.23532	8.93799		hsa-miR-4257	0	0	0	0
	hsa-miR-1229-3p	3.38411	9.4138	0	4.26597			hsa-miR-767-5p	0	0	41.4894	13.8298		hsa-let-7g-3p	14.8038	5.83349	0	6.87911		hsa-miR-224-3p	8.59728	8.12134	9.72274	8.81379		hsa-miR-554	0	0	0	0
	hsa-miR-550a-5p	3.38411	9.4138	0	4.26597			hsa-miR-532-3p	1.26776	39.8235	0.212766	13.768		hsa-miR-4651	14.8038	5.83349	0	6.87911		hsa-miR-92a-2-5p	5.96802	10.496	9.5233	8.66244		hsa-miR-8083	0	0	0	0
	hsa-miR-550b-3p	3.38411	9.4138	0	4.26597			hsa-miR-516a-5p	1.26776	16.2357	23.4043	13.6359		hsa-miR-671-3p	14.8038	5.83349	0	6.87911		hsa-miR-29c-3p	6.26016	11.1134	7.82805	8.40054		hsa-miR-6737-5p	0	0	0	0
	hsa-miR-590-5p	3.38411	9.4138	0	4.26597			hsa-miR-548o-3p	0	11.6407	29.149	13.5966		hsa-miR-383-5p	14.8038	5.83349	0	6.87911		hsa-miR-1245b-3p	6.05148	10.4485	8.62582	8.37527		hsa-miR-6737-3p	0	0	0	0
	hsa-miR-501-3p	3.38411	9.4138	0	4.26597			hsa-miR-548o-3p	0	10.4154	28.9362	13.1172		hsa-miR-30d-3p	14.8038	5.83349	0	6.87911		hsa-miR-130a-5p	7.55392	11.5883	5.98322	8.37516		hsa-miR-5698	0	0	0	0
	hsa-miR-18b-3p	3.38411	9.4138	0	4.26597			hsa-miR-577	0	0	38.7235	12.9078		hsa-miR-6850-5p	14.8038	5.83349	0	6.87911		hsa-miR-450b-5p	9.39023	8.26382	7.27959	8.31121		hsa-miR-190b	0	0	0	0
	hsa-miR-525-5p	0	0	11.1775	3.72582			hsa-miR-199a-3p	8.87435	10.4154	19.149	12.8129		hsa-miR-320e	0	11.667	6.62116	6.09605		hsa-miR-2116-3p	7.09484	8.02635	9.7726	8.29793		hsa-miR-4258	0	0	0	0
	hsa-miR-429	6.76821	0	3.72582	3.49801			hsa-miR-106a-3p	0	0	38.298	12.766		hsa-miR-589-5p	0	11.667	6.62116	6.09605		hsa-miR-3139	9.4737	7.31395	8.02749	8.27172		hsa-miR-555	0	0	0	0
	hsa-miR-3117-3p	6.76821	0	3.72582	3.49801			hsa-let-7d-5p	22.8198	1.22534	14.0426	12.6959		hsa-miR-326	14.8038	0	3.31058	6.03814		hsa-miR-3661	3.04661	10.496	11.1687	8.2371		hsa-miR-6738-5p	0	0	0	0
	hsa-miR-6511b-3p	6.76821	0	3.72582	3.49801			hsa-miR-135a-3p	0	0	37.0214	12.3405		hsa-miR-4510	14.8038	0	3.31058	6.03814		hsa-miR-597-3p	9.2233	5.74668	9.72274	8.23091		hsa-miR-6738-3p	0	0	0	0
	hsa-miR-98-5p	6.76821	0	3.72582	3.49801			hsa-miR-301a-5p	0	0.306334	36.3831	12.2298		hsa-miR-636	14.8038	0	3.31058	6.03814		hsa-miR-1249-3p	5.80108	9.59363	9.12442	8.17304		hsa-miR-9-5p	0	0	0	0
	hsa-miR-194-5p	10.1523	0	0	3.38411			hsa-miR-330-5p	3.80329	0	32.766	12.1898		hsa-miR-125b-1-3p	0	17.5005	0	5.83349		hsa-miR-629-5p	12.6873	3.467	8.17707	8.11044		hsa-miR-9-3p	0	0	0	0
	hsa-miR-409-3p	10.1523	0	0	3.38411			hsa-miR-518f-3p	1.26776	35.2285	0	12.1654		hsa-miR-26a-2-3p	0	17.5005	0	5.83349		hsa-miR-93-3p	9.30677	8.02635	6.98043	8.10452		hsa-miR-765	0	0	0	0
	hsa-miR-7-2-3p	10.1523	0	0	3.38411			hsa-miR-5581-3p	0	36.4538	0	12.1513		hsa-miR-642a-5p	0	17.5005	0	5.83349		hsa-miR-302c-5p	9.76584	4.60684	9.5233	7.96533		hsa-miR-4259	0	0	0	0
	hsa-miR-3529-5p	10.1523	0	0	3.38411			hsa-miR-503-5p	3.80329	32.1651	0	11.9895		hsa-miR-642b-3p	0	17.5005	0	5.83349		hsa-miR-365b-5p	9.05636	2.89709	11.9166	7.95668		hsa-miR-5187-5p	0	0	0	0
	hsa-miR-187-3p	10.1523	0	0	3.38411			hsa-miR-671-3p	0	0.612669	35.1065	11.9064		hsa-miR-769-5p	0	17.5005	0	5.83349		hsa-miR-487b-3p	5.42547	11.0184	7.32945	7.92445		hsa-miR-5187-3p	0	0	0	0
	hsa-miR-6819-3p	10.1523	0	0	3.38411			hsa-miR-518c-3p	0	35.5348	0	11.8449		hsa-miR-182-3p	0	17.5005	0	5.83349		hsa-miR-579-5p	6.05148	7.97886	9.5233	7.85121		hsa-miR-4654	0	0	0	0
	hsa-miR-4791	10.1523	0	0	3.38411			hsa-miR-522-3p	2.53553	0	32.766	11.7672		hsa-miR-221-5p	0	17.5005	0	5.83349		hsa-miR-500a-3p	11.1431	7.17147	5.1356	7.81672		hsa-miR-556-5p	0	0	0	0
	hsa-miR-3622b-5p	10.1523	0	0	3.38411			hsa-miR-1294	0	0	35.1065	11.7022		hsa-miR-421	0	17.5005	0	5.83349		hsa-miR-2682-3p	5.59241	8.45379	9.22414	7.75678		hsa-miR-556-3p	0	0	0	0
	hsa-miR-3622a-3p	10.1523	0	0	3.38411			hsa-miR-363-5p	0	34.9221	0	11.6407		hsa-miR-424-3p	0	5.83349	9.93174	5.25507		hsa-miR-409-3p	5.80108	5.22425	12.2158	7.74703		hsa-miR-3658	0	0	0	0
	hsa-miR-31-3p	10.1523	0	0	3.38411			hsa-miR-1908-5p	1.26776	0.306334	33.1916	11.5886		hsa-miR-483-3p	0	11.667	3.31058	4.99252		hsa-let-7d-5p	7.97127	10.401	4.637	7.66976		hsa-miR-921	0	0	0	0
	hsa-miR-3074-3p	10.1523	0	0	3.38411			hsa-miR-29c-5p	3.80329	24.5068	4.68086	10.997		hsa-miR-1304-5p	0	11.667	3.31058	4.99252		hsa-miR-26a-2-3p	7.47045	9.21368	6.13281	7.60565		hsa-miR-1255b-5p	0	0	0	0
	hsa-miR-500a-5p	10.1523	0	0	3.38411			hsa-miR-671-5p	0	31.8588	0.851066	10.9033		hsa-miR-200c-5p	0	11.667	3.31058	4.99252		hsa-miR-26a-1-3p	4.54905	10.211	7.87791	7.546		hsa-miR-1255b-2-3p	0	0	0	0
	hsa-miR-450b-5p	10.1523	0	0	3.38411			hsa-miR-3126-5p	0	32.4715	0	10.8238		hsa-miR-4636	0	11.667	3.31058	4.99252		hsa-miR-3115	7.47045	4.2269	10.8695	7.52229		hsa-miR-557	0	0	0	0
	hsa-miR-1254	0	9.4138	0	3.13793			hsa-miR-3692-3p	0	32.4715	0	10.8238		hsa-miR-378g	14.8038	0	0	4.93462		hsa-miR-1307-5p	5.55067	11.1609	5.6342	7.44859		hsa-miR-3119	0	0	0	0
	hsa-miR-6743-3p	0	9.4138	0	3.13793			hsa-miR-6788-3p	31.6941	0	0	10.5647		hsa-miR-215-5p	14.8038	0	0	4.93462		hsa-miR-129-5p	9.51544	6.55406	6.18267	7.41739		hsa-miR-3119	0	0	0	0
	hsa-miR-302e	0	9.4138	0	3.13793			hsa-miR-3661	0	31.2461	0	10.4154		hsa-miR-616-3p	14.8038	0	0	4.93462		hsa-miR-183-3p	5.38373	5.84166	10.6701	7.29849		hsa-miR-1295a	0	0	0	0
	hsa-miR-1908-3p	0	9.4138	0	3.13793			hsa-miR-183-3p	5.07106	25.7321	0.212766	10.3386		hsa-miR-4303	14.8038	0	0	4.93462		hsa-miR-5100	7.97127	4.60684	9.274	7.28404		hsa-miR-1295b-5p	0	0	0	0
	hsa-miR-3913-5p	0	9.4138	0	3.13793			hsa-miR-3659	0	30.6334	0	10.2111		hsa-miR-299-5p	14.8038	0	0	4.93462		hsa-miR-488-3p	10.3919	3.37202	7.52889	7.09759		hsa-miR-1295b-3p	0	0	0	0
	hsa-miR-3913-3p	0	9.4138	0	3.13793			hsa-miR-520a-5p	0	0	30.0001	10		hsa-miR-541-5p	14.8038	0	0	4.93462		hsa-miR-1292-5p	6.21842	5.65169	8.67568	6.8486		hsa-miR-214-5p	0	0	0	0
	hsa-miR-494-5p	0	9.4138	0	3.13793			hsa-miR-1301-3p	5.07106	23.5878	0.851066	9.83663		hsa-miR-409-5p	14.8038	0	0	4.93462		hsa-miR-6819-3p	2.92141	5.55671	11.767	6.74837		hsa-miR-214-3p	0	0	0	0
	hsa-miR-154-5p	0	9.4138	0	3.13793			hsa-miR-629-5p	0	29.1018	0	9.70059		hsa-miR-628-5p	14.8038	0	0	4.93462		hsa-miR-605-5p	6.42709	3.75196	9.42358	6.53421		hsa-miR-3120-3p	0	0	0	0
	hsa-miR-4516	0	9.4138	0	3.13793			hsa-miR-19a-3p	0	28.1828	0.212766	9.46518		hsa-miR-190a-5p	14.8038	0	0	4.93462		hsa-miR-6780b-3p	7.09484	5.17676	7.13001	6.4672		hsa-miR-3120-5p	0	0	0	0
	hsa-miR-301a-5p	0	9.4138	0	3.13793			hsa-miR-1270	0	27.5701	0	9.19003		hsa-miR-212-5p	14.8038	0	0	4.93462		hsa-miR-95-3p	6.59403	3.41951	9.12442	6.37932		hsa-miR-199a-5p	0	0	0	0
	hsa-miR-6794-5p	0	9.4138	0	3.13793			hsa-miR-142-3p	0	0	27.4469	9.14896		hsa-miR-6776-3p	14.8038	0	0	4.93462		hsa-miR-3605-5p	6.76097	6.79153	5.53448	6.36233		hsa-miR-488-5p	0	0	0	0
	hsa-miR-6795-5p	0	9.4138	0	3.13793			hsa-miR-548t-5p	1.26776	26.0384	0	9.10206		hsa-miR-744-3p	14.8038	0	0	4.93462		hsa-miR-1245a	4.38211	10.1635	4.03868	6.19478		hsa-miR-488-3p	0	0	0	0
	hsa-miR-5088-3p	0	9.4138	0	3.13793			hsa-miR-6514-5p	0	27.2638	0	9.08792		hsa-miR-144-5p	14.8038	0	0	4.93462		hsa-miR-1245b-5p	4.38211	10.1635	4.03868	6.19478		hsa-miR-4424	0	0	0	0
	hsa-miR-5001-3p	0	9.4138	0	3.13793			hsa-miR-1276	1.26776	25.7321	0	8.99995		hsa-miR-6783-3p	14.8038	0	0	4.93462		hsa-miR-4685-3p	3.04661	5.22425	9.97204	6.08097		hsa-miR-3121-3p	0	0	0	0
	hsa-miR-6869-5p	0	9.4138	0	3.13793			hsa-miR-371a-5p	0	26.9574	0	8.98581		hsa-miR-1539	14.8038	0	0	4.93462		hsa-miR-767-5p	6.59403	2.99207	8.62582	6.07064		hsa-miR-3121-5p	0	0	0	0
	hsa-miR-301b-3p	0	9.4138	0	3.13793			hsa-miR-371b-3p	0	26.9574	0	8.98581		hsa-miR-4745-5p	14.8038	0	0	4.93462		hsa-miR-20a-3p	8.80595	6.3166	2.99161	6.03805		hsa-miR-4426	0	0	0	0
	hsa-miR-7976	0	9.4138	0	3.13793			hsa-miR-9-3p	0	2.14434	24.6809	8.94175		hsa-miR-1227-5p	14.8038	0	0	4.93462		hsa-miR-654-3p	6.76097	5.93665	5.23532	5.97765		hsa-miR-1278	0	0	0	0
	hsa-miR-3688-5p	0	9.4138	0	3.13793			hsa-miR-195-5p	1.26776	23.5878	1.9149	8.92347		hsa-miR-4748	14.8038	0	0	4.93462		hsa-miR-190a-5p	8.22167	6.55406	2.99161	5.92245		hsa-miR-4735-5p	0	0	0	0
	hsa-miR-3688-3p	0	9.4138	0	3.13793			hsa-miR-181b-5p	20.2842	2.75701	3.61703	8.88609		hsa-miR-23a-5p	14.8038	0	0	4.93462		hsa-miR-361-3p	6.05148	9.40365	2.29357	5.91624		hsa-miR-4735-3p	0	0	0	0
	hsa-miR-103a-3p	0	9.4138	0	3.13793			hsa-miR-200b-3p	1.26776	0	25.3192	8.86232		hsa-miR-517c-3p	14.8038	0	0	4.93462		hsa-miR-30b-3p	3.42222	5.79417	8.5261	5.91416		hsa-miR-181b-3p	0	0	0	0
	hsa-miR-103b	0	9.4138	0	3.13793			hsa-miR-9-3p	0	3.06334	23.4043	8.82255		hsa-miR-548j-5p	14.8038	0	0	4.93462		hsa-miR-4636	4.21517	9.16619	4.33784	5.9064		hsa-miR-181a-5p	0	0	0	0
	hsa-miR-29a-5p	0	9.4138	0	3.13793			hsa-miR-92a-2-5p	1.26776	25.1194	0	8.79573		hsa-miR-6889-5p	14.8038	0	0	4.93462		hsa-miR-107	5.88455	7.21897	4.58714	5.89688		hsa-miR-181a-3p	0	0	0	0
	hsa-miR-597-3p	0	9.4138	0	3.13793			hsa-miR-3065-5p	0	25.4258	0.425533	8.6171		hsa-miR-4762-3p	14.8038	0	0	4.93462		hsa-miR-190b	7.17831	6.07913	4.23812	5.83185		hsa-miR-5191	0	0	0	0
	hsa-miR-3150b-3p	0	9.4138	0	3.13793			hsa-miR-338-3p	0	25.4258	0.425533	8.6171		hsa-miR-6822-5p	14.8038	0	0	4.93462		hsa-miR-1270	5.55067	6.64905	5.08574	5.76182		hsa-miR-1231	0	0	0	0
	hsa-miR-3150b-5p	0	9.4138	0	3.13793			hsa-miR-9-3p	0	1.53167	24.0426	8.52476		hsa-miR-6824-5p	14.8038	0	0	4.93462		hsa-let-7c-5p	4.08997	3.56199	9.57316	5.74171		hsa-miR-6739-5p	0	0	0	0
	hsa-miR-3150a-5p	0	9.4138	0	3.13793			hsa-miR-4636	0	25.1194	0	8.37314		hsa-miR-378d	14.8038	0	0	4.93462		hsa-miR-454-5p	4.21517	8.21632	4.73672	5.72274		hsa-miR-6739-3p	0	0	0	0
	hsa-miR-219a-2-3p	0	9.4138	0	3.13793			hsa-miR-4473	1.26776	23.5878	0	8.28517		hsa-miR-887-5p	14.8038	0	0	4.93462		hsa-miR-1-3p	6.51056	5.12927	5.43476	5.69153		hsa-miR-6740-5p	0	0	0	0
	hsa-miR-219b-5p	0	9.4138	0	3.13793			hsa-miR-1251-3p	0	24.8131	0	8.27103		hsa-miR-3661	14.8038	0	0	4.93462		hsa-miR-199a-3p	4.71598	8.21632	3.98882	5.64038		hsa-miR-6740-3p	0	0	0	0
	hsa-miR-652-5p	0	9.4138	0	3.13793			hsa-miR-451b	0	24.8131	0	8.27103		hsa-miR-874-5p	14.8038	0	0	4.93462		hsa-miR-1292-3p	3.75609	3.467	9.47344	5.56551		hsa-miR-135b-3p	0	0	0	0
	hsa-miR-452-5p	0	9.4138	0	3.13793			hsa-miR-1298-3p	0	24.2004	0	8.06681		hsa-miR-148a-5p	14.8038	0	0	4.93462		hsa-miR-181c-3p	3.29702	5.03428	8.32665	5.55265		hsa-miR-6769b-5p	0	0	0	0
	hsa-miR-105-5p	0	9.4138	0	3.13793			hsa-miR-6849-3p	1.26776	22.0561	0	7.77461		hsa-miR-6852-5p	14.8038	0	0	4.93462		hsa-miR-502-3p	4.84119	8.16883	3.58993	5.53332		hsa-miR-6769b-3p	0	0	0	0
	hsa-miR-34c-5p	0	0	7.45165	2.48388			hsa-miR-520d-3p	0	22.3624	0	7.45414		hsa-miR-6853-5p	14.8038	0	0	4.93462		hsa-miR-1908-3p	8.26341	4.41687	3.78938	5.48988		hsa-miR-29c-5p	0	0	0	0
	hsa-miR-495-5p	0	0	7.45165	2.48388			hsa-miR-615-5p	1.26776	20.8307	0	7.36617		hsa-miR-3154	14.8038	0	0	4.93462		hsa-miR-504-5p	4.88292	1.66226	9.92218	5.48912		hsa-miR-29c-3p	0	0	0	0
	hsa-miR-520e	0	0	7.45165	2.48388			hsa-miR-3691-5p	0	0	20.8511	6.95037		hsa-miR-219a-2-3p	14.8038	0	0	4.93462		hsa-miR-548l	4.17344	5.17676	6.98043	5.44354		hsa-miR-29b-3p	0	0	0	0
	hsa-miR-9-3p	3.38411	0	3.72582	2.36998			hsa-miR-4728-3p	0	20.8307	0	6.94358		hsa-miR-219b-5p	14.8038	0	0	4.93462		hsa-miR-4742-3p	4.96639	5.17676	6.18267	5.44194		hsa-miR-29b-2-5p	0	0	0	0
	hsa-miR-135b-3p	3.38411	0	3.72582	2.36998			hsa-miR-6781-5p	0	20.8307	0	6.94358		hsa-miR-23c	14.8038	0	0	4.93462		hsa-miR-4326	6.34363	5.31924	4.43756	5.36681		hsa-miR-205-5p	0	0	0	0
	hsa-miR-301a-3p	3.38411	0	3.72582	2.36998			hsa-miR-95-3p	0	19.9117	0.851066	6.92093		hsa-miR-6894-5p	14.8038	0	0	4.93462		hsa-miR-185-3p	4.63252	5.41423	5.68406	5.2436		hsa-miR-205-3p	0	0	0	0
	hsa-miR-548j-5p	3.38411	0	3.72582	2.36998			hsa-miR-518e-3p	0	19.9117	0	6.63725		hsa-miR-98-3p	14.8038	0	0	4.93462		hsa-miR-200b-3p	1.04336	6.9815	7.17987	5.06824		hsa-miR-4260	0	0	0	0
	hsa-let-7b-5p	3.38411	0	3.72582	2.36998			hsa-miR-1227-3p	2.53553	17.1547	0	6.56342		hsa-miR-18b-3p	14.8038	0	0	4.93462		hsa-miR-556-3p	2.96314	4.93929	7.27959	5.06067		hsa-miR-3122	0	0	0	0
	hsa-miR-589-5p	3.38411	0	3.72582	2.36998			hsa-miR-320d	2.53553	16.5421	0.425533	6.50104		hsa-miR-513c-5p	14.8038	0	0	4.93462		hsa-miR-1910-5p	5.00813	4.2269	5.93336	5.05613		hsa-miR-215-5p	0	0	0	0
	hsa-miR-6741-3p	6.76821	0	0	2.25607			hsa-miR-873-5p	0	0	19.3617	6.45391		hsa-miR-5100	0	0	13.2423	4.4141		hsa-miR-6803-3p	5.2168	2.99207	6.93057	5.04648		hsa-miR-215-3p	0	0	0	0
	hsa-miR-5699-3p	6.76821	0	0	2.25607			hsa-miR-135a-5p	3.80329	8.8837	6.38299	6.35666		hsa-miR-218-5p	0	0	13.2423	4.4141		hsa-miR-590-5p	4.17344	7.02899	3.78938	4.99727		hsa-miR-194-5p	0	0	0	0
	hsa-miR-6746-3p	6.76821	0	0	2.25607			hsa-miR-323a-3p	0	18.6864	0.212766	6.29972		hsa-miR-190b	0	5.83349	6.62116	4.15155		hsa-miR-1271-3p	6.17669	4.13191	4.3877	4.89876		hsa-miR-664a-5p	0	0	0	0
	hsa-miR-487b-3p	6.76821	0	0	2.25607			hsa-miR-1306-5p	1.26776	17.4611	0	6.24294		hsa-miR-624-5p	0	5.83349	6.62116	4.15155		hsa-miR-1913	4.17344	5.12927	4.8863	4.72967		hsa-miR-664a-3p	0	0	0	0
	hsa-miR-1276	6.76821	0	0	2.25607			hsa-miR-4482-3p	0	18.6864	0	6.2288		hsa-miR-29b-2-5p	0	11.667	0	3.88899		hsa-miR-429	5.30027	4.84431	4.03868	4.72775		hsa-miR-4742-5p	0	0	0	0
	hsa-miR-365a-3p	6.76821	0	0	2.25607			hsa-miR-4723-5p	0	18.6864	0	6.2288		hsa-miR-320b	0	11.667	0	3.88899		hsa-miR-888-5p	5.04986	2.89709	6.18267	4.70987		hsa-miR-4742-3p	0	0	0	0
	hsa-miR-199a-5p	6.76821	0	0	2.25607			hsa-miR-624-5p	0	17.7674	0	5.92247		hsa-miR-1307-5p	0	11.667	0	3.88899		hsa-miR-383-5p	0.876422	5.65169	7.52889	4.68567		hsa-miR-6741-5p	0	0	0	0
	hsa-miR-217	6.76821	0	0	2.25607			hsa-miR-3190-5p	0	17.1547	0	5.71824		hsa-miR-19a-3p	0	11.667	0	3.88899		hsa-miR-2355-3p	4.63252	5.88916	3.44035	4.65401		hsa-miR-6741-3p	0	0	0	0
	hsa-miR-1245a	6.76821	0	0	2.25607			hsa-miR-3191-3p	0	17.1547	0	5.71824		hsa-miR-625-3p	0	11.667	0	3.88899		hsa-miR-148a-5p	5.04986	6.60156	2.24371	4.63171		hsa-miR-5008-5p	0	0	0	0
	hsa-miR-1245b-5p	6.76821	0	0	2.25607			hsa-miR-512-5p	0	0	17.0213	5.67377		hsa-miR-629-5p	0	11.667	0	3.88899		hsa-miR-3622b-5p	4.88292	3.37202	5.6342	4.62971		hsa-miR-5008-3p	0	0	0	0
	hsa-miR-548ab	6.76821	0	0	2.25607			hsa-miR-522-5p	0	16.5421	0	5.51402		hsa-miR-195-3p	0	11.667	0	3.88899		hsa-miR-3622a-3p	4.88292	3.37202	5.6342	4.62971		hsa-miR-3620-3p	0	0	0	0
	hsa-miR-95-3p	6.76821	0	0	2.25607			hsa-miR-372-3p	0	16.5421	0	5.51402		hsa-miR-324-5p	0	11.667	0	3.88899		hsa-miR-636	6.51056	2.75461	4.58714	4.61744		hsa-miR-3620-5p	0	0	0	0
	hsa-miR-3139	6.76821	0	0	2.25607			hsa-miR-223-3p	0	0	16.1702	5.39008		hsa-miR-3187-3p	0	11.667	0	3.88899		hsa-let-7a-3p	4.96639	6.60156	2.24371	4.60389		hsa-miR-6742-5p	0	0	0	0
	hsa-miR-4804-3p	6.76821	0	0	2.25607			hsa-miR-513c-5p	2.53553	13.1724	0.212766	5.30689		hsa-miR-512-3p	0	11.667	0	3.88899		hsa-miR-512-3p	4.46558	3.22954	6.08295	4.59269		hsa-miR-6742-3p	0	0	0	0
	hsa-miR-145-3p	6.76821	0	0	2.25607			hsa-miR-128-3p	7.60659	3.06334	4.89363	5.18785		hsa-miR-4429	0	11.667	0	3.88899		hsa-miR-218-1-3p	4.08997	3.94194	5.73392	4.58861		hsa-miR-4666a-5p	0	0	0	0
	hsa-miR-6780b-3p	6.76821	0	0	2.25607			hsa-miR-1254	0	15.3167	0	5.10557		hsa-miR-5001-3p	0	11.667	0	3.88899		hsa-miR-517-5p	5.4672	5.74668	2.34343	4.5191		hsa-miR-4666a-3p	0	0	0	0
	hsa-miR-30c-2-3p	6.76821	0	0	2.25607			hsa-miR-518a-5p	0	0	15.1064	5.03547		hsa-miR-33a-3p	0	11.667	0	3.88899		hsa-miR-346	5.67588	2.65962	5.1356	4.49037		hsa-miR-1182	0	0	0	0
	hsa-miR-4662b	6.76821	0	0	2.25607			hsa-miR-130a-5p	0	0	14.6809	4.89363		hsa-miR-449b-3p	0	11.667	0	3.88899		hsa-miR-10b-3p	5.04986	6.22161	2.19385	4.48844		hsa-miR-4427	0	0	0	0
	hsa-miR-4662a-5p	6.76821	0	0	2.25607			hsa-miR-103a-3p	8.87435	3.06334	2.34043	4.75938		hsa-miR-548b-3p	0	11.667	0	3.88899		hsa-miR-4454	4.96639	4.46436	3.8891	4.43995		hsa-miR-4671-5p	0	0	0	0
	hsa-miR-362-5p	6.76821	0	0	2.25607			hsa-miR-103b	8.87435	3.06334	2.34043	4.75938		hsa-miR-32-3p	0	11.667	0	3.88899		hsa-miR-376c-3p	3.42222	5.55671	4.28798	4.4223		hsa-miR-4671-3p	0	0	0	0
	hsa-miR-542-3p	6.76821	0	0	2.25607			hsa-miR-512-5p	0	0	14.0426	4.68086		hsa-miR-500a-3p	0	11.667	0	3.88899		hsa-miR-296-3p	6.30189	3.41951	3.54007	4.42049		hsa-miR-4753-5p	0	0	0	0
	hsa-miR-6735-3p	0	0	3.72582	1.24194			hsa-miR-518a-5p	0	0	13.8298	4.60994		hsa-miR-362-5p	0	11.667	0	3.88899		hsa-miR-874-5p	2.87967	4.8918	5.33504	4.36884		hsa-miR-4753-3p	0	0	0	0
	hsa-miR-190b	0	0	3.72582	1.24194			hsa-miR-5582-3p	0	13.7851	0	4.59502		hsa-miR-374a-3p	0	11.667	0	3.88899		hsa-miR-4662b	4.17344	2.61213	6.18267	4.32274		hsa-miR-1537-3p	0	0	0	0
	hsa-miR-205-3p	0	0	3.72582	1.24194			hsa-miR-1237-3p	0	0	13.6171	4.53902		hsa-miR-224-3p	0	11.667	0	3.88899		hsa-miR-4662a-5p	4.17344	2.61213	6.18267	4.32274		hsa-miR-1537-5p	0	0	0	0
	hsa-miR-331-3p	0	0	3.72582	1.24194			hsa-miR-4787-3p	0	13.4787	0	4.49291		hsa-miR-488-3p	0	5.83349	3.31058	3.04802		hsa-miR-512-3p	4.04823	3.56199	5.33504	4.31509		hsa-miR-4428	0	0	0	0
	hsa-miR-19a-5p	0	0	3.72582	1.24194			hsa-miR-31-5p	5.07106	1.22534	6.80853	4.36831		hsa-miR-654-5p	0	5.83349	3.31058	3.04802		hsa-miR-3200-3p	6.8027	3.03957	3.04147	4.29458		hsa-miR-3123	0	0	0	0
	hsa-miR-5586-5p	0	0	3.72582	1.24194			hsa-miR-5010-3p	2.53553	10.4154	0	4.31697		hsa-miR-381-3p	0	5.83349	3.31058	3.04802		hsa-miR-6747-3p	4.75772	3.84695	4.18826	4.26431		hsa-miR-4677-5p	0	0	0	0
	hsa-miR-376a-3p	0	0	3.72582	1.24194			hsa-miR-199a-5p	5.07106	1.53167	6.17023	4.25765		hsa-miR-146a-3p	0	5.83349	3.31058	3.04802		hsa-miR-3126-3p	2.29539	6.36409	3.8891	4.18286		hsa-miR-4677-3p	0	0	0	0
	hsa-miR-6765-3p	0	0	3.72582	1.24194			hsa-miR-140-5p	3.80329	1.22534	7.65959	4.22941		hsa-miR-183-3p	0	5.83349	3.31058	3.04802		hsa-miR-3174	3.96477	4.60684	3.73952	4.10371		hsa-miR-3916	0	0	0	0
	hsa-miR-519d-3p	0	0	3.72582	1.24194			hsa-miR-125b-5p	7.60659	0.306334	4.25533	4.05608		hsa-miR-3074-3p	0	5.83349	3.31058	3.04802		hsa-miR-891a-5p	2.33713	2.99207	6.98043	4.10321		hsa-miR-3124-5p	0	0	0	0
	hsa-miR-517-5p	0	0	3.72582	1.24194			hsa-miR-527	0	0	12.1277	4.04256		hsa-miR-374a-5p	0	5.83349	3.31058	3.04802		hsa-miR-203a-3p	2.5458	3.70447	5.93336	4.06121		hsa-miR-3124-3p	0	0	0	0
	hsa-miR-1283	0	0	3.72582	1.24194			hsa-miR-181a-3p	8.87435	2.75701	0.425533	4.01896		hsa-miR-361-3p	0	5.83349	3.31058	3.04802		hsa-miR-203b-5p	2.5458	3.70447	5.93336	4.06121		hsa-miR-5699-3p	0	0	0	0
	hsa-miR-371a-3p	0	0	3.72582	1.24194			hsa-miR-1254	0	11.6407	0	3.88024		hsa-miR-106a-5p	0	5.83349	3.31058	3.04802		hsa-miR-561-5p	4.67425	2.94458	4.48742	4.03542		hsa-miR-5699-5p	0	0	0	0
	hsa-miR-371b-5p	0	0	3.72582	1.24194			hsa-miR-6742-3p	11.4099	0	0	3.80329		hsa-miR-504-5p	0	5.83349	3.31058	3.04802		hsa-let-7b-5p	4.67425	2.61213	4.68686	3.99108		hsa-miR-6072	0	0	0	0
	hsa-miR-7975	0	0	3.72582	1.24194			hsa-miR-145-5p	3.80329	0.306334	6.80853	3.63938		hsa-miR-379-3p	0	0	6.62116	2.20705		hsa-miR-1294	3.42222	2.61213	5.93336	3.98924		hsa-miR-6078	0	0	0	0
	hsa-miR-128-1-5p	0	0	3.72582	1.24194			hsa-miR-132-3p	5.07106	5.82035	0	3.63047		hsa-miR-410-3p	0	0	6.62116	2.20705		hsa-miR-3177-5p	3.00488	4.03692	4.83644	3.95941		hsa-miR-3155a	0	0	0	0
	hsa-miR-3129-5p	0	0	3.72582	1.24194			hsa-miR-106b-3p	1.26776	9.19003	0.212766	3.55685		hsa-miR-3917	0	5.83349	0	1.9445		hsa-miR-410-3p	3.63089	6.50657	1.54567	3.89438		hsa-miR-3155b	0	0	0	0
	hsa-miR-3130-5p	0	0	3.72582	1.24194			hsa-miR-523-5p	0	10.4154	0	3.47179		hsa-miR-1976	0	5.83349	0	1.9445		hsa-miR-128-3p	4.0065	2.99207	4.58714	3.8619		hsa-miR-548ak	0	0	0	0
	hsa-miR-3130-3p	0	0	3.72582	1.24194			hsa-let-7d-3p	0	0	9.78725	3.26242		hsa-miR-760	0	5.83349	0	1.9445		hsa-miR-98-5p	5.25853	2.61213	3.58993	3.8202		hsa-miR-4480	0	0	0	0
	hsa-miR-499a-5p	0	0	3.72582	1.24194			hsa-miR-766-3p	6.33882	0.306334	2.97873	3.20796		hsa-miR-1295a	0	5.83349	0	1.9445		hsa-miR-200a-3p	4.0065	3.13455	4.23812	3.79306		hsa-miR-4481	0	0	0	0
	hsa-miR-499b-3p	0	0	3.72582	1.24194			hsa-miR-107	0	0	9.14896	3.04965		hsa-miR-1295b-5p	0	5.83349	0	1.9445		hsa-miR-502-5p	5.67588	2.99207	2.64259	3.77018		hsa-miR-548q	0	0	0	0
	hsa-miR-6820-5p	0	0	3.72582	1.24194			hsa-miR-4664-3p	0	0	8.93619	2.97873		hsa-miR-205-3p	0	5.83349	0	1.9445		hsa-miR-3064-5p	3.04661	4.46436	3.58993	3.7003		hsa-miR-4293	0	0	0	0
	hsa-miR-3136-5p	0	0	3.72582	1.24194			hsa-miR-34b-5p	0	0	8.72342	2.90781		hsa-miR-664a-5p	0	5.83349	0	1.9445		hsa-miR-3152-5p	4.1317	3.79946	3.09133	3.67416		hsa-miR-1265	0	0	0	0
	hsa-miR-6827-3p	0	0	3.72582	1.24194			hsa-miR-223-5p	2.53553	5.82035	0.212766	2.85622		hsa-miR-4742-3p	0	5.83349	0	1.9445		hsa-miR-3065-3p	2.87967	4.41687	3.54007	3.6122		hsa-miR-511-5p	0	0	0	0
	hsa-miR-7111-3p	0	0	3.72582	1.24194			hsa-miR-5100	7.60659	0.306334	0.638299	2.85041		hsa-miR-1537-3p	0	5.83349	0	1.9445		hsa-miR-3130-5p	2.17019	3.65698	4.93616	3.58777		hsa-miR-511-3p	0	0	0	0
	hsa-miR-129-1-3p	0	0	3.72582	1.24194			hsa-miR-450a-5p	6.33882	2.14434	0	2.82772		hsa-miR-1296-5p	0	5.83349	0	1.9445		hsa-miR-3130-3p	2.17019	3.65698	4.93616	3.58777		hsa-miR-4675	0	0	0	0
	hsa-miR-486-5p	0	0	3.72582	1.24194			hsa-miR-34c-3p	0	0.306334	8.08512	2.79715		hsa-miR-346	0	5.83349	0	1.9445		hsa-miR-548s	3.83956	4.1794	2.64259	3.55385		hsa-miR-1915-5p	0	0	0	0
	hsa-miR-486-3p	0	0	3.72582	1.24194			hsa-miR-214-3p	5.07106	1.53167	1.2766	2.62644		hsa-miR-107	0	5.83349	0	1.9445		hsa-miR-550a-3p	4.21517	3.27703	2.89189	3.46137		hsa-miR-1915-3p	0	0	0	0
	hsa-miR-6850-5p	0	0	3.72582	1.24194			hsa-miR-3120-5p	5.07106	1.53167	1.2766	2.62644		hsa-miR-3157-5p	0	5.83349	0	1.9445		hsa-miR-548o-3p	1.83631	5.79417	2.69245	3.44098		hsa-miR-1254	0	0	0	0
	hsa-miR-374a-5p	0	0	3.72582	1.24194			hsa-miR-497-5p	2.53553	0.612669	4.68086	2.60969		hsa-miR-202-5p	0	5.83349	0	1.9445		hsa-miR-4731-3p	1.2103	4.65433	4.33784	3.40082		hsa-miR-603	0	0	0	0
	hsa-miR-20b-3p	0	0	3.72582	1.24194			hsa-miR-200b-5p	6.33882	0	1.2766	2.53847		hsa-miR-6743-3p	0	5.83349	0	1.9445		hsa-miR-376a-3p	4.08997	3.94194	2.09413	3.37534		hsa-miR-8086	0	0	0	0
	hsa-miR-509-5p	0	0	3.72582	1.24194			hsa-miR-320e	6.33882	0.919003	0	2.41928		hsa-miR-4491	0	5.83349	0	1.9445		hsa-miR-551b-3p	1.3355	3.5145	5.23532	3.36177		hsa-miR-604	0	0	0	0
	hsa-miR-452-3p	0	0	3.72582	1.24194			hsa-miR-1269b	0	7.04569	0	2.34856		hsa-miR-618	0	5.83349	0	1.9445		hsa-miR-3130-3p	1.91978	3.79946	4.33784	3.35236		hsa-miR-938	0	0	0	0
	hsa-miR-200b-3p	3.38411	0	0	1.12804			hsa-miR-142-5p	0	0	6.80853	2.26951		hsa-miR-18a-3p	0	5.83349	0	1.9445		hsa-miR-3130-5p	1.91978	3.79946	4.33784	3.35236		hsa-miR-7162-5p	0	0	0	0
	hsa-miR-200a-3p	3.38411	0	0	1.12804			hsa-miR-6831-5p	6.33882	0	0	2.11294		hsa-miR-20a-3p	0	5.83349	0	1.9445		hsa-miR-4474-3p	2.04498	4.27439	3.54007	3.28648		hsa-miR-7162-3p	0	0	0	0
	hsa-miR-107	3.38411	0	0	1.12804			hsa-miR-1247-3p	5.07106	1.22534	0	2.0988		hsa-miR-431-5p	0	5.83349	0	1.9445		hsa-let-7d-3p	2.25366	1.47229	6.08295	3.26963		hsa-miR-3611	0	0	0	0
	hsa-miR-1307-5p	3.38411	0	0	1.12804			hsa-miR-3605-3p	5.07106	0.919003	0	1.99669		hsa-miR-487a-5p	0	5.83349	0	1.9445		hsa-miR-128-1-5p	3.42222	4.03692	2.19385	3.21766		hsa-miR-4683	0	0	0	0
	hsa-miR-548e-3p	3.38411	0	0	1.12804			hsa-miR-937-3p	0	5.82035	0	1.94012		hsa-miR-668-3p	0	5.83349	0	1.9445		hsa-miR-411-3p	1.3355	4.27439	4.03868	3.21619		hsa-miR-3156-5p	0	0	0	0
	hsa-miR-3663-5p	3.38411	0	0	1.12804			hsa-miR-320b	3.80329	1.53167	0.212766	1.84924		hsa-miR-377-3p	0	5.83349	0	1.9445		hsa-miR-219a-2-3p	3.58916	3.37202	2.64259	3.20125		hsa-miR-3156-3p	0	0	0	0
	hsa-miR-615-5p	3.38411	0	0	1.12804			hsa-miR-191-3p	3.80329	1.53167	0.212766	1.84924		hsa-miR-1266-5p	0	5.83349	0	1.9445		hsa-miR-219b-5p	3.58916	3.37202	2.64259	3.20125		hsa-miR-4294	0	0	0	0
	hsa-miR-1228-3p	3.38411	0	0	1.12804			hsa-miR-106b-5p	1.26776	0.919003	2.97873	1.72183		hsa-miR-7706	0	5.83349	0	1.9445		hsa-miR-6870-3p	2.83794	2.27967	4.28798	3.1352		hsa-miR-605-5p	0	0	0	0
	hsa-miR-379-3p	3.38411	0	0	1.12804			hsa-miR-34c-5p	0	0	5.10639	1.70213		hsa-miR-662	0	5.83349	0	1.9445		hsa-miR-664b-3p	2.87967	4.03692	2.39329	3.10329		hsa-miR-605-3p	0	0	0	0
	hsa-miR-203a-3p	3.38411	0	0	1.12804			hsa-miR-449b-5p	0	0	5.10639	1.70213		hsa-miR-4519	0	5.83349	0	1.9445		hsa-miR-3939	4.63252	2.94458	1.69525	3.09078		hsa-miR-548f-3p	0	0	0	0
	hsa-miR-203b-5p	3.38411	0	0	1.12804			hsa-miR-194-5p	2.53553	2.14434	0.425533	1.7018		hsa-miR-138-5p	0	5.83349	0	1.9445		hsa-miR-5001-3p	2.04498	1.80474	5.3849	3.07821		hsa-miR-548f-5p	0	0	0	0
	hsa-miR-4716-5p	3.38411	0	0	1.12804			hsa-miR-98-5p	0	0.306334	4.68086	1.6624		hsa-miR-4728-3p	0	5.83349	0	1.9445		hsa-miR-937-3p	2.75447	1.94722	4.43756	3.04642		hsa-miR-3924	0	0	0	0
	hsa-miR-5010-5p	3.38411	0	0	1.12804			hsa-miR-144-3p	0	0	4.68086	1.56029		hsa-miR-6866-3p	0	5.83349	0	1.9445		hsa-miR-519d-3p	4.92466	3.75196	0.448742	3.04179		hsa-miR-1296-5p	0	0	0	0
	hsa-miR-454-5p	3.38411	0	0	1.12804			hsa-miR-411-5p	0	0.612669	4.04256	1.55174		hsa-miR-6782-5p	0	5.83349	0	1.9445		hsa-miR-7705	3.42222	4.13191	1.54567	3.03326		hsa-miR-1296-3p	0	0	0	0
	hsa-miR-3064-5p	3.38411	0	0	1.12804			hsa-miR-33b-3p	3.80329	0.306334	0.212766	1.4408		hsa-miR-3064-3p	0	5.83349	0	1.9445		hsa-miR-6807-3p	1.08509	2.89709	5.03588	3.00602		hsa-miR-7151-5p	0	0	0	0
	hsa-miR-6786-3p	3.38411	0	0	1.12804			hsa-miR-128-1-5p	0	4.28868	0	1.42956		hsa-miR-320c	0	5.83349	0	1.9445		hsa-miR-548o-3p	1.62764	4.84431	2.49301	2.98832		hsa-miR-7151-3p	0	0	0	0
	hsa-miR-320c	3.38411	0	0	1.12804			hsa-miR-378g	3.80329	0	0.425533	1.40961		hsa-miR-1227-3p	0	5.83349	0	1.9445		hsa-miR-4435	5.50894	2.46965	0.947344	2.97531		hsa-miR-1254	0	0	0	0
	hsa-miR-7108-5p	3.38411	0	0	1.12804			hsa-miR-362-5p	3.80329	0	0.425533	1.40961		hsa-miR-642a-3p	0	5.83349	0	1.9445		hsa-miR-338-5p	2.50406	3.60948	2.79217	2.96857		hsa-miR-7152-5p	0	0	0	0
	hsa-miR-6885-3p	3.38411	0	0	1.12804			hsa-miR-675-3p	3.80329	0.306334	0	1.36988		hsa-miR-642b-5p	0	5.83349	0	1.9445		hsa-miR-7-2-3p	5.50894	1.56728	1.79497	2.95706		hsa-miR-7152-3p	0	0	0	0
	hsa-miR-181c-3p	3.38411	0	0	1.12804			hsa-miR-21-3p	2.53553	0.919003	0.425533	1.29336		hsa-miR-769-3p	0	5.83349	0	1.9445		hsa-miR-3529-5p	5.50894	1.56728	1.79497	2.95706		hsa-miR-4676-5p	0	0	0	0
	hsa-miR-320e	3.38411	0	0	1.12804			hsa-miR-1290	3.80329	0	0	1.26776		hsa-miR-4749-3p	0	5.83349	0	1.9445		hsa-miR-1262	2.5458	1.89973	4.33784	2.92779		hsa-miR-4676-3p	0	0	0	0
	hsa-miR-125a-3p	3.38411	0	0	1.12804			hsa-miR-483-5p	3.80329	0	0	1.26776		hsa-miR-512-3p	0	5.83349	0	1.9445		hsa-miR-1914-5p	2.75447	2.51714	3.49021	2.92061		hsa-miR-606	0	0	0	0
	hsa-miR-512-3p	3.38411	0	0	1.12804			hsa-miR-6807-5p	3.80329	0	0	1.26776		hsa-miR-519b-3p	0	5.83349	0	1.9445		hsa-miR-7641	2.04498	3.41951	3.29077	2.91842		hsa-miR-346	0	0	0	0
	hsa-miR-518c-3p	3.38411	0	0	1.12804			hsa-miR-125b-1-3p	2.53553	0.612669	0.638299	1.26217		hsa-miR-516b-5p	0	5.83349	0	1.9445		hsa-miR-486-5p	1.66938	2.89709	4.1384	2.90162		hsa-miR-4678	0	0	0	0
	hsa-miR-216a-3p	3.38411	0	0	1.12804			hsa-miR-24-2-5p	2.53553	0.612669	0.425533	1.19124		hsa-miR-517-5p	0	5.83349	0	1.9445		hsa-miR-486-3p	1.66938	2.89709	4.1384	2.90162		hsa-miR-4679	0	0	0	0
	hsa-miR-4435	3.38411	0	0	1.12804			hsa-miR-501-5p	2.53553	0.919003	0	1.15151		hsa-miR-7975	0	5.83349	0	1.9445		hsa-miR-523-3p	1.16856	5.41423	2.09413	2.89231		hsa-miR-4679	0	0	0	0
	hsa-miR-663b	3.38411	0	0	1.12804			hsa-let-7i-3p	0	0	3.1915	1.06383		hsa-miR-6802-3p	0	5.83349	0	1.9445		hsa-miR-589-3p	2.7962	2.27967	3.58993	2.8886		hsa-miR-107	0	0	0	0
	hsa-miR-10b-3p	3.38411	0	0	1.12804			hsa-miR-320c	2.53553	0	0.638299	1.05794		hsa-miR-3679-5p	0	5.83349	0	1.9445		hsa-miR-195-3p	2.21192	3.60948	2.69245	2.83795		hsa-miR-3157-5p	0	0	0	0
	hsa-miR-3129-3p	3.38411	0	0	1.12804			hsa-miR-137	2.53553	0.612669	0	1.0494		hsa-miR-6810-3p	0	5.83349	0	1.9445		hsa-miR-6894-3p	3.71436	2.56463	2.19385	2.82428		hsa-miR-3157-3p	0	0	0	0
	hsa-miR-5703	3.38411	0	0	1.12804			hsa-miR-129-5p	2.53553	0.612669	0	1.0494		hsa-miR-3194-5p	0	5.83349	0	1.9445		hsa-miR-4725-3p	2.87967	4.46436	0.897484	2.74717		hsa-miR-607	0	0	0	0
	hsa-miR-1292-3p	3.38411	0	0	1.12804			hsa-let-7a-3p	1.26776	0	1.70213	0.989965		hsa-miR-4326	0	5.83349	0	1.9445		hsa-miR-4435	5.13333	2.56463	0.349021	2.68233		hsa-miR-1287-5p	0	0	0	0
	hsa-miR-6870-3p	3.38411	0	0	1.12804			hsa-miR-221-5p	2.53553	0	0.425533	0.987021		hsa-miR-6501-3p	0	5.83349	0	1.9445		hsa-miR-3129-5p	2.21192	4.70183	1.04706	2.6536		hsa-miR-1287-3p	0	0	0	0
	hsa-miR-3617-3p	3.38411	0	0	1.12804			hsa-miR-365a-3p	0	0.612669	2.34043	0.984366		hsa-miR-3199	0	5.83349	0	1.9445		hsa-miR-486-3p	1.41897	3.03957	3.49021	2.64958		hsa-miR-4685-5p	0	0	0	0
	hsa-miR-4326	3.38411	0	0	1.12804			hsa-miR-518e-5p	0	2.75701	0	0.919003		hsa-miR-3653-3p	0	5.83349	0	1.9445		hsa-miR-486-5p	1.41897	3.03957	3.49021	2.64958		hsa-miR-4685-3p	0	0	0	0
	hsa-miR-1914-5p	3.38411	0	0	1.12804			hsa-miR-23c	2.53553	0	0.212766	0.916099		hsa-miR-3653-5p	0	5.83349	0	1.9445		hsa-miR-3065-5p	3.29702	3.56199	1.04706	2.63536		hsa-miR-6507-5p	0	0	0	0
	hsa-let-7a-3p	3.38411	0	0	1.12804			hsa-miR-369-5p	0	0.306334	2.34043	0.882255		hsa-miR-3200-3p	0	5.83349	0	1.9445		hsa-miR-338-3p	3.29702	3.56199	1.04706	2.63536		hsa-miR-6507-3p	0	0	0	0
	hsa-miR-2115-3p	3.38411	0	0	1.12804			hsa-miR-199a-3p	0	0.919003	1.70213	0.873712		hsa-miR-3909	0	5.83349	0	1.9445		hsa-miR-6795-3p	1.96152	1.56728	4.33784	2.62221		hsa-miR-608	0	0	0	0
	hsa-miR-4787-3p	3.38411	0	0	1.12804			hsa-miR-151b	1.26776	0	1.2766	0.848121		hsa-miR-4446-3p	0	5.83349	0	1.9445		hsa-miR-584-3p	3.67263	3.13455	1.04706	2.61808		hsa-miR-3158-3p	0	0	0	0
	hsa-miR-135a-3p	3.38411	0	0	1.12804			hsa-miR-3617-3p	2.53553	0	0	0.845176		hsa-miR-367-3p	0	5.83349	0	1.9445		hsa-miR-1343-3p	2.00325	2.13719	3.58993	2.57679		hsa-miR-3158-5p	0	0	0	0
	hsa-miR-218-1-3p	3.38411	0	0	1.12804			hsa-miR-584-3p	2.53553	0	0	0.845176		hsa-miR-302b-5p	0	5.83349	0	1.9445		hsa-miR-485-5p	0	2.04221	5.68406	2.57542		hsa-miR-3158-3p	0	0	0	0
	hsa-miR-302c-5p	3.38411	0	0	1.12804			hsa-miR-519b-5p	0	2.45068	0	0.816892		hsa-miR-577	0	5.83349	0	1.9445		hsa-miR-3124-5p	0.500813	4.70183	2.44315	2.5486		hsa-miR-3158-5p	0	0	0	0
	hsa-miR-4799-5p	3.38411	0	0	1.12804			hsa-miR-145-3p	1.26776	0.306334	0.851066	0.808388		hsa-miR-9-3p	0	5.83349	0	1.9445		hsa-miR-1237-3p	1.87805	1.61477	4.1384	2.54374		hsa-miR-146b-5p	0	0	0	0
	hsa-miR-6830-3p	3.38411	0	0	1.12804			hsa-miR-409-3p	1.26776	0	1.06383	0.777199		hsa-miR-2277-3p	0	5.83349	0	1.9445		hsa-miR-219a-5p	0.66775	0.807385	6.13281	2.53598		hsa-miR-146b-3p	0	0	0	0
	hsa-miR-1294	3.38411	0	0	1.12804			hsa-miR-1249-3p	1.26776	0.306334	0.638299	0.737466		hsa-miR-550a-5p	0	5.83349	0	1.9445		hsa-miR-219b-3p	0.66775	0.807385	6.13281	2.53598		hsa-miR-1307-5p	0	0	0	0
	hsa-miR-1913	3.38411	0	0	1.12804			hsa-miR-140-3p	0	0	2.12766	0.709221		hsa-miR-550b-3p	0	5.83349	0	1.9445		hsa-miR-323b-3p	2.04498	2.27967	3.24091	2.52186		hsa-miR-936	0	0	0	0
	hsa-miR-148a-5p	3.38411	0	0	1.12804			hsa-miR-449c-5p	0	0	2.12766	0.709221		hsa-miR-592	0	5.83349	0	1.9445		hsa-miR-320b	3.04661	3.37202	1.14678	2.5218		hsa-miR-609	0	0	0	0
	hsa-miR-550a-5p	3.38411	0	0	1.12804			hsa-miR-214-5p	0	0.612669	1.48936	0.700678		hsa-miR-3622b-5p	0	5.83349	0	1.9445		hsa-miR-3129-3p	3.00488	2.13719	2.39329	2.51179		hsa-miR-4482-5p	0	0	0	0
	hsa-miR-550b-3p	3.38411	0	0	1.12804			hsa-miR-3120-3p	0	0.612669	1.48936	0.700678		hsa-miR-3622b-3p	0	5.83349	0	1.9445		hsa-miR-382-5p	1.3355	0.997357	4.98602	2.43963		hsa-miR-4482-3p	0	0	0	0
	hsa-miR-548o-3p	3.38411	0	0	1.12804			hsa-miR-22-5p	0	0.306334	1.70213	0.669489		hsa-miR-3622a-5p	0	5.83349	0	1.9445		hsa-miR-551a	3.08834	2.8021	1.39609	2.42884		hsa-miR-4680-5p	0	0	0	0
	hsa-miR-671-5p	3.38411	0	0	1.12804			hsa-miR-4429	1.26776	0.306334	0.425533	0.666544		hsa-miR-3622a-3p	0	5.83349	0	1.9445		hsa-miR-7111-3p	1.08509	2.32717	3.78938	2.40055		hsa-miR-4680-3p	0	0	0	0
	hsa-miR-383-3p	3.38411	0	0	1.12804			hsa-miR-152-3p	1.26776	0	0.638299	0.635355		hsa-miR-4662b	0	5.83349	0	1.9445		hsa-miR-4768-5p	2.33713	2.56463	2.29357	2.39844		hsa-miR-548e-3p	0	0	0	0
	hsa-miR-4661-5p	3.38411	0	0	1.12804			hsa-miR-25-5p	1.26776	0	0.638299	0.635355		hsa-miR-4662a-5p	0	5.83349	0	1.9445		hsa-miR-1287-3p	2.92141	1.3773	2.84203	2.38025		hsa-miR-548e-5p	0	0	0	0
	hsa-miR-7705	3.38411	0	0	1.12804			hsa-miR-675-5p	1.26776	0.612669	0	0.626811		hsa-miR-4473	0	5.83349	0	1.9445		hsa-miR-4787-3p	2.62927	2.65962	1.84483	2.3779		hsa-miR-6715a-3p	0	0	0	0
	hsa-miR-30d-3p	3.38411	0	0	1.12804			hsa-miR-676-3p	1.26776	0.612669	0	0.626811		hsa-miR-24-1-5p	0	5.83349	0	1.9445		hsa-miR-615-5p	0.417344	4.8918	1.79497	2.36804		hsa-miR-6715b-5p	0	0	0	0
	hsa-miR-937-3p	3.38411	0	0	1.12804			hsa-miR-6819-5p	0	1.53167	0.212766	0.58148		hsa-miR-548aw	0	5.83349	0	1.9445		hsa-miR-129-1-3p	2.37886	3.65698	1.04706	2.36097		hsa-miR-6715b-3p	0	0	0	0
	hsa-miR-7112-3p	3.38411	0	0	1.12804			hsa-miR-320c	1.26776	0	0.425533	0.564432		hsa-miR-651-5p	0	5.83349	0	1.9445		hsa-miR-3691-5p	3.38048	2.32717	1.29637	2.33467		hsa-miR-4295	0	0	0	0
	hsa-miR-101-3p	3.38411	0	0	1.12804			hsa-miR-6875-3p	1.26776	0.306334	0	0.5247		hsa-miR-188-5p	0	5.83349	0	1.9445		hsa-miR-372-3p	3.67263	1.28232	2.04427	2.33307		hsa-miR-4483	0	0	0	0
	hsa-miR-3152-5p	3.38411	0	0	1.12804			hsa-miR-519a-5p	0	1.53167	0	0.510557		hsa-miR-501-5p	0	5.83349	0	1.9445		hsa-miR-6511b-3p	0.876422	2.84959	3.24091	2.32231		hsa-miR-3663-5p	0	0	0	0
	hsa-let-7a-3p	3.38411	0	0	1.12804			hsa-miR-526b-3p	1.26776	0	0.212766	0.49351		hsa-miR-501-3p	0	5.83349	0	1.9445		hsa-miR-550a-3-5p	2.5458	1.61477	2.79217	2.31758		hsa-miR-3663-3p	0	0	0	0
	hsa-let-7d-3p	3.38411	0	0	1.12804			hsa-miR-485-5p	0	0.306334	1.06383	0.456722		hsa-miR-660-3p	0	5.83349	0	1.9445		hsa-miR-654-5p	1.96152	1.85224	3.09133	2.30169		hsa-miR-4681	0	0	0	0
	hsa-miR-24-1-5p	3.38411	0	0	1.12804			hsa-let-7e-3p	0	0.306334	1.06383	0.456722		hsa-miR-223-5p	0	5.83349	0	1.9445		hsa-miR-6818-3p	1.87805	2.42215	2.59273	2.29764		hsa-miR-4682	0	0	0	0
	hsa-miR-32-3p	3.38411	0	0	1.12804			hsa-miR-6510-3p	0	0	1.2766	0.425533		hsa-miR-503-5p	0	5.83349	0	1.9445		hsa-miR-101-3p	3.58916	2.32717	0.947344	2.28789		hsa-miR-3941	0	0	0	0
	hsa-miR-4768-5p	3.38411	0	0	1.12804			hsa-miR-499a-5p	0	0	1.2766	0.425533		hsa-miR-452-3p	0	5.83349	0	1.9445		hsa-miR-4783-3p	1.91978	1.13984	3.73952	2.26638		hsa-miR-4296	0	0	0	0
	hsa-miR-532-3p	3.38411	0	0	1.12804			hsa-miR-499b-3p	0	0	1.2766	0.425533		hsa-miR-767-5p	0	5.83349	0	1.9445		hsa-miR-628-5p	5.2168	1.56728	0	2.26136		hsa-miR-4484	0	0	0	0
	hsa-miR-502-5p	3.38411	0	0	1.12804			hsa-miR-101-3p	0	0	1.2766	0.425533		hsa-miR-767-3p	0	5.83349	0	1.9445		hsa-miR-766-5p	5.00813	0.474932	1.29637	2.25981		hsa-miR-4297	0	0	0	0
	hsa-miR-6894-3p	3.38411	0	0	1.12804			hsa-miR-30c-1-3p	1.26776	0	0	0.422588		hsa-miR-34a-3p	0	0	3.31058	1.10353		hsa-miR-5582-3p	4.04823	0.569918	2.14399	2.25405		hsa-miR-378c	0	0	0	0
	hsa-miR-363-5p	3.38411	0	0	1.12804			hsa-miR-6734-3p	1.26776	0	0	0.422588		hsa-miR-4677-3p	0	0	3.31058	1.10353		hsa-miR-1246	0.751219	5.08177	0.897484	2.24349		hsa-miR-202-5p	0	0	0	0
	hsa-miR-891a-5p	3.38411	0	0	1.12804			hsa-miR-2682-3p	1.26776	0	0	0.422588		hsa-miR-3124-5p	0	0	3.31058	1.10353		hsa-miR-520f-3p	2.50406	3.08706	1.09692	2.22935		hsa-miR-202-3p	0	0	0	0
	hsa-miR-6859-5p	0	0	0	0			hsa-miR-1915-3p	1.26776	0	0	0.422588		hsa-miR-146b-3p	0	0	3.31058	1.10353		hsa-miR-519a-5p	1.08509	3.89444	1.69525	2.22493		hsa-miR-3944-3p	0	0	0	0
	hsa-miR-6859-3p	0	0	0	0			hsa-miR-129-2-3p	1.26776	0	0	0.422588		hsa-miR-708-3p	0	0	3.31058	1.10353		hsa-miR-6757-3p	2.25366	2.23218	2.09413	2.19332		hsa-miR-3944-5p	0	0	0	0
	hsa-miR-1302	0	0	0	0			hsa-miR-495-3p	1.26776	0	0	0.422588		hsa-miR-1291	0	0	3.31058	1.10353		hsa-miR-1283	1.83631	2.51714	2.19385	2.18243		hsa-miR-6743-5p	0	0	0	0
	hsa-miR-6859-5p	0	0	0	0			hsa-miR-485-3p	1.26776	0	0	0.422588		hsa-miR-1228-5p	0	0	3.31058	1.10353		hsa-miR-7976	1.00163	4.1794	1.34623	2.17575		hsa-miR-210-3p	0	0	0	0
	hsa-miR-6859-3p	0	0	0	0			hsa-miR-628-5p	1.26776	0	0	0.422588		hsa-miR-1233-5p	0	0	3.31058	1.10353		hsa-miR-1251-5p	2.04498	2.61213	1.74511	2.13407		hsa-miR-210-5p	0	0	0	0
	hsa-miR-200a-5p	0	0	0	0			hsa-miR-1181	1.26776	0	0	0.422588		hsa-miR-629-3p	0	0	3.31058	1.10353		hsa-miR-19b-1-5p	2.21192	2.75461	1.39609	2.12087		hsa-miR-6744-5p	0	0	0	0
	hsa-miR-6726-5p	0	0	0	0			hsa-miR-7975	1.26776	0	0	0.422588		hsa-miR-4732-3p	0	0	3.31058	1.10353		hsa-miR-5004-3p	2.5458	1.28232	2.49301	2.10704		hsa-miR-6744-3p	0	0	0	0
	hsa-miR-6726-3p	0	0	0	0			hsa-miR-1245a	1.26776	0	0	0.422588		hsa-miR-301a-5p	0	0	3.31058	1.10353		hsa-miR-6777-3p	2.37886	3.467	0.448742	2.0982		hsa-miR-4298	0	0	0	0
	hsa-miR-6727-5p	0	0	0	0			hsa-miR-1245b-5p	1.26776	0	0	0.422588		hsa-miR-6886-5p	0	0	3.31058	1.10353		hsa-miR-216a-5p	2.00325	2.94458	1.34623	2.09802		hsa-miR-7847-3p	0	0	0	0
	hsa-miR-6727-3p	0	0	0	0			hsa-miR-3909	1.26776	0	0	0.422588		hsa-miR-641	0	0	3.31058	1.10353		hsa-miR-561-3p	2.33713	3.41951	0.349021	2.03522		hsa-miR-4686	0	0	0	0
	hsa-miR-6808-5p	0	0	0	0			hsa-miR-7976	1.26776	0	0	0.422588		hsa-miR-520d-5p	0	0	3.31058	1.10353		hsa-miR-6740-3p	2.29539	1.28232	2.44315	2.00695		hsa-miR-4687-5p	0	0	0	0
	hsa-miR-6808-3p	0	0	0	0			hsa-miR-1229-3p	1.26776	0	0	0.422588		hsa-miR-371a-3p	0	0	3.31058	1.10353		hsa-miR-379-3p	0	3.84695	2.14399	1.99698		hsa-miR-4687-3p	0	0	0	0
	hsa-miR-4251	0	0	0	0			hsa-miR-30c-2-3p	1.26776	0	0	0.422588		hsa-miR-371b-5p	0	0	3.31058	1.10353		hsa-miR-663b	0.584281	3.18204	2.19385	1.98673		hsa-miR-5691	0	0	0	0
	hsa-miR-551a	0	0	0	0			hsa-miR-2278	1.26776	0	0	0.422588		hsa-miR-935	0	0	3.31058	1.10353		hsa-miR-135a-5p	2.37886	2.27967	1.29637	1.98497		hsa-miR-4299	0	0	0	0
	hsa-miR-4417	0	0	0	0			hsa-miR-505-5p	1.26776	0	0	0.422588		hsa-miR-663b	0	0	3.31058	1.10353		hsa-miR-19a-3p	1.96152	2.0897	1.89469	1.98197		hsa-miR-8070	0	0	0	0
	hsa-miR-4689	0	0	0	0			hsa-miR-6858-3p	1.26776	0	0	0.422588		hsa-miR-1292-5p	0	0	3.31058	1.10353		hsa-miR-6868-3p	3.17181	1.4248	1.29637	1.96432		hsa-miR-6124	0	0	0	0
	hsa-miR-4252	0	0	0	0			hsa-miR-30d-3p	0	0.612669	0.638299	0.416989		hsa-miR-1306-3p	0	0	3.31058	1.10353		hsa-miR-1179	3.00488	2.0897	0.797763	1.96411		hsa-miR-6073	0	0	0	0
	hsa-miR-6728-5p	0	0	0	0			hsa-miR-374a-5p	0	0.919003	0	0.306334		hsa-miR-1249-5p	0	0	3.31058	1.10353		hsa-miR-4667-3p	2.33713	2.89709	0.648183	1.9608		hsa-miR-3159	0	0	0	0
	hsa-miR-6728-3p	0	0	0	0			hsa-miR-200a-5p	0	0	0.851066	0.283689		hsa-miR-1226-3p	0	0	3.31058	1.10353		hsa-miR-6511b-3p	1.00163	2.32717	2.54287	1.95722		hsa-miR-4486	0	0	0	0
	hsa-miR-34a-3p	0	0	0	0			hsa-miR-190b	0	0	0.851066	0.283689		hsa-miR-4787-3p	0	0	3.31058	1.10353		hsa-miR-643	2.46233	2.46965	0.897484	1.94315		hsa-miR-4694-5p	0	0	0	0
	hsa-miR-5697	0	0	0	0			hsa-miR-141-5p	0	0	0.851066	0.283689		hsa-miR-7111-5p	0	0	3.31058	1.10353		hsa-miR-582-3p	2.96314	1.70976	1.14678	1.93989		hsa-miR-4694-3p	0	0	0	0
	hsa-miR-1273d	0	0	0	0			hsa-miR-412-5p	0	0	0.851066	0.283689		hsa-miR-6836-3p	0	0	3.31058	1.10353		hsa-miR-3126-5p	0.834688	2.18469	2.79217	1.93718		hsa-miR-8054	0	0	0	0
	hsa-miR-6729-5p	0	0	0	0			hsa-miR-203a-5p	0	0	0.851066	0.283689		hsa-miR-30b-3p	0	0	3.31058	1.10353		hsa-miR-548b-5p	2.33713	0.712398	2.74231	1.93061		hsa-miR-8087	0	0	0	0
	hsa-miR-6729-3p	0	0	0	0			hsa-miR-203b-3p	0	0	0.851066	0.283689		hsa-miR-508-3p	0	0	3.31058	1.10353		hsa-miR-3150b-3p	1.08509	1.85224	2.84203	1.92645		hsa-miR-610	0	0	0	0
	hsa-miR-7846-3p	0	0	0	0			hsa-miR-1277-3p	0	0	0.851066	0.283689		hsa-miR-6859-5p	0	0	0	0		hsa-miR-3150a-5p	1.08509	1.85224	2.84203	1.92645		hsa-miR-8068	0	0	0	0
	hsa-miR-4632-3p	0	0	0	0			hsa-miR-500b-5p	0	0.306334	0.425533	0.243956		hsa-miR-6859-3p	0	0	0	0		hsa-miR-548at-5p	3.50569	1.32981	0.897484	1.91099		hsa-miR-1343-3p	0	0	0	0
	hsa-miR-4632-5p	0	0	0	0			hsa-miR-101-3p	0	0	0.638299	0.212766		hsa-miR-1302	0	0	0	0		hsa-miR-6791-3p	2.37886	2.23218	1.09692	1.90265		hsa-miR-1343-5p	0	0	0	0
	hsa-miR-6730-5p	0	0	0	0			hsa-miR-376c-3p	0	0	0.638299	0.212766		hsa-miR-6859-5p	0	0	0	0		hsa-miR-34a-3p	1.54417	1.94722	2.19385	1.89508		hsa-miR-3973	0	0	0	0
	hsa-miR-6730-3p	0	0	0	0			hsa-miR-487b-3p	0	0	0.638299	0.212766		hsa-miR-6859-3p	0	0	0	0		hsa-miR-217	2.04498	1.28232	2.34343	1.89024		hsa-miR-670-5p	0	0	0	0
	hsa-miR-3675-5p	0	0	0	0			hsa-miR-199a-5p	0	0	0.638299	0.212766		hsa-miR-6726-5p	0	0	0	0		hsa-miR-450a-1-3p	1.62764	1.4248	2.59273	1.88172		hsa-miR-670-3p	0	0	0	0
	hsa-miR-3675-3p	0	0	0	0			hsa-let-7g-3p	0	0	0.638299	0.212766		hsa-miR-6726-3p	0	0	0	0		hsa-miR-889-3p	2.87967	1.56728	1.19664	1.8812		hsa-miR-129-5p	0	0	0	0
	hsa-miR-3972	0	0	0	0			hsa-miR-27b-5p	0	0	0.638299	0.212766		hsa-miR-6727-5p	0	0	0	0		hsa-miR-509-3p	3.50569	0.189973	1.94455	1.88007		hsa-miR-7154-5p	0	0	0	0
	hsa-miR-4695-5p	0	0	0	0			hsa-miR-2116-3p	0	0.612669	0	0.204223		hsa-miR-6727-3p	0	0	0	0		hsa-miR-3177-3p	2.29539	2.23218	1.09692	1.87483		hsa-miR-7154-3p	0	0	0	0
	hsa-miR-4695-3p	0	0	0	0			hsa-miR-520h	0	0.612669	0	0.204223		hsa-miR-6808-5p	0	0	0	0		hsa-miR-381-3p	1.25203	1.94722	2.39329	1.86418		hsa-miR-4688	0	0	0	0
	hsa-miR-1290	0	0	0	0			hsa-miR-1913	0	0.612669	0	0.204223		hsa-miR-6808-3p	0	0	0	0		hsa-miR-6741-3p	0.792953	2.65962	2.09413	1.8489		hsa-miR-3160-3p	0	0	0	0
	hsa-miR-6084	0	0	0	0			hsa-miR-503-3p	0	0.612669	0	0.204223		hsa-miR-4251	0	0	0	0		hsa-miR-496	1.62764	2.42215	1.49581	1.84853		hsa-miR-3160-5p	0	0	0	0
	hsa-miR-1256	0	0	0	0			hsa-miR-708-3p	0	0.306334	0.212766	0.173034		hsa-miR-551a	0	0	0	0		hsa-miR-105-5p	1.4607	1.51978	2.44315	1.80788		hsa-miR-3160-3p	0	0	0	0
	hsa-miR-4418	0	0	0	0			hsa-miR-519a-3p	0	0.306334	0.212766	0.173034		hsa-miR-4417	0	0	0	0		hsa-miR-6879-3p	2.83794	1.70976	0.797763	1.78182		hsa-miR-3160-5p	0	0	0	0
	hsa-miR-6127	0	0	0	0			hsa-miR-3653-5p	0	0.306334	0.212766	0.173034		hsa-miR-4689	0	0	0	0		hsa-miR-1915-5p	1.54417	1.94722	1.84483	1.77874		hsa-miR-5582-5p	0	0	0	0
	hsa-miR-4684-5p	0	0	0	0			hsa-miR-29b-1-5p	0	0.306334	0.212766	0.173034		hsa-miR-4252	0	0	0	0		hsa-miR-642a-5p	2.7962	2.13719	0.398882	1.77743		hsa-miR-5582-3p	0	0	0	0
	hsa-miR-4684-3p	0	0	0	0			hsa-miR-664a-3p	0	0	0.425533	0.141844		hsa-miR-6728-5p	0	0	0	0		hsa-miR-642b-3p	2.7962	2.13719	0.398882	1.77743		hsa-miR-6745	0	0	0	0
	hsa-miR-4253	0	0	0	0			hsa-miR-7641	0	0	0.425533	0.141844		hsa-miR-6728-3p	0	0	0	0		hsa-miR-193b-5p	1.71111	0.712398	2.89189	1.7718		hsa-miR-4487	0	0	0	0
	hsa-miR-4419a	0	0	0	0			hsa-miR-432-5p	0	0	0.425533	0.141844		hsa-miR-5697	0	0	0	0		hsa-miR-6824-3p	1.62764	0.807385	2.84203	1.75902		hsa-miR-3161	0	0	0	0
	hsa-miR-378f	0	0	0	0			hsa-miR-889-3p	0	0	0.425533	0.141844		hsa-miR-1273d	0	0	0	0		hsa-miR-490-3p	2.37886	1.70976	1.14678	1.74513		hsa-miR-6128	0	0	0	0
	hsa-miR-6731-5p	0	0	0	0			hsa-miR-642a-5p	0	0	0.425533	0.141844		hsa-miR-6729-5p	0	0	0	0		hsa-miR-520c-3p	1.83631	2.27967	1.09692	1.73764		hsa-miR-130a-5p	0	0	0	0
	hsa-miR-6731-3p	0	0	0	0			hsa-miR-642b-3p	0	0	0.425533	0.141844		hsa-miR-6729-3p	0	0	0	0		hsa-miR-3944-3p	3.04661	1.56728	0.548462	1.72078		hsa-miR-3162-5p	0	0	0	0
	hsa-miR-4425	0	0	0	0			hsa-miR-150-3p	0	0	0.425533	0.141844		hsa-miR-7846-3p	0	0	0	0		hsa-miR-3176	3.17181	1.28232	0.648183	1.70077		hsa-miR-3162-3p	0	0	0	0
	hsa-miR-3917	0	0	0	0			hsa-let-7c-3p	0	0	0.425533	0.141844		hsa-miR-4632-3p	0	0	0	0		hsa-let-7a-3p	1.79458	2.75461	0.548462	1.69922		hsa-miR-6503-5p	0	0	0	0
	hsa-miR-1976	0	0	0	0			hsa-miR-874-5p	0	0	0.425533	0.141844		hsa-miR-4632-5p	0	0	0	0		hsa-miR-548e-3p	0.292141	3.08706	1.69525	1.69148		hsa-miR-6503-3p	0	0	0	0
	hsa-miR-4420	0	0	0	0			hsa-let-7f-1-3p	0	0	0.425533	0.141844		hsa-miR-6730-5p	0	0	0	0		hsa-miR-4749-3p	0.792953	3.98943	0.249301	1.67723		hsa-miR-4488	0	0	0	0
	hsa-miR-4254	0	0	0	0			hsa-miR-502-3p	0	0	0.425533	0.141844		hsa-miR-6730-3p	0	0	0	0		hsa-miR-6514-3p	0.751219	1.18733	3.09133	1.67663		hsa-miR-611	0	0	0	0
	hsa-miR-5585-5p	0	0	0	0			hsa-miR-664b-3p	0	0	0.425533	0.141844		hsa-miR-3675-5p	0	0	0	0		hsa-miR-516a-5p	1.58591	2.46965	0.947344	1.66763		hsa-miR-1908-3p	0	0	0	0
	hsa-miR-5585-3p	0	0	0	0			hsa-miR-6723-5p	0	0.306334	0	0.102111		hsa-miR-3675-3p	0	0	0	0		hsa-miR-3688-3p	0.542547	2.61213	1.84483	1.6665		hsa-miR-6746-5p	0	0	0	0
	hsa-miR-3605-5p	0	0	0	0			hsa-miR-3605-5p	0	0.306334	0	0.102111		hsa-miR-3972	0	0	0	0		hsa-miR-3688-5p	0.542547	2.61213	1.84483	1.6665		hsa-miR-6746-3p	0	0	0	0
	hsa-miR-552-3p	0	0	0	0			hsa-miR-3117-3p	0	0.306334	0	0.102111		hsa-miR-4695-5p	0	0	0	0		hsa-miR-3653-3p	0.959891	1.32981	2.69245	1.66072		hsa-miR-6747-5p	0	0	0	0
	hsa-miR-552-5p	0	0	0	0			hsa-miR-3663-3p	0	0.306334	0	0.102111		hsa-miR-4695-3p	0	0	0	0		hsa-miR-7974	1.2103	1.80474	1.94455	1.6532		hsa-miR-6747-3p	0	0	0	0
	hsa-miR-4255	0	0	0	0			hsa-miR-4484	0	0.306334	0	0.102111		hsa-miR-1290	0	0	0	0		hsa-miR-3684	3.29702	0.949864	0.598322	1.61507		hsa-miR-6748-5p	0	0	0	0
	hsa-miR-6732-5p	0	0	0	0			hsa-miR-1343-3p	0	0.306334	0	0.102111		hsa-miR-6084	0	0	0	0		hsa-miR-6756-3p	3.50569	0.617412	0.648183	1.59043		hsa-miR-6748-3p	0	0	0	0
	hsa-miR-6732-3p	0	0	0	0			hsa-miR-4701-5p	0	0.306334	0	0.102111		hsa-miR-1256	0	0	0	0		hsa-miR-498	0.626016	2.89709	1.24651	1.58987		hsa-miR-6514-5p	0	0	0	0
	hsa-miR-5581-5p	0	0	0	0			hsa-miR-1228-3p	0	0.306334	0	0.102111		hsa-miR-4418	0	0	0	0		hsa-miR-1537-3p	1.66938	1.61477	1.34623	1.54346		hsa-miR-6514-3p	0	0	0	0
	hsa-miR-3659	0	0	0	0			hsa-miR-331-5p	0	0.306334	0	0.102111		hsa-miR-6127	0	0	0	0		hsa-miR-6889-3p	0.333875	2.13719	2.14399	1.53835		hsa-miR-7155-5p	0	0	0	0
	hsa-miR-6733-5p	0	0	0	0			hsa-miR-211-5p	0	0.306334	0	0.102111		hsa-miR-4684-5p	0	0	0	0		hsa-miR-151b	0.709484	2.04221	1.84483	1.53217		hsa-miR-7155-3p	0	0	0	0
	hsa-miR-6733-3p	0	0	0	0			hsa-miR-2116-5p	0	0.306334	0	0.102111		hsa-miR-4684-3p	0	0	0	0		hsa-miR-552-5p	0.417344	2.42215	1.74511	1.5282		hsa-miR-1237-3p	0	0	0	0
	hsa-miR-6734-5p	0	0	0	0			hsa-miR-3175	0	0.306334	0	0.102111		hsa-miR-4253	0	0	0	0		hsa-miR-518e-3p	2.12845	1.85224	0.598322	1.52634		hsa-miR-1237-5p	0	0	0	0
	hsa-miR-6734-3p	0	0	0	0			hsa-miR-365b-5p	0	0.306334	0	0.102111		hsa-miR-3115	0	0	0	0		hsa-miR-4677-5p	1.16856	1.80474	1.59553	1.52294		hsa-miR-192-3p	0	0	0	0
	hsa-miR-6735-5p	0	0	0	0			hsa-miR-7108-3p	0	0.306334	0	0.102111		hsa-miR-4419a	0	0	0	0		hsa-miR-517b-3p	1.62764	1.23482	1.69525	1.51924		hsa-miR-194-3p	0	0	0	0
	hsa-miR-6079	0	0	0	0			hsa-miR-6515-3p	0	0.306334	0	0.102111		hsa-miR-378f	0	0	0	0		hsa-miR-509-3-5p	1.00163	0.949864	2.59273	1.51474		hsa-miR-6750-5p	0	0	0	0
	hsa-miR-5584-5p	0	0	0	0			hsa-miR-27a-5p	0	0.306334	0	0.102111		hsa-miR-6731-5p	0	0	0	0		hsa-miR-148b-5p	0.584281	2.46965	1.44595	1.49996		hsa-miR-6750-3p	0	0	0	0
	hsa-miR-5584-3p	0	0	0	0			hsa-miR-519c-5p	0	0.306334	0	0.102111		hsa-miR-6731-3p	0	0	0	0		hsa-miR-516a-5p	1.00163	2.37466	1.09692	1.49107		hsa-miR-6749-5p	0	0	0	0
	hsa-miR-4421	0	0	0	0			hsa-miR-6802-3p	0	0.306334	0	0.102111		hsa-miR-4425	0	0	0	0		hsa-miR-4731-5p	0.375609	2.37466	1.69525	1.48184		hsa-miR-6749-3p	0	0	0	0
	hsa-miR-6500-5p	0	0	0	0			hsa-miR-548s	0	0.306334	0	0.102111		hsa-miR-4420	0	0	0	0		hsa-miR-9-3p	0.709484	2.27967	1.44595	1.47837		hsa-miR-6879-5p	0	0	0	0
	hsa-miR-6500-3p	0	0	0	0			hsa-miR-185-3p	0	0.306334	0	0.102111		hsa-miR-4254	0	0	0	0		hsa-miR-4775	0.834688	2.89709	0.698043	1.47661		hsa-miR-6879-3p	0	0	0	0
	hsa-miR-761	0	0	0	0			hsa-miR-3684	0	0.306334	0	0.102111		hsa-miR-5585-5p	0	0	0	0		hsa-miR-29b-2-5p	1.66938	0.759891	1.99441	1.47456		hsa-miR-6751-5p	0	0	0	0
	hsa-miR-1273f	0	0	0	0			hsa-miR-585-3p	0	0.306334	0	0.102111		hsa-miR-5585-3p	0	0	0	0		hsa-miR-4645-3p	2.671	0	1.69525	1.45542		hsa-miR-6751-3p	0	0	0	0
	hsa-miR-5095	0	0	0	0			hsa-miR-4639-3p	0	0.306334	0	0.102111		hsa-miR-3605-5p	0	0	0	0		hsa-miR-365a-3p	1.4607	1.80474	1.09692	1.45412		hsa-miR-612	0	0	0	0
	hsa-miR-1273g-5p	0	0	0	0			hsa-miR-590-5p	0	0.306334	0	0.102111		hsa-miR-552-3p	0	0	0	0		hsa-miR-320c	2.671	1.09234	0.548462	1.43727		hsa-miR-4690-5p	0	0	0	0
	hsa-miR-1273g-3p	0	0	0	0			hsa-miR-129-5p	0	0.306334	0	0.102111		hsa-miR-552-5p	0	0	0	0		hsa-miR-34b-5p	2.46233	1.23482	0.598322	1.43182		hsa-miR-4690-3p	0	0	0	0
	hsa-miR-4781-5p	0	0	0	0			hsa-miR-6856-3p	0	0.306334	0	0.102111		hsa-miR-4255	0	0	0	0		hsa-miR-876-3p	2.37886	0.854878	1.04706	1.42693		hsa-miR-4489	0	0	0	0
	hsa-miR-4781-3p	0	0	0	0			hsa-miR-6731-3p	0	0	0.212766	0.0709221		hsa-miR-6732-5p	0	0	0	0		hsa-miR-3158-5p	2.7962	0.664905	0.797763	1.41962		hsa-miR-3163	0	0	0	0
	hsa-miR-4422	0	0	0	0			hsa-miR-4420	0	0	0.212766	0.0709221		hsa-miR-6732-3p	0	0	0	0		hsa-miR-3158-3p	2.7962	0.664905	0.797763	1.41962		hsa-miR-6860	0	0	0	0
	hsa-miR-4711-5p	0	0	0	0			hsa-miR-6732-3p	0	0	0.212766	0.0709221		hsa-miR-5581-5p	0	0	0	0		hsa-miR-6746-3p	0	1.56728	2.64259	1.40329		hsa-miR-6752-5p	0	0	0	0
	hsa-miR-4711-3p	0	0	0	0			hsa-miR-4781-5p	0	0	0.212766	0.0709221		hsa-miR-5581-3p	0	0	0	0		hsa-miR-4741	0	0.237466	3.93896	1.39214		hsa-miR-6752-3p	0	0	0	0
	hsa-miR-3116	0	0	0	0			hsa-miR-488-3p	0	0	0.212766	0.0709221		hsa-miR-3659	0	0	0	0		hsa-miR-3146	0.751219	2.13719	1.24651	1.37831		hsa-miR-7113-5p	0	0	0	0
	hsa-miR-3116	0	0	0	0			hsa-miR-4742-3p	0	0	0.212766	0.0709221		hsa-miR-30c-1-3p	0	0	0	0		hsa-miR-216a-3p	1.16856	1.13984	1.79497	1.36779		hsa-miR-7113-3p	0	0	0	0
	hsa-miR-6068	0	0	0	0			hsa-miR-5699-5p	0	0	0.212766	0.0709221		hsa-miR-6733-5p	0	0	0	0		hsa-miR-6851-3p	0.918156	2.32717	0.847624	1.36432		hsa-miR-4691-5p	0	0	0	0
	hsa-miR-4794	0	0	0	0			hsa-miR-1287-3p	0	0	0.212766	0.0709221		hsa-miR-6733-3p	0	0	0	0		hsa-miR-4479	2.7962	0.379946	0.847624	1.34126		hsa-miR-4691-3p	0	0	0	0
	hsa-miR-3671	0	0	0	0			hsa-miR-3944-5p	0	0	0.212766	0.0709221		hsa-miR-6734-5p	0	0	0	0		hsa-miR-520b	2.00325	1.04485	0.947344	1.33181		hsa-miR-6753-5p	0	0	0	0
	hsa-miR-101-5p	0	0	0	0			hsa-miR-6514-3p	0	0	0.212766	0.0709221		hsa-miR-6734-3p	0	0	0	0		hsa-miR-4446-3p	1.12683	0.664905	2.19385	1.32853		hsa-miR-6753-3p	0	0	0	0
	hsa-miR-101-3p	0	0	0	0			hsa-miR-26a-2-3p	0	0	0.212766	0.0709221		hsa-miR-6735-5p	0	0	0	0		hsa-miR-34c-5p	1.37723	0.854878	1.74511	1.32574		hsa-miR-3164	0	0	0	0
	hsa-miR-3117-5p	0	0	0	0			hsa-miR-20a-3p	0	0	0.212766	0.0709221		hsa-miR-6735-3p	0	0	0	0		hsa-miR-517a-3p	1.2103	0.997357	1.74511	1.31759		hsa-miR-548k	0	0	0	0
	hsa-miR-1262	0	0	0	0			hsa-miR-493-5p	0	0	0.212766	0.0709221		hsa-miR-6079	0	0	0	0		hsa-miR-125b-2-3p	0.66775	1.13984	2.14399	1.31719		hsa-miR-3664-5p	0	0	0	0
	hsa-miR-186-3p	0	0	0	0			hsa-miR-337-3p	0	0	0.212766	0.0709221		hsa-miR-5584-5p	0	0	0	0		hsa-miR-5002-3p	1.91978	0.474932	1.54567	1.31346		hsa-miR-3664-3p	0	0	0	0
	hsa-miR-7156-5p	0	0	0	0			hsa-miR-494-5p	0	0	0.212766	0.0709221		hsa-miR-5584-3p	0	0	0	0		hsa-miR-3188	1.04336	2.42215	0.448742	1.30475		hsa-miR-6754-5p	0	0	0	0
	hsa-miR-7156-3p	0	0	0	0			hsa-miR-376a-3p	0	0	0.212766	0.0709221		hsa-miR-4421	0	0	0	0		hsa-miR-6878-3p	1.79458	0.902371	1.19664	1.29786		hsa-miR-6754-3p	0	0	0	0
[truncated: 2,163 more rows]

## Sheet: 3. DESeq hESC-eEVs vs hESC-mEVs
3. Differentially expressed (DE) miRNAs between hESC-eEVs and hESC-mEVs. MiRNAs with a particularly high expression (RPMM>3000) in hESC-eEVs are in bold. Novel hESC-eEV-miRNAs with a potential role in angiogenesis are highlighted in red. Members of the miR-302 family are in blue.
[truncated: 147 more rows]

[truncated: 3 more sheets: 4. DESeq hESC-eEVs vs hESC-ECPs, 5. EV-enriched_RPMM<10inCells, 6. hESC-eEV novel EV-associated]
