# Supplementary material for: Extracellular vesicles from differentiated stem cells contain novel proangiogenic miRNAs and induce angiogenic responses at low doses
Source: Mol Ther. 2023 Dec 13;32(1):185–203. doi: 10.1016/j.ymthe.2023.11.023 (PMC10787168; doi:10.1016/j.ymthe.2023.11.023)
Supplement: Table S7. In silico analysis identifying novel hESC-eEV-miRNAs with a potential role in angiogenesis [file mmc3.xlsx]

## Sheet: In-silico analysis
	DEEP RNA SEQ- hESC-eEV miRNAs (RPMM>10)						Potentially novel angiogenic hESC-eEV miRNAs [miRPathDB -criteria mentioned in the legend above- ∩ hESC-eEV miRNAs (RPMM>10)]
Top 50 hESC-eEV miRNAs	Name	hESC-eEV #1	hESC-eEV #2	hESC-eEV #3	Average		Name	hESC-eEV #1	hESC-eEV #2	hESC-eEV #3	Average	Role in Angiogenesis
	hsa-miR-126-3p	214468	155601	122788	164286	1	hsa-miR-29b-3p	4223.36	6062.49	7626.76	5970.87	Established- Anti-angiogenic miRNA
	hsa-miR-21-5p	151581	170409	134674	152221	2	hsa-miR-3074-5p	4301.2	8726.59	1944.88	4990.89	Unknown
	hsa-miR-92a-3p	84565.4	114387	120672	106542	3	hsa-miR-4496	680.205	2795.9	11389.8	4955.32	Unknown
	hsa-miR-7-5p	38930.8	18366.3	58070.7	38455.9	4	hsa-miR-4691-5p	6.76821	4914	4988.88	3303.22	Unknown
	hsa-miR-196b-5p	42128.7	22310.7	33063	32500.8	5	hsa-miR-582-5p	43.9934	4433.9	659.471	1712.46
	hsa-miR-302b-3p	45908.8	29333.4	21121.7	32121.3	6	hsa-miR-6875-3p	3.38411	4264.45	11.1775	1426.34
	hsa-miR-222-3p	30118.5	38634.2	26967.5	31906.8	7	hsa-miR-29a-3p	582.066	3153.62	59.6132	1265.1
	hsa-miR-6087	7583.78	27535.4	54907.5	30008.9	8	hsa-miR-16-5p	2182.75	470.69	1035.78	1229.74
	hsa-miR-10a-5p	30683.7	24908.9	25317	26969.9	9	hsa-miR-29b-3p	578.682	649.552	871.843	700.026
	hsa-miR-99b-5p	21089.7	19656	24206.7	21650.8	10	hsa-miR-16-5p	862.947	150.621	476.905	496.824
	hsa-miR-184	9698.85	15353.9	20067.3	15040	12	hsa-miR-3692-3p	0	0	819.681	273.227
	hsa-miR-302a-3p	13543.2	15796.4	10152.9	13164.1	14	hsa-miR-424-5p	118.444	37.6552	40.9841	65.6943
	hsa-miR-423-3p	5018.63	13932.4	12034.4	10328.5	15	hsa-miR-21-3p	47.3775	18.8276	11.1775	25.7942
	hsa-miR-3184-5p	5018.63	13932.4	12034.4	10328.5	16	hsa-miR-186-5p	40.6093	9.4138	11.1775	20.4002
	hsa-miR-7-5p	9824.06	4791.63	14243.8	9619.84
	hsa-miR-3529-3p	9824.06	4791.63	14243.8	9619.84
	hsa-miR-92b-3p	16460.3	6147.21	5726.59	9444.7
	hsa-miR-342-3p	3120.15	10166.9	12589.6	8625.54
	hsa-miR-23a-3p	5776.67	5525.9	12135	7812.53
	hsa-miR-302d-3p	6504.25	6777.94	9012.77	7431.65
	hsa-miR-125a-5p	4179.37	12237.9	5499.32	7305.54
	hsa-miR-151a-5p	8348.59	4979.9	7038.08	6788.86
	hsa-miR-181a-5p	4531.32	6504.94	9258.67	6764.98
	hsa-miR-24-3p	5458.56	11560.1	2563.37	6527.36
	hsa-miR-34a-5p	8724.23	7408.66	3144.6	6425.83
	hsa-miR-22-3p	3005.09	14120.7	1803.3	6309.7
	hsa-miR-1307-3p	2778.35	10760	5018.69	6185.67
	hsa-miR-191-5p	4463.64	7587.52	6181.14	6077.43
	hsa-miR-26a-5p	7394.27	6749.7	3915.84	6019.94
	hsa-miR-29b-3p	4223.36	6062.49	7626.76	5970.87
	hsa-miR-196a-5p	4578.7	6815.59	5748.95	5714.41
	hsa-miR-149-5p	8697.15	1609.76	6374.88	5560.6
	hsa-miR-181b-5p	5353.66	5469.42	5290.67	5371.25
	hsa-miR-302c-3p	6152.31	3840.83	5059.67	5017.6
	hsa-miR-3074-5p	4301.2	8726.59	1944.88	4990.89
	hsa-miR-24-3p	4301.2	8726.59	1944.88	4990.89
	hsa-miR-4496	680.205	2795.9	11389.8	4955.32
	hsa-let-7a-5p	3228.44	3925.56	7451.65	4868.55
	hsa-miR-27a-3p	7313.05	2739.42	2995.56	4349.34
	hsa-miR-224-5p	2443.32	5478.83	4627.47	4183.21
	hsa-miR-615-3p	1634.52	7502.8	3226.56	4121.3
	hsa-miR-483-3p	3725.9	6580.25	1784.67	4030.27
	hsa-miR-532-5p	1766.5	8171.18	1710.15	3882.61
	hsa-miR-451a	345.179	9187.87	1341.3	3624.78
	hsa-miR-100-5p	4490.71	1176.73	4403.92	3357.12
	hsa-miR-320a	2013.54	2061.62	5965.04	3346.74
	hsa-miR-4691-5p	6.76821	4914	4988.88	3303.22
	hsa-miR-652-3p	3604.07	574.242	4929.27	3035.86
	hsa-miR-1180-3p	4578.7	367.138	3908.39	2951.41
	hsa-miR-27b-3p	5174.3	1393.24	2280.2	2949.25
	hsa-miR-26a-5p	3593.92	3304.24	1922.53	2940.23
	hsa-miR-125b-5p	5407.8	1317.93	1829.38	2851.7
	hsa-miR-155-5p	1323.19	4584.52	2228.04	2711.92
	hsa-miR-92a-3p	2886.64	2522.9	2682.59	2697.38
	hsa-miR-30d-5p	3708.98	640.139	3371.87	2573.66
	hsa-let-7a-5p	1715.74	2033.38	3777.99	2509.04
	hsa-miR-93-5p	3546.54	1082.59	2768.29	2465.81
	hsa-miR-302a-5p	2456.86	800.173	3524.63	2260.55
	hsa-miR-574-5p	3928.95	131.793	2701.22	2253.99
	hsa-miR-7977	1641.29	2880.62	1937.43	2153.11
	hsa-miR-151a-3p	3177.68	2946.52	55.8874	2060.03
	hsa-miR-204-5p	2934.02	338.897	2459.04	1910.65
	hsa-miR-199b-3p	1888.33	207.104	3312.26	1802.56
	hsa-miR-221-3p	707.278	706.035	3986.63	1799.98
	hsa-miR-182-5p	406.093	3680.8	1248.15	1778.35
	hsa-miR-181a-5p	1174.28	1430.9	2574.54	1726.58
	hsa-miR-582-5p	43.9934	4433.9	659.471	1712.46
	hsa-miR-1260a	937.397	3878.49	312.969	1709.62
	hsa-miR-10b-5p	2433.17	527.173	2153.53	1704.62
	hsa-miR-23b-3p	2676.83	640.139	1773.49	1696.82
	hsa-let-7a-5p	1211.51	1261.45	2548.46	1673.81
	hsa-miR-1270	10.1523	4593.94	29.8066	1544.63
	hsa-miR-128-3p	209.815	3567.83	760.068	1512.57
	hsa-miR-210-3p	1282.58	1365	1747.41	1465
	hsa-miR-25-3p	1505.93	376.552	2500.03	1460.84
	hsa-miR-6875-3p	3.38411	4264.45	11.1775	1426.34
	hsa-miR-181a-2-3p	1979.7	329.483	1888.99	1399.39
	hsa-miR-542-5p	50.7616	3963.21	29.8066	1347.93
	hsa-miR-181c-5p	301.185	3690.21	11.1775	1334.19
	hsa-miR-196a-5p	988.159	1656.83	1345.02	1330
	hsa-miR-345-5p	2463.63	461.276	1058.13	1327.68
	hsa-miR-143-3p	2355.34	743.69	819.681	1306.24
	hsa-miR-29a-3p	582.066	3153.62	59.6132	1265.1
	hsa-miR-218-5p	1001.7	320.069	2451.59	1257.79
	hsa-miR-205-5p	47.3775	3483.11	208.646	1246.38
	hsa-miR-16-5p	2182.75	470.69	1035.78	1229.74
	hsa-miR-425-5p	490.695	357.724	2727.3	1191.91
	hsa-miR-124-3p	714.046	1346.17	1501.51	1187.24
	hsa-miR-124-3p	673.437	1365	1501.51	1179.98
	hsa-miR-26b-5p	1516.08	310.655	1628.19	1151.64
	hsa-miR-124-3p	602.371	1355.59	1486.6	1148.19
	hsa-miR-3613-5p	247.04	2598.21	0	948.416
	hsa-miR-139-5p	940.782	1157.9	704.181	934.287
	hsa-miR-183-5p	1888.33	197.69	584.954	890.325
	hsa-miR-942-5p	57.5298	2588.8	18.6291	888.318
	hsa-miR-363-3p	978.007	433.035	1240.7	883.914
	hsa-miR-197-3p	984.775	273	1371.1	876.293
	hsa-miR-212-3p	734.351	47.069	1833.11	871.508
	hsa-miR-126-5p	1952.63	451.863	152.759	852.417
	hsa-miR-1-3p	548.225	696.621	1158.73	801.193
	hsa-miR-130a-3p	900.172	988.449	491.809	793.477
	hsa-miR-423-5p	2216.59	131.793	11.1775	786.52
	hsa-miR-3184-3p	2216.59	131.793	11.1775	786.52
	hsa-miR-378a-3p	1160.75	225.931	856.94	747.873
	hsa-miR-361-5p	20.3046	2146.35	11.1775	725.943
	hsa-miR-675-5p	23.6887	1750.97	402.389	725.682
	hsa-miR-29b-3p	578.682	649.552	871.843	700.026
	hsa-miR-365b-3p	1143.83	103.552	674.374	640.585
	hsa-miR-130b-5p	1035.54	291.828	555.148	627.504
	hsa-miR-7641	101.523	611.897	1028.33	580.583
	hsa-miR-335-3p	944.166	301.242	465.728	570.378
	hsa-miR-455-3p	673.437	37.6552	812.23	507.774
	hsa-miR-16-5p	862.947	150.621	476.905	496.824
	hsa-miR-30a-5p	703.894	122.379	652.019	492.764
	hsa-miR-28-3p	247.04	122.379	1058.13	475.851
	hsa-miR-193a-5p	697.126	18.8276	666.923	460.959
	hsa-miR-328-3p	1177.67	169.448	22.3549	456.491
	hsa-miR-483-5p	842.642	18.8276	476.905	446.125
	hsa-miR-20a-5p	561.762	65.8966	685.552	437.737
	hsa-miR-30a-3p	680.205	112.966	484.357	425.843
	hsa-miR-340-3p	297.801	122.379	782.423	400.868
	hsa-miR-34b-3p	747.887	18.8276	417.292	394.669
	hsa-miR-7-1-3p	16.9205	37.6552	1125.2	393.258
	hsa-miR-342-5p	3.38411	18.8276	1143.83	388.68
	hsa-miR-1246	108.291	913.139	130.404	383.945
	hsa-miR-20b-5p	148.901	84.7242	912.827	382.151
	hsa-miR-574-3p	192.894	244.759	707.907	381.853
	hsa-miR-1226-3p	50.7616	18.8276	1043.23	370.94
	hsa-miR-628-3p	16.9205	0	1091.67	369.529
	hsa-miR-145-5p	402.709	94.138	607.309	368.052
	hsa-miR-148a-3p	446.702	28.2414	622.213	365.719
	hsa-miR-30e-3p	521.152	9.4138	517.89	349.485
	hsa-miR-135b-5p	825.722	141.207	70.7907	345.907
	hsa-miR-1291	0	9.4138	991.069	333.494
	hsa-miR-30c-5p	808.801	112.966	40.9841	320.917
	hsa-miR-490-5p	423.013	84.7242	424.744	310.827
	hsa-miR-1227-3p	33.8411	37.6552	830.859	300.785
	hsa-miR-3692-3p	0	0	819.681	273.227
	hsa-miR-3605-3p	737.735	56.4828	7.45165	267.223
	hsa-miR-320b	0	0	801.052	267.017
	hsa-miR-132-5p	247.04	160.035	376.308	261.128
	hsa-miR-548k	287.649	0	488.083	258.577
	hsa-miR-374b-5p	128.596	75.3104	536.519	246.808
	hsa-miR-374c-3p	128.596	75.3104	536.519	246.808
	hsa-miR-660-5p	57.5298	18.8276	659.471	245.276
	hsa-miR-219a-5p	196.278	235.345	271.985	234.536
	hsa-miR-219b-3p	196.278	235.345	271.985	234.536
	hsa-miR-19b-3p	307.954	47.069	339.05	231.358
	hsa-miR-424-3p	104.907	56.4828	529.067	230.152
	hsa-miR-214-5p	362.099	18.8276	309.243	230.057
	hsa-miR-3120-3p	362.099	18.8276	309.243	230.057
	hsa-miR-1301-3p	33.8411	37.6552	618.487	229.994
	hsa-miR-199b-5p	125.212	9.4138	517.89	217.505
	hsa-miR-133a-3p	287.649	9.4138	324.147	207.07
	hsa-miR-181d-5p	551.609	47.069	18.6291	205.769
	hsa-miR-744-5p	571.914	28.2414	14.9033	205.02
	hsa-let-7e-5p	460.238	84.7242	44.7099	196.558
	hsa-miR-421	443.318	103.552	40.9841	195.951
	hsa-miR-191-3p	497.464	65.8966	14.9033	192.755
	hsa-miR-454-3p	527.921	37.6552	11.1775	192.251
	hsa-miR-3187-3p	54.1457	65.8966	450.825	190.289
	hsa-miR-139-3p	37.2252	18.8276	514.164	190.072
	hsa-miR-146a-5p	517.768	28.2414	18.6291	188.213
	hsa-miR-576-5p	43.9934	94.138	402.389	180.173
	hsa-miR-505-5p	30.457	9.4138	491.809	177.227
	hsa-miR-7-5p	159.053	122.379	245.904	175.779
	hsa-miR-383-5p	500.848	18.8276	0	173.225
	hsa-miR-1910-5p	0	9.4138	502.986	170.8
	hsa-miR-590-3p	301.185	188.276	7.45165	165.638
	hsa-miR-30c-5p	436.55	37.6552	11.1775	161.794
	hsa-miR-222-5p	6.76821	0	473.18	159.983
	hsa-miR-1-3p	111.676	112.966	253.356	159.332
	hsa-miR-455-5p	460.238	9.4138	7.45165	159.035
	hsa-let-7i-5p	16.9205	18.8276	428.47	154.739
	hsa-miR-9-5p	416.245	18.8276	22.3549	152.476
	hsa-miR-365b-5p	456.854	0	0	152.285
	hsa-miR-4473	433.166	18.8276	0	150.664
	hsa-miR-96-5p	355.331	84.7242	11.1775	150.411
	hsa-miR-6125	0	0	447.099	149.033
	hsa-miR-335-5p	372.252	65.8966	7.45165	148.533
	hsa-miR-503-3p	439.934	0	3.72582	147.887
	hsa-miR-3177-3p	443.318	0	0	147.773
	hsa-miR-15b-5p	263.96	131.793	37.2582	144.337
	hsa-let-7c-5p	81.2185	103.552	245.904	143.558
	hsa-miR-2110	379.02	37.6552	7.45165	141.376
	hsa-miR-6752-3p	399.325	18.8276	0	139.384
	hsa-miR-505-3p	257.192	103.552	52.1615	137.635
	hsa-miR-193b-3p	358.715	37.6552	11.1775	135.849
	hsa-miR-375	358.715	37.6552	7.45165	134.607
	hsa-miR-379-5p	392.556	9.4138	0	133.99
	hsa-miR-484	223.351	131.793	33.5324	129.559
	hsa-miR-654-3p	3.38411	0	372.582	125.322
	hsa-miR-1247-5p	253.808	84.7242	33.5324	124.022
	hsa-miR-28-5p	291.033	65.8966	14.9033	123.944
	hsa-miR-199a-3p	145.517	28.2414	193.743	122.5
	hsa-miR-130b-3p	335.027	28.2414	3.72582	122.331
	hsa-miR-181b-5p	98.1391	122.379	141.581	120.7
	hsa-miR-19b-3p	162.437	37.6552	160.21	120.101
	hsa-miR-494-3p	355.331	0	0	118.444
	hsa-miR-99a-5p	280.881	28.2414	33.5324	114.218
	hsa-miR-155-3p	338.411	0	0	112.804
	hsa-miR-140-5p	304.57	18.8276	11.1775	111.525
	hsa-miR-664b-5p	331.642	0	0	110.547
	hsa-miR-1260b	179.358	112.966	33.5324	108.619
	hsa-miR-181a-3p	223.351	75.3104	22.3549	107.005
	hsa-miR-4733-5p	314.722	0	0	104.907
	hsa-miR-193a-3p	27.0728	9.4138	271.985	102.824
	hsa-miR-320d	0	0	286.888	95.6295
	hsa-miR-99b-3p	121.828	122.379	26.0808	90.096
	hsa-miR-7704	3.38411	0	257.082	86.822
	hsa-miR-935	118.444	103.552	29.8066	83.934
	hsa-miR-629-5p	3.38411	0	245.904	83.0962
	hsa-miR-323a-3p	27.0728	0	201.194	76.0891
	hsa-miR-4485-3p	13.5364	131.793	81.9681	75.7659
	hsa-miR-200b-5p	199.662	9.4138	11.1775	73.4178
	hsa-miR-103a-3p	91.3709	94.138	33.5324	73.0138
	hsa-miR-103b	91.3709	94.138	33.5324	73.0138
	hsa-miR-887-3p	87.9868	65.8966	44.7099	66.1978
	hsa-miR-424-5p	118.444	37.6552	40.9841	65.6943
	hsa-miR-132-3p	54.1457	18.8276	122.952	65.3085
	hsa-miR-192-5p	118.444	75.3104	0	64.5847
	hsa-miR-1284	118.444	9.4138	55.8874	61.2483
	hsa-miR-214-3p	104.907	47.069	14.9033	55.6265
	hsa-miR-3120-5p	104.907	47.069	14.9033	55.6265
	hsa-miR-125b-5p	101.523	18.8276	40.9841	53.7783
	hsa-miR-18b-5p	54.1457	47.069	48.4357	49.8835
	hsa-miR-138-1-3p	128.596	0	0	42.8653
	hsa-miR-17-5p	71.0662	28.2414	26.0808	41.7961
	hsa-miR-889-5p	121.828	0	0	40.6093
	hsa-miR-320c	3.38411	0	115.501	39.6282
	hsa-miR-31-5p	87.9868	9.4138	18.6291	38.6766
	hsa-let-7d-5p	30.457	9.4138	74.5165	38.1291
	hsa-miR-30b-5p	67.6821	28.2414	11.1775	35.7003
	hsa-miR-641	3.38411	9.4138	93.1456	35.3145
	hsa-miR-874-3p	60.9139	28.2414	11.1775	33.4443
	hsa-miR-10a-3p	43.9934	47.069	7.45165	32.838
	hsa-miR-3115	94.755	0	0	31.585
	hsa-miR-766-3p	37.2252	47.069	7.45165	30.5819
	hsa-miR-4521	40.6093	37.6552	11.1775	29.814
	hsa-miR-15b-3p	54.1457	18.8276	11.1775	28.0503
	hsa-miR-450a-5p	60.9139	18.8276	3.72582	27.8224
	hsa-miR-1247-3p	64.298	9.4138	3.72582	25.8125
	hsa-miR-21-3p	47.3775	18.8276	11.1775	25.7942
	hsa-miR-129-5p	67.6821	9.4138	0	25.6986
	hsa-miR-18a-5p	57.5298	18.8276	0	25.4525
	hsa-miR-425-3p	30.457	37.6552	7.45165	25.1879
	hsa-miR-199a-5p	40.6093	18.8276	14.9033	24.7801
	hsa-miR-584-5p	64.298	9.4138	0	24.5706
	hsa-miR-675-3p	13.5364	37.6552	18.6291	23.2736
	hsa-miR-18a-3p	13.5364	47.069	7.45165	22.6857
	hsa-miR-6824-3p	57.5298	9.4138	0	22.3145
	hsa-miR-1296-5p	27.0728	28.2414	11.1775	22.1639
	hsa-miR-1271-5p	40.6093	9.4138	14.9033	21.6421
	hsa-miR-3944-3p	0	0	63.339	21.113
	hsa-miR-940	6.76821	47.069	7.45165	20.4296
	hsa-miR-186-5p	40.6093	9.4138	11.1775	20.4002
	hsa-miR-212-5p	50.7616	0	7.45165	19.4044
	hsa-miR-1304-3p	23.6887	18.8276	14.9033	19.1399
	hsa-miR-296-5p	23.6887	18.8276	14.9033	19.1399
	hsa-miR-629-3p	33.8411	18.8276	3.72582	18.7982
	hsa-miR-708-5p	27.0728	28.2414	0	18.4381
	hsa-miR-146b-5p	37.2252	9.4138	7.45165	18.0302
	hsa-miR-3615	40.6093	9.4138	3.72582	17.9163
	hsa-miR-503-5p	16.9205	28.2414	7.45165	17.5379
	hsa-miR-27b-5p	33.8411	9.4138	7.45165	16.9022
	hsa-miR-497-5p	37.2252	9.4138	3.72582	16.7883
	hsa-let-7e-3p	37.2252	9.4138	3.72582	16.7883
	hsa-miR-33b-3p	16.9205	28.2414	3.72582	16.2959
	hsa-miR-1306-3p	43.9934	0	3.72582	15.9064
	hsa-miR-24-2-5p	33.8411	9.4138	3.72582	15.6602
	hsa-miR-221-5p	37.2252	9.4138	0	15.5463
	hsa-miR-1306-5p	23.6887	18.8276	3.72582	15.4141
	hsa-miR-138-5p	6.76821	9.4138	29.8066	15.3295
	hsa-miR-411-5p	27.0728	18.8276	0	15.3002
	hsa-miR-5010-3p	27.0728	18.8276	0	15.3002
	hsa-miR-200c-3p	3.38411	37.6552	3.72582	14.9217
	hsa-let-7g-5p	3.38411	18.8276	22.3549	14.8556
	hsa-miR-129-5p	23.6887	9.4138	11.1775	14.76
	hsa-miR-449a	23.6887	9.4138	11.1775	14.76
	hsa-miR-29c-5p	27.0728	0	14.9033	13.992
	hsa-let-7f-5p	16.9205	0	22.3549	13.0918
	hsa-miR-152-3p	33.8411	0	3.72582	12.5223
	hsa-miR-324-3p	16.9205	9.4138	11.1775	12.5039
	hsa-miR-6723-5p	3.38411	18.8276	14.9033	12.3717
	hsa-miR-27a-5p	23.6887	9.4138	3.72582	12.2761
	hsa-miR-598-3p	10.1523	18.8276	7.45165	12.1439
	hsa-miR-106b-5p	3.38411	28.2414	3.72582	11.7838
	hsa-miR-148b-3p	27.0728	0	7.45165	11.5082
	hsa-miR-330-5p	33.8411	0	0	11.2804
	hsa-miR-6843-3p	33.8411	0	0	11.2804
	hsa-miR-5100	0	18.8276	14.9033	11.2436
	hsa-miR-15a-5p	6.76821	18.8276	7.45165	11.0158
	hsa-miR-1287-5p	10.1523	18.8276	3.72582	10.9019
	hsa-miR-330-3p	10.1523	18.8276	3.72582	10.9019
	hsa-miR-625-5p	13.5364	18.8276	0	10.788
	hsa-miR-374a-3p	3.38411	28.2414	0	10.5418
	hsa-miR-378a-5p	30.457	0	0	10.1523
	hsa-miR-23b-5p	16.9205	9.4138	3.72582	10.0201
	hsa-miR-106a-5p	16.9205	9.4138	3.72582	10.0201
	hsa-miR-942-3p	6.76821	18.8276	3.72582	9.77388
	hsa-miR-760	16.9205	0	11.1775	9.366
	hsa-miR-1249-3p	6.76821	9.4138	11.1775	9.11983
	hsa-miR-140-3p	27.0728	0	0	9.02428
	hsa-miR-125b-1-3p	10.1523	9.4138	7.45165	9.00592
	hsa-miR-339-3p	10.1523	9.4138	7.45165	9.00592
	hsa-miR-1908-5p	13.5364	9.4138	3.72582	8.89202
	hsa-miR-326	13.5364	9.4138	3.72582	8.89202
	hsa-miR-32-5p	16.9205	9.4138	0	8.77811
	hsa-miR-141-3p	6.76821	18.8276	0	8.53194
	hsa-miR-129-2-3p	16.9205	0	7.45165	8.12406
	hsa-miR-25-5p	3.38411	9.4138	11.1775	7.99179
	hsa-miR-340-5p	23.6887	0	0	7.89625
	hsa-miR-30e-5p	10.1523	9.4138	3.72582	7.76398
	hsa-miR-1468-5p	10.1523	9.4138	3.72582	7.76398
	hsa-miR-199a-3p	10.1523	0	11.1775	7.10993
	hsa-miR-767-5p	20.3046	0	0	6.76821
	hsa-miR-339-5p	3.38411	9.4138	7.45165	6.74985
	hsa-miR-1304-5p	6.76821	9.4138	3.72582	6.63595
	hsa-miR-585-3p	6.76821	9.4138	3.72582	6.63595
	hsa-miR-17-3p	10.1523	9.4138	0	6.52204
	hsa-miR-744-3p	10.1523	9.4138	0	6.52204
	hsa-miR-218-5p	10.1523	9.4138	0	6.52204
	hsa-miR-491-5p	10.1523	9.4138	0	6.52204
	hsa-let-7f-5p	10.1523	9.4138	0	6.52204
	hsa-miR-624-5p	0	18.8276	0	6.27587
	hsa-miR-128-3p	0	18.8276	0	6.27587
	hsa-miR-137	13.5364	0	3.72582	5.75408
	hsa-miR-625-3p	13.5364	0	3.72582	5.75408
	hsa-miR-369-5p	13.5364	0	3.72582	5.75408
	hsa-miR-769-3p	16.9205	0	0	5.64018
	hsa-miR-592	16.9205	0	0	5.64018
	hsa-miR-501-5p	16.9205	0	0	5.64018
	hsa-miR-664b-3p	16.9205	0	0	5.64018
	hsa-miR-103a-2-5p	0	9.4138	7.45165	5.62182
	hsa-miR-4634	0	9.4138	7.45165	5.62182
	hsa-miR-7706	3.38411	9.4138	3.72582	5.50791
	hsa-miR-324-5p	3.38411	9.4138	3.72582	5.50791
	hsa-miR-122-5p	3.38411	9.4138	3.72582	5.50791
	hsa-miR-3591-3p	3.38411	9.4138	3.72582	5.50791
	hsa-miR-4636	3.38411	9.4138	3.72582	5.50791
	hsa-miR-93-3p	3.38411	9.4138	3.72582	5.50791
	hsa-miR-188-5p	3.38411	9.4138	3.72582	5.50791
	hsa-miR-5581-3p	6.76821	9.4138	0	5.394
	hsa-miR-3173-5p	6.76821	9.4138	0	5.394
	hsa-miR-3126-3p	6.76821	9.4138	0	5.394
	hsa-miR-185-5p	6.76821	9.4138	0	5.394
	hsa-miR-16-2-3p	6.76821	9.4138	0	5.394
	hsa-miR-887-5p	6.76821	9.4138	0	5.394
	hsa-miR-33a-5p	10.1523	0	3.72582	4.62605
	hsa-miR-135a-5p	10.1523	0	3.72582	4.62605
	hsa-miR-106b-3p	10.1523	0	3.72582	4.62605
	hsa-miR-676-3p	10.1523	0	3.72582	4.62605
	hsa-miR-374b-3p	10.1523	0	3.72582	4.62605
	hsa-miR-374c-5p	10.1523	0	3.72582	4.62605
	hsa-miR-548l	13.5364	0	0	4.51214
	hsa-miR-150-5p	13.5364	0	0	4.51214
	hsa-miR-3909	13.5364	0	0	4.51214
	hsa-miR-92a-2-5p	13.5364	0	0	4.51214
	hsa-miR-30c-1-3p	0	9.4138	3.72582	4.37988
	hsa-miR-92b-5p	0	9.4138	3.72582	4.37988
	hsa-miR-4685-3p	0	9.4138	3.72582	4.37988
	hsa-miR-6795-3p	0	9.4138	3.72582	4.37988
	hsa-miR-518b	0	9.4138	3.72582	4.37988
	hsa-miR-26b-3p	0	9.4138	3.72582	4.37988
	hsa-miR-4423-5p	3.38411	9.4138	0	4.26597
	hsa-miR-29c-3p	3.38411	9.4138	0	4.26597
	hsa-miR-1343-3p	3.38411	9.4138	0	4.26597
	hsa-miR-331-5p	3.38411	9.4138	0	4.26597
	hsa-miR-127-3p	3.38411	9.4138	0	4.26597
	hsa-miR-22-5p	3.38411	9.4138	0	4.26597
	hsa-miR-195-5p	3.38411	9.4138	0	4.26597
	hsa-miR-3679-5p	3.38411	9.4138	0	4.26597
	hsa-miR-1229-3p	3.38411	9.4138	0	4.26597
	hsa-miR-550a-5p	3.38411	9.4138	0	4.26597
	hsa-miR-550b-3p	3.38411	9.4138	0	4.26597
	hsa-miR-590-5p	3.38411	9.4138	0	4.26597
	hsa-miR-501-3p	3.38411	9.4138	0	4.26597
	hsa-miR-18b-3p	3.38411	9.4138	0	4.26597
	hsa-miR-525-5p	0	0	11.1775	3.72582
	hsa-miR-429	6.76821	0	3.72582	3.49801
	hsa-miR-3117-3p	6.76821	0	3.72582	3.49801
	hsa-miR-6511b-3p	6.76821	0	3.72582	3.49801
	hsa-miR-98-5p	6.76821	0	3.72582	3.49801
	hsa-miR-194-5p	10.1523	0	0	3.38411
	hsa-miR-409-3p	10.1523	0	0	3.38411
	hsa-miR-7-2-3p	10.1523	0	0	3.38411
	hsa-miR-3529-5p	10.1523	0	0	3.38411
	hsa-miR-187-3p	10.1523	0	0	3.38411
	hsa-miR-6819-3p	10.1523	0	0	3.38411
	hsa-miR-4791	10.1523	0	0	3.38411
	hsa-miR-3622b-5p	10.1523	0	0	3.38411
	hsa-miR-3622a-3p	10.1523	0	0	3.38411
	hsa-miR-31-3p	10.1523	0	0	3.38411
	hsa-miR-3074-3p	10.1523	0	0	3.38411
	hsa-miR-500a-5p	10.1523	0	0	3.38411
	hsa-miR-450b-5p	10.1523	0	0	3.38411
	hsa-miR-1254	0	9.4138	0	3.13793
	hsa-miR-6743-3p	0	9.4138	0	3.13793
	hsa-miR-302e	0	9.4138	0	3.13793
	hsa-miR-1908-3p	0	9.4138	0	3.13793
	hsa-miR-3913-5p	0	9.4138	0	3.13793
	hsa-miR-3913-3p	0	9.4138	0	3.13793
	hsa-miR-494-5p	0	9.4138	0	3.13793
	hsa-miR-154-5p	0	9.4138	0	3.13793
	hsa-miR-4516	0	9.4138	0	3.13793
	hsa-miR-301a-5p	0	9.4138	0	3.13793
	hsa-miR-6794-5p	0	9.4138	0	3.13793
	hsa-miR-6795-5p	0	9.4138	0	3.13793
	hsa-miR-5088-3p	0	9.4138	0	3.13793
	hsa-miR-5001-3p	0	9.4138	0	3.13793
	hsa-miR-6869-5p	0	9.4138	0	3.13793
	hsa-miR-301b-3p	0	9.4138	0	3.13793
	hsa-miR-7976	0	9.4138	0	3.13793
	hsa-miR-3688-5p	0	9.4138	0	3.13793
	hsa-miR-3688-3p	0	9.4138	0	3.13793
	hsa-miR-103a-3p	0	9.4138	0	3.13793
	hsa-miR-103b	0	9.4138	0	3.13793
	hsa-miR-29a-5p	0	9.4138	0	3.13793
	hsa-miR-597-3p	0	9.4138	0	3.13793
	hsa-miR-3150b-3p	0	9.4138	0	3.13793
	hsa-miR-3150b-5p	0	9.4138	0	3.13793
	hsa-miR-3150a-5p	0	9.4138	0	3.13793
	hsa-miR-219a-2-3p	0	9.4138	0	3.13793
	hsa-miR-219b-5p	0	9.4138	0	3.13793
	hsa-miR-652-5p	0	9.4138	0	3.13793
	hsa-miR-452-5p	0	9.4138	0	3.13793
	hsa-miR-105-5p	0	9.4138	0	3.13793
	hsa-miR-34c-5p	0	0	7.45165	2.48388
	hsa-miR-495-5p	0	0	7.45165	2.48388
	hsa-miR-520e	0	0	7.45165	2.48388
	hsa-miR-9-3p	3.38411	0	3.72582	2.36998
	hsa-miR-135b-3p	3.38411	0	3.72582	2.36998
	hsa-miR-301a-3p	3.38411	0	3.72582	2.36998
	hsa-miR-548j-5p	3.38411	0	3.72582	2.36998
	hsa-let-7b-5p	3.38411	0	3.72582	2.36998
	hsa-miR-589-5p	3.38411	0	3.72582	2.36998
	hsa-miR-6741-3p	6.76821	0	0	2.25607
	hsa-miR-5699-3p	6.76821	0	0	2.25607
	hsa-miR-6746-3p	6.76821	0	0	2.25607
	hsa-miR-487b-3p	6.76821	0	0	2.25607
	hsa-miR-1276	6.76821	0	0	2.25607
	hsa-miR-365a-3p	6.76821	0	0	2.25607
	hsa-miR-199a-5p	6.76821	0	0	2.25607
	hsa-miR-217	6.76821	0	0	2.25607
	hsa-miR-1245a	6.76821	0	0	2.25607
	hsa-miR-1245b-5p	6.76821	0	0	2.25607
	hsa-miR-548ab	6.76821	0	0	2.25607
	hsa-miR-95-3p	6.76821	0	0	2.25607
	hsa-miR-3139	6.76821	0	0	2.25607
	hsa-miR-4804-3p	6.76821	0	0	2.25607
	hsa-miR-145-3p	6.76821	0	0	2.25607
	hsa-miR-6780b-3p	6.76821	0	0	2.25607
	hsa-miR-30c-2-3p	6.76821	0	0	2.25607
	hsa-miR-4662b	6.76821	0	0	2.25607
	hsa-miR-4662a-5p	6.76821	0	0	2.25607
	hsa-miR-362-5p	6.76821	0	0	2.25607
	hsa-miR-542-3p	6.76821	0	0	2.25607
	hsa-miR-6735-3p	0	0	3.72582	1.24194
	hsa-miR-190b	0	0	3.72582	1.24194
	hsa-miR-205-3p	0	0	3.72582	1.24194
	hsa-miR-331-3p	0	0	3.72582	1.24194
	hsa-miR-19a-5p	0	0	3.72582	1.24194
	hsa-miR-5586-5p	0	0	3.72582	1.24194
	hsa-miR-376a-3p	0	0	3.72582	1.24194
	hsa-miR-6765-3p	0	0	3.72582	1.24194
	hsa-miR-519d-3p	0	0	3.72582	1.24194
	hsa-miR-517-5p	0	0	3.72582	1.24194
	hsa-miR-1283	0	0	3.72582	1.24194
	hsa-miR-371a-3p	0	0	3.72582	1.24194
	hsa-miR-371b-5p	0	0	3.72582	1.24194
	hsa-miR-7975	0	0	3.72582	1.24194
	hsa-miR-128-1-5p	0	0	3.72582	1.24194
	hsa-miR-3129-5p	0	0	3.72582	1.24194
	hsa-miR-3130-5p	0	0	3.72582	1.24194
	hsa-miR-3130-3p	0	0	3.72582	1.24194
	hsa-miR-499a-5p	0	0	3.72582	1.24194
	hsa-miR-499b-3p	0	0	3.72582	1.24194
	hsa-miR-6820-5p	0	0	3.72582	1.24194
	hsa-miR-3136-5p	0	0	3.72582	1.24194
	hsa-miR-6827-3p	0	0	3.72582	1.24194
	hsa-miR-7111-3p	0	0	3.72582	1.24194
	hsa-miR-129-1-3p	0	0	3.72582	1.24194
	hsa-miR-486-5p	0	0	3.72582	1.24194
	hsa-miR-486-3p	0	0	3.72582	1.24194
	hsa-miR-6850-5p	0	0	3.72582	1.24194
	hsa-miR-374a-5p	0	0	3.72582	1.24194
	hsa-miR-20b-3p	0	0	3.72582	1.24194
	hsa-miR-509-5p	0	0	3.72582	1.24194
	hsa-miR-452-3p	0	0	3.72582	1.24194
	hsa-miR-200b-3p	3.38411	0	0	1.12804
	hsa-miR-200a-3p	3.38411	0	0	1.12804
	hsa-miR-107	3.38411	0	0	1.12804
	hsa-miR-1307-5p	3.38411	0	0	1.12804
	hsa-miR-548e-3p	3.38411	0	0	1.12804
	hsa-miR-3663-5p	3.38411	0	0	1.12804
	hsa-miR-615-5p	3.38411	0	0	1.12804
	hsa-miR-1228-3p	3.38411	0	0	1.12804
	hsa-miR-379-3p	3.38411	0	0	1.12804
	hsa-miR-203a-3p	3.38411	0	0	1.12804
	hsa-miR-203b-5p	3.38411	0	0	1.12804
	hsa-miR-4716-5p	3.38411	0	0	1.12804
	hsa-miR-5010-5p	3.38411	0	0	1.12804
	hsa-miR-454-5p	3.38411	0	0	1.12804
	hsa-miR-3064-5p	3.38411	0	0	1.12804
	hsa-miR-6786-3p	3.38411	0	0	1.12804
	hsa-miR-320c	3.38411	0	0	1.12804
	hsa-miR-7108-5p	3.38411	0	0	1.12804
	hsa-miR-6885-3p	3.38411	0	0	1.12804
	hsa-miR-181c-3p	3.38411	0	0	1.12804
	hsa-miR-320e	3.38411	0	0	1.12804
	hsa-miR-125a-3p	3.38411	0	0	1.12804
	hsa-miR-512-3p	3.38411	0	0	1.12804
	hsa-miR-518c-3p	3.38411	0	0	1.12804
	hsa-miR-216a-3p	3.38411	0	0	1.12804
	hsa-miR-4435	3.38411	0	0	1.12804
	hsa-miR-663b	3.38411	0	0	1.12804
	hsa-miR-10b-3p	3.38411	0	0	1.12804
	hsa-miR-3129-3p	3.38411	0	0	1.12804
	hsa-miR-5703	3.38411	0	0	1.12804
	hsa-miR-1292-3p	3.38411	0	0	1.12804
	hsa-miR-6870-3p	3.38411	0	0	1.12804
	hsa-miR-3617-3p	3.38411	0	0	1.12804
	hsa-miR-4326	3.38411	0	0	1.12804
	hsa-miR-1914-5p	3.38411	0	0	1.12804
	hsa-let-7a-3p	3.38411	0	0	1.12804
	hsa-miR-2115-3p	3.38411	0	0	1.12804
	hsa-miR-4787-3p	3.38411	0	0	1.12804
	hsa-miR-135a-3p	3.38411	0	0	1.12804
	hsa-miR-218-1-3p	3.38411	0	0	1.12804
	hsa-miR-302c-5p	3.38411	0	0	1.12804
	hsa-miR-4799-5p	3.38411	0	0	1.12804
	hsa-miR-6830-3p	3.38411	0	0	1.12804
	hsa-miR-1294	3.38411	0	0	1.12804
	hsa-miR-1913	3.38411	0	0	1.12804
	hsa-miR-148a-5p	3.38411	0	0	1.12804
	hsa-miR-550a-5p	3.38411	0	0	1.12804
	hsa-miR-550b-3p	3.38411	0	0	1.12804
	hsa-miR-548o-3p	3.38411	0	0	1.12804
	hsa-miR-671-5p	3.38411	0	0	1.12804
	hsa-miR-383-3p	3.38411	0	0	1.12804
	hsa-miR-4661-5p	3.38411	0	0	1.12804
	hsa-miR-7705	3.38411	0	0	1.12804
	hsa-miR-30d-3p	3.38411	0	0	1.12804
	hsa-miR-937-3p	3.38411	0	0	1.12804
	hsa-miR-7112-3p	3.38411	0	0	1.12804
	hsa-miR-101-3p	3.38411	0	0	1.12804
	hsa-miR-3152-5p	3.38411	0	0	1.12804
	hsa-let-7a-3p	3.38411	0	0	1.12804
	hsa-let-7d-3p	3.38411	0	0	1.12804
	hsa-miR-24-1-5p	3.38411	0	0	1.12804
	hsa-miR-32-3p	3.38411	0	0	1.12804
	hsa-miR-4768-5p	3.38411	0	0	1.12804
	hsa-miR-532-3p	3.38411	0	0	1.12804
	hsa-miR-502-5p	3.38411	0	0	1.12804
	hsa-miR-6894-3p	3.38411	0	0	1.12804
	hsa-miR-363-5p	3.38411	0	0	1.12804
	hsa-miR-891a-5p	3.38411	0	0	1.12804
	hsa-miR-6859-5p	0	0	0	0
	hsa-miR-6859-3p	0	0	0	0
	hsa-miR-1302	0	0	0	0
	hsa-miR-6859-5p	0	0	0	0
	hsa-miR-6859-3p	0	0	0	0
	hsa-miR-200a-5p	0	0	0	0
	hsa-miR-6726-5p	0	0	0	0
	hsa-miR-6726-3p	0	0	0	0
	hsa-miR-6727-5p	0	0	0	0
	hsa-miR-6727-3p	0	0	0	0
	hsa-miR-6808-5p	0	0	0	0
	hsa-miR-6808-3p	0	0	0	0
	hsa-miR-4251	0	0	0	0
	hsa-miR-551a	0	0	0	0
	hsa-miR-4417	0	0	0	0
	hsa-miR-4689	0	0	0	0
	hsa-miR-4252	0	0	0	0
	hsa-miR-6728-5p	0	0	0	0
	hsa-miR-6728-3p	0	0	0	0
	hsa-miR-34a-3p	0	0	0	0
	hsa-miR-5697	0	0	0	0
	hsa-miR-1273d	0	0	0	0
	hsa-miR-6729-5p	0	0	0	0
	hsa-miR-6729-3p	0	0	0	0
	hsa-miR-7846-3p	0	0	0	0
	hsa-miR-4632-3p	0	0	0	0
	hsa-miR-4632-5p	0	0	0	0
	hsa-miR-6730-5p	0	0	0	0
	hsa-miR-6730-3p	0	0	0	0
	hsa-miR-3675-5p	0	0	0	0
	hsa-miR-3675-3p	0	0	0	0
	hsa-miR-3972	0	0	0	0
	hsa-miR-4695-5p	0	0	0	0
	hsa-miR-4695-3p	0	0	0	0
	hsa-miR-1290	0	0	0	0
	hsa-miR-6084	0	0	0	0
	hsa-miR-1256	0	0	0	0
	hsa-miR-4418	0	0	0	0
	hsa-miR-6127	0	0	0	0
	hsa-miR-4684-5p	0	0	0	0
	hsa-miR-4684-3p	0	0	0	0
	hsa-miR-4253	0	0	0	0
	hsa-miR-4419a	0	0	0	0
	hsa-miR-378f	0	0	0	0
	hsa-miR-6731-5p	0	0	0	0
	hsa-miR-6731-3p	0	0	0	0
	hsa-miR-4425	0	0	0	0
	hsa-miR-3917	0	0	0	0
	hsa-miR-1976	0	0	0	0
	hsa-miR-4420	0	0	0	0
	hsa-miR-4254	0	0	0	0
	hsa-miR-5585-5p	0	0	0	0
	hsa-miR-5585-3p	0	0	0	0
	hsa-miR-3605-5p	0	0	0	0
	hsa-miR-552-3p	0	0	0	0
	hsa-miR-552-5p	0	0	0	0
	hsa-miR-4255	0	0	0	0
	hsa-miR-6732-5p	0	0	0	0
	hsa-miR-6732-3p	0	0	0	0
	hsa-miR-5581-5p	0	0	0	0
	hsa-miR-3659	0	0	0	0
	hsa-miR-6733-5p	0	0	0	0
	hsa-miR-6733-3p	0	0	0	0
	hsa-miR-6734-5p	0	0	0	0
	hsa-miR-6734-3p	0	0	0	0
	hsa-miR-6735-5p	0	0	0	0
	hsa-miR-6079	0	0	0	0
	hsa-miR-5584-5p	0	0	0	0
	hsa-miR-5584-3p	0	0	0	0
	hsa-miR-4421	0	0	0	0
	hsa-miR-6500-5p	0	0	0	0
	hsa-miR-6500-3p	0	0	0	0
	hsa-miR-761	0	0	0	0
	hsa-miR-1273f	0	0	0	0
	hsa-miR-5095	0	0	0	0
	hsa-miR-1273g-5p	0	0	0	0
	hsa-miR-1273g-3p	0	0	0	0
	hsa-miR-4781-5p	0	0	0	0
	hsa-miR-4781-3p	0	0	0	0
	hsa-miR-4422	0	0	0	0
	hsa-miR-4711-5p	0	0	0	0
	hsa-miR-4711-3p	0	0	0	0
	hsa-miR-3116	0	0	0	0
	hsa-miR-3116	0	0	0	0
	hsa-miR-6068	0	0	0	0
	hsa-miR-4794	0	0	0	0
	hsa-miR-3671	0	0	0	0
	hsa-miR-101-5p	0	0	0	0
	hsa-miR-101-3p	0	0	0	0
	hsa-miR-3117-5p	0	0	0	0
	hsa-miR-1262	0	0	0	0
	hsa-miR-186-3p	0	0	0	0
	hsa-miR-7156-5p	0	0	0	0
	hsa-miR-7156-3p	0	0	0	0
	hsa-miR-4423-3p	0	0	0	0
	hsa-miR-7856-5p	0	0	0	0
	hsa-miR-378g	0	0	0	0
	hsa-miR-2682-5p	0	0	0	0
	hsa-miR-2682-3p	0	0	0	0
	hsa-miR-553	0	0	0	0
	hsa-miR-7852-3p	0	0	0	0
	hsa-miR-197-5p	0	0	0	0
	hsa-miR-4256	0	0	0	0
	hsa-miR-548ac	0	0	0	0
	hsa-miR-320b	0	0	0	0
	hsa-miR-6736-5p	0	0	0	0
	hsa-miR-6736-3p	0	0	0	0
	hsa-miR-5087	0	0	0	0
	hsa-miR-6077	0	0	0	0
	hsa-miR-6878-5p	0	0	0	0
	hsa-miR-6878-3p	0	0	0	0
	hsa-miR-4257	0	0	0	0
	hsa-miR-554	0	0	0	0
	hsa-miR-8083	0	0	0	0
	hsa-miR-6737-5p	0	0	0	0
	hsa-miR-6737-3p	0	0	0	0
	hsa-miR-5698	0	0	0	0
	hsa-miR-4258	0	0	0	0
	hsa-miR-555	0	0	0	0
	hsa-miR-6738-5p	0	0	0	0
	hsa-miR-6738-3p	0	0	0	0
	hsa-miR-9-5p	0	0	0	0
	hsa-miR-765	0	0	0	0
	hsa-miR-4259	0	0	0	0
	hsa-miR-5187-5p	0	0	0	0
	hsa-miR-5187-3p	0	0	0	0
	hsa-miR-4654	0	0	0	0
	hsa-miR-556-5p	0	0	0	0
	hsa-miR-556-3p	0	0	0	0
	hsa-miR-3658	0	0	0	0
	hsa-miR-921	0	0	0	0
	hsa-miR-1255b-5p	0	0	0	0
	hsa-miR-1255b-2-3p	0	0	0	0
	hsa-miR-557	0	0	0	0
	hsa-miR-3119	0	0	0	0
	hsa-miR-3119	0	0	0	0
	hsa-miR-1295a	0	0	0	0
	hsa-miR-1295b-5p	0	0	0	0
	hsa-miR-1295b-3p	0	0	0	0
	hsa-miR-488-5p	0	0	0	0
	hsa-miR-488-3p	0	0	0	0
	hsa-miR-4424	0	0	0	0
	hsa-miR-3121-3p	0	0	0	0
	hsa-miR-3121-5p	0	0	0	0
	hsa-miR-4426	0	0	0	0
	hsa-miR-1278	0	0	0	0
	hsa-miR-4735-5p	0	0	0	0
	hsa-miR-4735-3p	0	0	0	0
	hsa-miR-181b-3p	0	0	0	0
	hsa-miR-5191	0	0	0	0
	hsa-miR-1231	0	0	0	0
	hsa-miR-6739-5p	0	0	0	0
	hsa-miR-6739-3p	0	0	0	0
	hsa-miR-6740-5p	0	0	0	0
	hsa-miR-6740-3p	0	0	0	0
	hsa-miR-6769b-5p	0	0	0	0
	hsa-miR-6769b-3p	0	0	0	0
	hsa-miR-29b-2-5p	0	0	0	0
	hsa-miR-4260	0	0	0	0
	hsa-miR-3122	0	0	0	0
	hsa-miR-215-5p	0	0	0	0
	hsa-miR-215-3p	0	0	0	0
	hsa-miR-194-5p	0	0	0	0
	hsa-miR-664a-5p	0	0	0	0
	hsa-miR-664a-3p	0	0	0	0
	hsa-miR-4742-5p	0	0	0	0
	hsa-miR-4742-3p	0	0	0	0
	hsa-miR-6741-5p	0	0	0	0
	hsa-miR-5008-5p	0	0	0	0
	hsa-miR-5008-3p	0	0	0	0
	hsa-miR-3620-3p	0	0	0	0
	hsa-miR-3620-5p	0	0	0	0
	hsa-miR-6742-5p	0	0	0	0
	hsa-miR-6742-3p	0	0	0	0
	hsa-miR-4666a-5p	0	0	0	0
	hsa-miR-4666a-3p	0	0	0	0
	hsa-miR-1182	0	0	0	0
	hsa-miR-4427	0	0	0	0
	hsa-miR-4671-5p	0	0	0	0
	hsa-miR-4671-3p	0	0	0	0
	hsa-miR-4753-5p	0	0	0	0
	hsa-miR-4753-3p	0	0	0	0
	hsa-miR-1537-3p	0	0	0	0
	hsa-miR-1537-5p	0	0	0	0
	hsa-miR-4428	0	0	0	0
	hsa-miR-3123	0	0	0	0
	hsa-miR-4677-5p	0	0	0	0
	hsa-miR-4677-3p	0	0	0	0
	hsa-miR-3916	0	0	0	0
	hsa-miR-3124-5p	0	0	0	0
	hsa-miR-3124-3p	0	0	0	0
	hsa-miR-5699-5p	0	0	0	0
	hsa-miR-6072	0	0	0	0
	hsa-miR-6078	0	0	0	0
	hsa-miR-3155a	0	0	0	0
	hsa-miR-3155b	0	0	0	0
	hsa-miR-548ak	0	0	0	0
	hsa-miR-4480	0	0	0	0
	hsa-miR-4481	0	0	0	0
	hsa-miR-548q	0	0	0	0
	hsa-miR-4293	0	0	0	0
	hsa-miR-1265	0	0	0	0
	hsa-miR-511-5p	0	0	0	0
	hsa-miR-511-3p	0	0	0	0
	hsa-miR-4675	0	0	0	0
	hsa-miR-1915-5p	0	0	0	0
	hsa-miR-1915-3p	0	0	0	0
	hsa-miR-1254	0	0	0	0
	hsa-miR-603	0	0	0	0
	hsa-miR-8086	0	0	0	0
	hsa-miR-604	0	0	0	0
	hsa-miR-938	0	0	0	0
	hsa-miR-7162-5p	0	0	0	0
	hsa-miR-7162-3p	0	0	0	0
	hsa-miR-3611	0	0	0	0
	hsa-miR-4683	0	0	0	0
	hsa-miR-3156-5p	0	0	0	0
	hsa-miR-3156-3p	0	0	0	0
	hsa-miR-4294	0	0	0	0
	hsa-miR-605-5p	0	0	0	0
	hsa-miR-605-3p	0	0	0	0
	hsa-miR-548f-3p	0	0	0	0
	hsa-miR-548f-5p	0	0	0	0
	hsa-miR-3924	0	0	0	0
	hsa-miR-1296-3p	0	0	0	0
	hsa-miR-7151-5p	0	0	0	0
	hsa-miR-7151-3p	0	0	0	0
	hsa-miR-7152-5p	0	0	0	0
	hsa-miR-7152-3p	0	0	0	0
	hsa-miR-4676-5p	0	0	0	0
	hsa-miR-4676-3p	0	0	0	0
	hsa-miR-606	0	0	0	0
	hsa-miR-346	0	0	0	0
	hsa-miR-4678	0	0	0	0
	hsa-miR-4679	0	0	0	0
	hsa-miR-4679	0	0	0	0
	hsa-miR-3157-5p	0	0	0	0
	hsa-miR-3157-3p	0	0	0	0
	hsa-miR-607	0	0	0	0
	hsa-miR-1287-3p	0	0	0	0
	hsa-miR-4685-5p	0	0	0	0
	hsa-miR-6507-5p	0	0	0	0
	hsa-miR-6507-3p	0	0	0	0
	hsa-miR-608	0	0	0	0
	hsa-miR-3158-3p	0	0	0	0
	hsa-miR-3158-5p	0	0	0	0
	hsa-miR-3158-3p	0	0	0	0
	hsa-miR-3158-5p	0	0	0	0
	hsa-miR-146b-3p	0	0	0	0
	hsa-miR-936	0	0	0	0
	hsa-miR-609	0	0	0	0
	hsa-miR-4482-5p	0	0	0	0
	hsa-miR-4482-3p	0	0	0	0
	hsa-miR-4680-5p	0	0	0	0
	hsa-miR-4680-3p	0	0	0	0
	hsa-miR-548e-5p	0	0	0	0
	hsa-miR-6715a-3p	0	0	0	0
	hsa-miR-6715b-5p	0	0	0	0
	hsa-miR-6715b-3p	0	0	0	0
	hsa-miR-4295	0	0	0	0
	hsa-miR-4483	0	0	0	0
	hsa-miR-3663-3p	0	0	0	0
	hsa-miR-4681	0	0	0	0
	hsa-miR-4682	0	0	0	0
	hsa-miR-3941	0	0	0	0
	hsa-miR-4296	0	0	0	0
	hsa-miR-4484	0	0	0	0
	hsa-miR-4297	0	0	0	0
	hsa-miR-378c	0	0	0	0
	hsa-miR-202-5p	0	0	0	0
	hsa-miR-202-3p	0	0	0	0
	hsa-miR-3944-5p	0	0	0	0
	hsa-miR-6743-5p	0	0	0	0
	hsa-miR-210-5p	0	0	0	0
	hsa-miR-6744-5p	0	0	0	0
	hsa-miR-6744-3p	0	0	0	0
	hsa-miR-4298	0	0	0	0
	hsa-miR-7847-3p	0	0	0	0
	hsa-miR-4686	0	0	0	0
	hsa-miR-4687-5p	0	0	0	0
	hsa-miR-4687-3p	0	0	0	0
	hsa-miR-5691	0	0	0	0
	hsa-miR-4485-5p	0	0	0	0
	hsa-miR-4299	0	0	0	0
	hsa-miR-8070	0	0	0	0
	hsa-miR-6124	0	0	0	0
	hsa-miR-6073	0	0	0	0
	hsa-miR-3159	0	0	0	0
	hsa-miR-4486	0	0	0	0
	hsa-miR-4694-5p	0	0	0	0
	hsa-miR-4694-3p	0	0	0	0
	hsa-miR-8054	0	0	0	0
	hsa-miR-8087	0	0	0	0
	hsa-miR-610	0	0	0	0
	hsa-miR-8068	0	0	0	0
	hsa-miR-1343-5p	0	0	0	0
	hsa-miR-3973	0	0	0	0
	hsa-miR-670-5p	0	0	0	0
	hsa-miR-670-3p	0	0	0	0
	hsa-miR-7154-5p	0	0	0	0
	hsa-miR-7154-3p	0	0	0	0
	hsa-miR-4688	0	0	0	0
	hsa-miR-3160-3p	0	0	0	0
	hsa-miR-3160-5p	0	0	0	0
	hsa-miR-3160-3p	0	0	0	0
	hsa-miR-3160-5p	0	0	0	0
	hsa-miR-5582-5p	0	0	0	0
	hsa-miR-5582-3p	0	0	0	0
	hsa-miR-6745	0	0	0	0
	hsa-miR-4487	0	0	0	0
	hsa-miR-3161	0	0	0	0
	hsa-miR-6128	0	0	0	0
	hsa-miR-130a-5p	0	0	0	0
	hsa-miR-3162-5p	0	0	0	0
	hsa-miR-3162-3p	0	0	0	0
	hsa-miR-6503-5p	0	0	0	0
	hsa-miR-6503-3p	0	0	0	0
	hsa-miR-4488	0	0	0	0
	hsa-miR-611	0	0	0	0
	hsa-miR-6746-5p	0	0	0	0
	hsa-miR-6747-5p	0	0	0	0
	hsa-miR-6747-3p	0	0	0	0
	hsa-miR-6748-5p	0	0	0	0
	hsa-miR-6748-3p	0	0	0	0
	hsa-miR-6514-5p	0	0	0	0
	hsa-miR-6514-3p	0	0	0	0
	hsa-miR-7155-5p	0	0	0	0
	hsa-miR-7155-3p	0	0	0	0
	hsa-miR-1237-3p	0	0	0	0
	hsa-miR-1237-5p	0	0	0	0
	hsa-miR-192-3p	0	0	0	0
	hsa-miR-194-3p	0	0	0	0
	hsa-miR-6750-5p	0	0	0	0
	hsa-miR-6750-3p	0	0	0	0
	hsa-miR-6749-5p	0	0	0	0
	hsa-miR-6749-3p	0	0	0	0
	hsa-miR-6879-5p	0	0	0	0
	hsa-miR-6879-3p	0	0	0	0
	hsa-miR-6751-5p	0	0	0	0
	hsa-miR-6751-3p	0	0	0	0
	hsa-miR-612	0	0	0	0
	hsa-miR-4690-5p	0	0	0	0
	hsa-miR-4690-3p	0	0	0	0
	hsa-miR-4489	0	0	0	0
	hsa-miR-3163	0	0	0	0
	hsa-miR-6860	0	0	0	0
	hsa-miR-6752-5p	0	0	0	0
	hsa-miR-7113-5p	0	0	0	0
	hsa-miR-7113-3p	0	0	0	0
	hsa-miR-4691-3p	0	0	0	0
	hsa-miR-6753-5p	0	0	0	0
	hsa-miR-6753-3p	0	0	0	0
	hsa-miR-3164	0	0	0	0
	hsa-miR-3664-5p	0	0	0	0
	hsa-miR-3664-3p	0	0	0	0
	hsa-miR-6754-5p	0	0	0	0
	hsa-miR-6754-3p	0	0	0	0
	hsa-miR-3165	0	0	0	0
	hsa-miR-4692	0	0	0	0
	hsa-miR-548al	0	0	0	0
	hsa-miR-4696	0	0	0	0
	hsa-miR-708-3p	0	0	0	0
	hsa-miR-5579-5p	0	0	0	0
	hsa-miR-5579-3p	0	0	0	0
	hsa-miR-4300	0	0	0	0
	hsa-miR-6755-5p	0	0	0	0
	hsa-miR-6755-3p	0	0	0	0
	hsa-miR-3166	0	0	0	0
	hsa-miR-4490	0	0	0	0
	hsa-miR-1261	0	0	0	0
	hsa-miR-3920	0	0	0	0
	hsa-miR-4693-5p	0	0	0	0
	hsa-miR-4693-3p	0	0	0	0
	hsa-miR-7641	0	0	0	0
	hsa-miR-4491	0	0	0	0
	hsa-miR-34b-5p	0	0	0	0
	hsa-miR-34c-3p	0	0	0	0
	hsa-miR-4301	0	0	0	0
	hsa-miR-6716-5p	0	0	0	0
	hsa-miR-6716-3p	0	0	0	0
	hsa-miR-4492	0	0	0	0
	hsa-miR-3656	0	0	0	0
	hsa-miR-6756-5p	0	0	0	0
	hsa-miR-6756-3p	0	0	0	0
	hsa-let-7a-2-3p	0	0	0	0
	hsa-miR-100-3p	0	0	0	0
	hsa-miR-4493	0	0	0	0
	hsa-miR-3167	0	0	0	0
	hsa-miR-6090	0	0	0	0
	hsa-miR-8052	0	0	0	0
	hsa-miR-4697-5p	0	0	0	0
	hsa-miR-4697-3p	0	0	0	0
	hsa-miR-3649	0	0	0	0
	hsa-miR-200c-5p	0	0	0	0
	hsa-miR-141-5p	0	0	0	0
	hsa-miR-1244	0	0	0	0
	hsa-miR-1244	0	0	0	0
	hsa-miR-613	0	0	0	0
	hsa-miR-614	0	0	0	0
	hsa-miR-3974	0	0	0	0
	hsa-miR-920	0	0	0	0
	hsa-miR-4302	0	0	0	0
	hsa-miR-7851-3p	0	0	0	0
	hsa-miR-4698	0	0	0	0
	hsa-miR-4494	0	0	0	0
	hsa-miR-6505-5p	0	0	0	0
	hsa-miR-6505-3p	0	0	0	0
	hsa-miR-4701-5p	0	0	0	0
	hsa-miR-4701-3p	0	0	0	0
	hsa-miR-1293	0	0	0	0
	hsa-miR-6757-5p	0	0	0	0
	hsa-miR-6757-3p	0	0	0	0
	hsa-miR-196a-3p	0	0	0	0
	hsa-miR-3198	0	0	0	0
	hsa-miR-148b-5p	0	0	0	0
	hsa-miR-1228-5p	0	0	0	0
	hsa-miR-6758-5p	0	0	0	0
	hsa-miR-6758-3p	0	0	0	0
	hsa-miR-616-5p	0	0	0	0
	hsa-miR-616-3p	0	0	0	0
	hsa-miR-6759-5p	0	0	0	0
	hsa-miR-6759-3p	0	0	0	0
	hsa-miR-26a-2-3p	0	0	0	0
	hsa-let-7i-3p	0	0	0	0
	hsa-miR-548z	0	0	0	0
	hsa-miR-548c-5p	0	0	0	0
	hsa-miR-548c-3p	0	0	0	0
	hsa-miR-6074	0	0	0	0
	hsa-miR-6502-5p	0	0	0	0
	hsa-miR-6502-3p	0	0	0	0
	hsa-miR-1279	0	0	0	0
	hsa-miR-3913-3p	0	0	0	0
	hsa-miR-3913-5p	0	0	0	0
	hsa-miR-1252-5p	0	0	0	0
	hsa-miR-1252-3p	0	0	0	0
	hsa-miR-617	0	0	0	0
	hsa-miR-618	0	0	0	0
	hsa-miR-4699-5p	0	0	0	0
	hsa-miR-4699-3p	0	0	0	0
	hsa-miR-5700	0	0	0	0
	hsa-miR-7844-5p	0	0	0	0
	hsa-miR-492	0	0	0	0
	hsa-miR-3685	0	0	0	0
	hsa-miR-1251-5p	0	0	0	0
	hsa-miR-1251-3p	0	0	0	0
	hsa-miR-135a-5p	0	0	0	0
	hsa-miR-4495	0	0	0	0
	hsa-miR-4303	0	0	0	0
	hsa-miR-1827	0	0	0	0
	hsa-miR-3652	0	0	0	0
	hsa-miR-3922-3p	0	0	0	0
	hsa-miR-3922-5p	0	0	0	0
	hsa-miR-619-3p	0	0	0	0
	hsa-miR-619-5p	0	0	0	0
	hsa-miR-4497	0	0	0	0
	hsa-miR-6760-5p	0	0	0	0
	hsa-miR-6760-3p	0	0	0	0
	hsa-miR-6761-5p	0	0	0	0
	hsa-miR-6761-3p	0	0	0	0
	hsa-miR-3657	0	0	0	0
	hsa-miR-6861-5p	0	0	0	0
	hsa-miR-6861-3p	0	0	0	0
	hsa-miR-1302	0	0	0	0
	hsa-miR-7106-5p	0	0	0	0
	hsa-miR-7106-3p	0	0	0	0
	hsa-miR-6762-5p	0	0	0	0
	hsa-miR-6762-3p	0	0	0	0
	hsa-miR-620	0	0	0	0
	hsa-miR-4472	0	0	0	0
	hsa-miR-1178-3p	0	0	0	0
	hsa-miR-1178-5p	0	0	0	0
	hsa-miR-4498	0	0	0	0
	hsa-miR-4700-5p	0	0	0	0
	hsa-miR-4700-3p	0	0	0	0
	hsa-miR-7107-5p	0	0	0	0
	hsa-miR-7107-3p	0	0	0	0
	hsa-miR-4304	0	0	0	0
	hsa-miR-8072	0	0	0	0
	hsa-miR-3908	0	0	0	0
	hsa-miR-6880-5p	0	0	0	0
	hsa-miR-6880-3p	0	0	0	0
	hsa-miR-5188	0	0	0	0
	hsa-miR-4419b	0	0	0	0
	hsa-miR-3612	0	0	0	0
	hsa-miR-6763-5p	0	0	0	0
	hsa-miR-6763-3p	0	0	0	0
	hsa-miR-4499	0	0	0	0
	hsa-miR-2276-3p	0	0	0	0
	hsa-miR-2276-5p	0	0	0	0
	hsa-miR-4305	0	0	0	0
	hsa-miR-320d	0	0	0	0
	hsa-miR-621	0	0	0	0
	hsa-miR-3168	0	0	0	0
	hsa-miR-5006-5p	0	0	0	0
	hsa-miR-5006-3p	0	0	0	0
	hsa-miR-8079	0	0	0	0
	hsa-miR-3613-3p	0	0	0	0
	hsa-miR-16-1-3p	0	0	0	0
	hsa-miR-15a-3p	0	0	0	0
	hsa-miR-5693	0	0	0	0
	hsa-miR-4703-5p	0	0	0	0
	hsa-miR-4703-3p	0	0	0	0
	hsa-miR-759	0	0	0	0
	hsa-miR-1297	0	0	0	0
	hsa-miR-5007-5p	0	0	0	0
	hsa-miR-5007-3p	0	0	0	0
	hsa-miR-3169	0	0	0	0
	hsa-miR-548x-3p	0	0	0	0
	hsa-miR-4704-5p	0	0	0	0
	hsa-miR-4704-3p	0	0	0	0
	hsa-miR-3665	0	0	0	0
	hsa-miR-4500	0	0	0	0
	hsa-miR-622	0	0	0	0
	hsa-miR-19a-3p	0	0	0	0
	hsa-miR-20a-3p	0	0	0	0
	hsa-miR-19b-1-5p	0	0	0	0
	hsa-miR-92a-1-5p	0	0	0	0
	hsa-miR-548as-5p	0	0	0	0
	hsa-miR-548as-3p	0	0	0	0
	hsa-miR-4501	0	0	0	0
	hsa-miR-3170	0	0	0	0
	hsa-miR-623	0	0	0	0
	hsa-miR-4306	0	0	0	0
	hsa-miR-2681-5p	0	0	0	0
	hsa-miR-2681-3p	0	0	0	0
	hsa-miR-4705	0	0	0	0
	hsa-miR-1267	0	0	0	0
	hsa-miR-8073	0	0	0	0
	hsa-miR-8075	0	0	0	0
	hsa-miR-548ar-5p	0	0	0	0
	hsa-miR-548ar-3p	0	0	0	0
	hsa-miR-4502	0	0	0	0
	hsa-miR-6717-5p	0	0	0	0
	hsa-miR-4707-5p	0	0	0	0
	hsa-miR-4707-3p	0	0	0	0
	hsa-miR-208a-3p	0	0	0	0
	hsa-miR-208a-5p	0	0	0	0
	hsa-miR-208b-3p	0	0	0	0
	hsa-miR-208b-5p	0	0	0	0
	hsa-miR-7703	0	0	0	0
	hsa-miR-4307	0	0	0	0
	hsa-miR-3171	0	0	0	0
	hsa-miR-624-3p	0	0	0	0
	hsa-miR-4503	0	0	0	0
	hsa-miR-548y	0	0	0	0
	hsa-miR-6076	0	0	0	0
	hsa-miR-4504	0	0	0	0
	hsa-miR-5580-5p	0	0	0	0
	hsa-miR-5580-3p	0	0	0	0
	hsa-miR-4308	0	0	0	0
	hsa-miR-5586-3p	0	0	0	0
	hsa-miR-548h-5p	0	0	0	0
	hsa-miR-7855-5p	0	0	0	0
	hsa-miR-4706	0	0	0	0
	hsa-miR-4708-5p	0	0	0	0
	hsa-miR-4708-3p	0	0	0	0
	hsa-miR-5694	0	0	0	0
	hsa-miR-7843-5p	0	0	0	0
	hsa-miR-7843-3p	0	0	0	0
	hsa-miR-4505	0	0	0	0
	hsa-miR-4709-5p	0	0	0	0
	hsa-miR-4709-3p	0	0	0	0
	hsa-miR-4506	0	0	0	0
	hsa-miR-3173-3p	0	0	0	0
	hsa-miR-151b	0	0	0	0
	hsa-miR-6764-5p	0	0	0	0
	hsa-miR-6764-3p	0	0	0	0
	hsa-miR-345-3p	0	0	0	0
	hsa-miR-2392	0	0	0	0
	hsa-miR-770-5p	0	0	0	0
	hsa-miR-493-5p	0	0	0	0
	hsa-miR-493-3p	0	0	0	0
	hsa-miR-337-5p	0	0	0	0
	hsa-miR-337-3p	0	0	0	0
	hsa-miR-665	0	0	0	0
	hsa-miR-431-5p	0	0	0	0
	hsa-miR-431-3p	0	0	0	0
	hsa-miR-433-3p	0	0	0	0
	hsa-miR-433-5p	0	0	0	0
	hsa-miR-127-5p	0	0	0	0
	hsa-miR-432-5p	0	0	0	0
	hsa-miR-432-3p	0	0	0	0
	hsa-miR-136-5p	0	0	0	0
	hsa-miR-136-3p	0	0	0	0
	hsa-miR-370-3p	0	0	0	0
	hsa-miR-370-5p	0	0	0	0
	hsa-miR-411-3p	0	0	0	0
	hsa-miR-299-5p	0	0	0	0
	hsa-miR-299-3p	0	0	0	0
	hsa-miR-380-5p	0	0	0	0
	hsa-miR-380-3p	0	0	0	0
	hsa-miR-1197	0	0	0	0
	hsa-miR-323a-5p	0	0	0	0
	hsa-miR-758-3p	0	0	0	0
	hsa-miR-758-5p	0	0	0	0
	hsa-miR-329-3p	0	0	0	0
	hsa-miR-329-5p	0	0	0	0
	hsa-miR-329-3p	0	0	0	0
	hsa-miR-329-5p	0	0	0	0
	hsa-miR-1193	0	0	0	0
	hsa-miR-543	0	0	0	0
	hsa-miR-495-3p	0	0	0	0
	hsa-miR-376c-3p	0	0	0	0
	hsa-miR-376c-5p	0	0	0	0
	hsa-miR-376a-2-5p	0	0	0	0
	hsa-miR-654-5p	0	0	0	0
	hsa-miR-376b-3p	0	0	0	0
	hsa-miR-376b-5p	0	0	0	0
	hsa-miR-376a-5p	0	0	0	0
	hsa-miR-376a-3p	0	0	0	0
	hsa-miR-300	0	0	0	0
	hsa-miR-1185-5p	0	0	0	0
	hsa-miR-1185-1-3p	0	0	0	0
	hsa-miR-1185-5p	0	0	0	0
	hsa-miR-1185-2-3p	0	0	0	0
	hsa-miR-381-3p	0	0	0	0
	hsa-miR-381-5p	0	0	0	0
	hsa-miR-487b-5p	0	0	0	0
	hsa-miR-539-5p	0	0	0	0
	hsa-miR-539-3p	0	0	0	0
	hsa-miR-889-3p	0	0	0	0
	hsa-miR-544a	0	0	0	0
	hsa-miR-655-3p	0	0	0	0
	hsa-miR-655-5p	0	0	0	0
	hsa-miR-487a-3p	0	0	0	0
	hsa-miR-487a-5p	0	0	0	0
	hsa-miR-382-5p	0	0	0	0
	hsa-miR-382-3p	0	0	0	0
	hsa-miR-134-5p	0	0	0	0
	hsa-miR-134-3p	0	0	0	0
	hsa-miR-668-3p	0	0	0	0
	hsa-miR-668-5p	0	0	0	0
	hsa-miR-485-5p	0	0	0	0
	hsa-miR-485-3p	0	0	0	0
	hsa-miR-323b-5p	0	0	0	0
	hsa-miR-323b-3p	0	0	0	0
	hsa-miR-154-3p	0	0	0	0
	hsa-miR-496	0	0	0	0
	hsa-miR-377-5p	0	0	0	0
	hsa-miR-377-3p	0	0	0	0
	hsa-miR-541-5p	0	0	0	0
	hsa-miR-541-3p	0	0	0	0
	hsa-miR-409-5p	0	0	0	0
	hsa-miR-412-3p	0	0	0	0
	hsa-miR-412-5p	0	0	0	0
	hsa-miR-369-3p	0	0	0	0
	hsa-miR-410-3p	0	0	0	0
	hsa-miR-410-5p	0	0	0	0
	hsa-miR-656-3p	0	0	0	0
	hsa-miR-656-5p	0	0	0	0
	hsa-miR-4309	0	0	0	0
	hsa-miR-203a-5p	0	0	0	0
	hsa-miR-203b-3p	0	0	0	0
	hsa-miR-4710	0	0	0	0
	hsa-miR-6765-5p	0	0	0	0
	hsa-miR-8071	0	0	0	0
	hsa-miR-8071	0	0	0	0
	hsa-miR-4539	0	0	0	0
	hsa-miR-4507	0	0	0	0
	hsa-miR-4538	0	0	0	0
	hsa-miR-4537	0	0	0	0
	hsa-miR-5195-5p	0	0	0	0
	hsa-miR-5195-3p	0	0	0	0
	hsa-miR-3118	0	0	0	0
	hsa-miR-5701	0	0	0	0
	hsa-miR-3118	0	0	0	0
	hsa-miR-5701	0	0	0	0
	hsa-miR-3118	0	0	0	0
	hsa-miR-5701	0	0	0	0
	hsa-miR-1268a	0	0	0	0
	hsa-miR-4509	0	0	0	0
	hsa-miR-4508	0	0	0	0
	hsa-miR-4715-5p	0	0	0	0
	hsa-miR-4715-3p	0	0	0	0
	hsa-miR-4509	0	0	0	0
	hsa-miR-4509	0	0	0	0
	hsa-miR-211-5p	0	0	0	0
	hsa-miR-211-3p	0	0	0	0
	hsa-miR-1233-3p	0	0	0	0
	hsa-miR-1233-5p	0	0	0	0
	hsa-miR-1233-3p	0	0	0	0
	hsa-miR-1233-5p	0	0	0	0
	hsa-miR-3942-5p	0	0	0	0
	hsa-miR-3942-3p	0	0	0	0
	hsa-miR-4510	0	0	0	0
	hsa-miR-8063	0	0	0	0
	hsa-miR-626	0	0	0	0
	hsa-miR-4310	0	0	0	0
	hsa-miR-627-5p	0	0	0	0
	hsa-miR-627-3p	0	0	0	0
	hsa-miR-1282	0	0	0	0
	hsa-miR-147b	0	0	0	0
	hsa-miR-4716-3p	0	0	0	0
	hsa-miR-4712-5p	0	0	0	0
	hsa-miR-4712-3p	0	0	0	0
	hsa-miR-4713-5p	0	0	0	0
	hsa-miR-4713-3p	0	0	0	0
	hsa-miR-7973	0	0	0	0
	hsa-miR-7973	0	0	0	0
	hsa-miR-1266-5p	0	0	0	0
	hsa-miR-1266-3p	0	0	0	0
	hsa-miR-628-5p	0	0	0	0
	hsa-miR-2116-5p	0	0	0	0
	hsa-miR-2116-3p	0	0	0	0
	hsa-miR-8067	0	0	0	0
	hsa-miR-6085	0	0	0	0
	hsa-miR-190a-5p	0	0	0	0
	hsa-miR-190a-3p	0	0	0	0
	hsa-miR-422a	0	0	0	0
	hsa-miR-1272	0	0	0	0
	hsa-miR-4511	0	0	0	0
	hsa-miR-4311	0	0	0	0
	hsa-miR-4512	0	0	0	0
	hsa-miR-4312	0	0	0	0
	hsa-miR-630	0	0	0	0
	hsa-miR-6881-5p	0	0	0	0
	hsa-miR-6881-3p	0	0	0	0
	hsa-miR-4513	0	0	0	0
	hsa-miR-6882-5p	0	0	0	0
	hsa-miR-6882-3p	0	0	0	0
	hsa-miR-631	0	0	0	0
	hsa-miR-4313	0	0	0	0
	hsa-miR-3713	0	0	0	0
	hsa-miR-5572	0	0	0	0
	hsa-miR-549a	0	0	0	0
	hsa-miR-4514	0	0	0	0
	hsa-miR-4515	0	0	0	0
	hsa-miR-548ap-5p	0	0	0	0
	hsa-miR-548ap-3p	0	0	0	0
	hsa-miR-1179	0	0	0	0
	hsa-miR-6766-5p	0	0	0	0
	hsa-miR-6766-3p	0	0	0	0
	hsa-miR-9-3p	0	0	0	0
	hsa-miR-5094	0	0	0	0
	hsa-miR-5009-5p	0	0	0	0
	hsa-miR-5009-3p	0	0	0	0
	hsa-miR-3174	0	0	0	0
	hsa-miR-3175	0	0	0	0
	hsa-miR-1469	0	0	0	0
	hsa-miR-4714-5p	0	0	0	0
	hsa-miR-4714-3p	0	0	0	0
	hsa-miR-1302	0	0	0	0
	hsa-miR-6859-5p	0	0	0	0
	hsa-miR-6859-3p	0	0	0	0
	hsa-miR-6859-5p	0	0	0	0
	hsa-miR-6859-3p	0	0	0	0
	hsa-miR-5587-5p	0	0	0	0
	hsa-miR-5587-3p	0	0	0	0
	hsa-miR-3176	0	0	0	0
	hsa-miR-662	0	0	0	0
	hsa-miR-3177-5p	0	0	0	0
	hsa-miR-1225-5p	0	0	0	0
	hsa-miR-1225-3p	0	0	0	0
	hsa-miR-6511b-5p	0	0	0	0
	hsa-miR-3180	0	0	0	0
	hsa-miR-3677-3p	0	0	0	0
	hsa-miR-3677-5p	0	0	0	0
	hsa-miR-4717-5p	0	0	0	0
	hsa-miR-4717-3p	0	0	0	0
	hsa-miR-6767-5p	0	0	0	0
	hsa-miR-6767-3p	0	0	0	0
	hsa-miR-6768-5p	0	0	0	0
	hsa-miR-6768-3p	0	0	0	0
	hsa-miR-3178	0	0	0	0
	hsa-miR-6126	0	0	0	0
	hsa-miR-6769a-5p	0	0	0	0
	hsa-miR-6769a-3p	0	0	0	0
	hsa-miR-8065	0	0	0	0
	hsa-miR-548h-5p	0	0	0	0
	hsa-miR-4718	0	0	0	0
	hsa-miR-193b-5p	0	0	0	0
	hsa-miR-365a-5p	0	0	0	0
	hsa-miR-3179	0	0	0	0
	hsa-miR-3670	0	0	0	0
	hsa-miR-3180-5p	0	0	0	0
	hsa-miR-3180-3p	0	0	0	0
	hsa-miR-6511a-5p	0	0	0	0
	hsa-miR-6511a-3p	0	0	0	0
	hsa-miR-6770-5p	0	0	0	0
	hsa-miR-6770-3p	0	0	0	0
	hsa-miR-1972	0	0	0	0
	hsa-miR-6511b-5p	0	0	0	0
	hsa-miR-6511b-3p	0	0	0	0
	hsa-miR-3180	0	0	0	0
	hsa-miR-6506-5p	0	0	0	0
	hsa-miR-6506-3p	0	0	0	0
	hsa-miR-3179	0	0	0	0
	hsa-miR-3670	0	0	0	0
	hsa-miR-3180-5p	0	0	0	0
	hsa-miR-3180-3p	0	0	0	0
	hsa-miR-6511a-5p	0	0	0	0
	hsa-miR-6511a-3p	0	0	0	0
	hsa-miR-6770-5p	0	0	0	0
	hsa-miR-6770-3p	0	0	0	0
	hsa-miR-6511a-5p	0	0	0	0
	hsa-miR-6511a-3p	0	0	0	0
	hsa-miR-6511a-5p	0	0	0	0
	hsa-miR-6511a-3p	0	0	0	0
	hsa-miR-6770-5p	0	0	0	0
	hsa-miR-6770-3p	0	0	0	0
	hsa-miR-3180-5p	0	0	0	0
	hsa-miR-3180-3p	0	0	0	0
	hsa-miR-3670	0	0	0	0
	hsa-miR-3179	0	0	0	0
	hsa-miR-3670	0	0	0	0
	hsa-miR-3179	0	0	0	0
	hsa-miR-3680-5p	0	0	0	0
	hsa-miR-3680-3p	0	0	0	0
	hsa-miR-1273h-5p	0	0	0	0
	hsa-miR-1273h-3p	0	0	0	0
	hsa-miR-548w	0	0	0	0
	hsa-miR-6862-5p	0	0	0	0
	hsa-miR-6862-3p	0	0	0	0
	hsa-miR-6862-5p	0	0	0	0
	hsa-miR-6862-3p	0	0	0	0
	hsa-miR-4721	0	0	0	0
	hsa-miR-4517	0	0	0	0
	hsa-miR-3680-5p	0	0	0	0
	hsa-miR-3680-3p	0	0	0	0
	hsa-miR-4518	0	0	0	0
	hsa-miR-4519	0	0	0	0
	hsa-miR-762	0	0	0	0
	hsa-miR-6771-5p	0	0	0	0
	hsa-miR-6771-3p	0	0	0	0
	hsa-miR-3181	0	0	0	0
	hsa-miR-3935	0	0	0	0
	hsa-miR-138-5p	0	0	0	0
	hsa-miR-138-2-3p	0	0	0	0
	hsa-miR-6863	0	0	0	0
	hsa-miR-6772-5p	0	0	0	0
	hsa-miR-6772-3p	0	0	0	0
	hsa-miR-328-5p	0	0	0	0
	hsa-miR-6773-5p	0	0	0	0
	hsa-miR-6773-3p	0	0	0	0
	hsa-miR-1538	0	0	0	0
	hsa-miR-1972	0	0	0	0
	hsa-miR-4719	0	0	0	0
	hsa-miR-4720-5p	0	0	0	0
	hsa-miR-4720-3p	0	0	0	0
	hsa-miR-7854-3p	0	0	0	0
	hsa-miR-6504-5p	0	0	0	0
	hsa-miR-6504-3p	0	0	0	0
	hsa-miR-8058	0	0	0	0
	hsa-miR-3182	0	0	0	0
	hsa-miR-5093	0	0	0	0
	hsa-miR-1910-3p	0	0	0	0
	hsa-miR-6774-5p	0	0	0	0
	hsa-miR-6774-3p	0	0	0	0
	hsa-miR-6775-5p	0	0	0	0
	hsa-miR-6775-3p	0	0	0	0
	hsa-miR-5189-5p	0	0	0	0
	hsa-miR-5189-3p	0	0	0	0
	hsa-miR-4722-5p	0	0	0	0
	hsa-miR-4722-3p	0	0	0	0
	hsa-miR-3183	0	0	0	0
	hsa-miR-6776-5p	0	0	0	0
	hsa-miR-6776-3p	0	0	0	0
	hsa-miR-1253	0	0	0	0
	hsa-miR-6864-5p	0	0	0	0
	hsa-miR-6864-3p	0	0	0	0
	hsa-miR-6865-5p	0	0	0	0
	hsa-miR-6865-3p	0	0	0	0
	hsa-miR-4520-5p	0	0	0	0
	hsa-miR-4520-3p	0	0	0	0
	hsa-miR-4520-5p	0	0	0	0
	hsa-miR-4520-2-3p	0	0	0	0
	hsa-miR-195-3p	0	0	0	0
	hsa-miR-497-3p	0	0	0	0
	hsa-miR-4314	0	0	0	0
	hsa-miR-6883-5p	0	0	0	0
	hsa-miR-6883-3p	0	0	0	0
	hsa-miR-1269b	0	0	0	0
	hsa-miR-548h-5p	0	0	0	0
	hsa-miR-4731-5p	0	0	0	0
	hsa-miR-4731-3p	0	0	0	0
	hsa-miR-1288-3p	0	0	0	0
	hsa-miR-1288-5p	0	0	0	0
	hsa-miR-6777-5p	0	0	0	0
	hsa-miR-6777-3p	0	0	0	0
	hsa-miR-33b-5p	0	0	0	0
	hsa-miR-6778-5p	0	0	0	0
	hsa-miR-6778-3p	0	0	0	0
	hsa-miR-1180-5p	0	0	0	0
	hsa-miR-4522	0	0	0	0
	hsa-miR-4723-5p	0	0	0	0
	hsa-miR-4723-3p	0	0	0	0
	hsa-miR-451b	0	0	0	0
	hsa-miR-144-5p	0	0	0	0
	hsa-miR-144-3p	0	0	0	0
	hsa-miR-4732-5p	0	0	0	0
	hsa-miR-4732-3p	0	0	0	0
	hsa-miR-4523	0	0	0	0
	hsa-miR-4733-3p	0	0	0	0
	hsa-miR-4724-5p	0	0	0	0
	hsa-miR-4724-3p	0	0	0	0
	hsa-miR-4725-5p	0	0	0	0
	hsa-miR-4725-3p	0	0	0	0
	hsa-miR-632	0	0	0	0
	hsa-miR-2909	0	0	0	0
	hsa-miR-378j	0	0	0	0
	hsa-miR-4734	0	0	0	0
	hsa-miR-4726-5p	0	0	0	0
	hsa-miR-4726-3p	0	0	0	0
	hsa-miR-4727-5p	0	0	0	0
	hsa-miR-4727-3p	0	0	0	0
	hsa-miR-6779-5p	0	0	0	0
	hsa-miR-6779-3p	0	0	0	0
	hsa-miR-4728-5p	0	0	0	0
	hsa-miR-4728-3p	0	0	0	0
	hsa-miR-6884-5p	0	0	0	0
	hsa-miR-6884-3p	0	0	0	0
	hsa-miR-6866-5p	0	0	0	0
	hsa-miR-6866-3p	0	0	0	0
	hsa-miR-6867-5p	0	0	0	0
	hsa-miR-6867-3p	0	0	0	0
	hsa-miR-6510-5p	0	0	0	0
	hsa-miR-6510-3p	0	0	0	0
	hsa-miR-548at-5p	0	0	0	0
	hsa-miR-548at-3p	0	0	0	0
	hsa-miR-6780a-5p	0	0	0	0
	hsa-miR-6780a-3p	0	0	0	0
	hsa-miR-6781-5p	0	0	0	0
	hsa-miR-6781-3p	0	0	0	0
	hsa-miR-2117	0	0	0	0
	hsa-miR-6782-5p	0	0	0	0
	hsa-miR-6782-3p	0	0	0	0
	hsa-miR-6783-5p	0	0	0	0
	hsa-miR-6783-3p	0	0	0	0
	hsa-miR-6784-5p	0	0	0	0
	hsa-miR-6784-3p	0	0	0	0
	hsa-miR-4315	0	0	0	0
	hsa-miR-5089-5p	0	0	0	0
	hsa-miR-5089-3p	0	0	0	0
	hsa-miR-152-5p	0	0	0	0
	hsa-miR-1203	0	0	0	0
	hsa-miR-3185	0	0	0	0
	hsa-miR-6129	0	0	0	0
	hsa-miR-6165	0	0	0	0
	hsa-miR-8059	0	0	0	0
	hsa-miR-3614-5p	0	0	0	0
	hsa-miR-3614-3p	0	0	0	0
	hsa-miR-142-5p	0	0	0	0
	hsa-miR-142-3p	0	0	0	0
	hsa-miR-4736	0	0	0	0
	hsa-miR-4729	0	0	0	0
	hsa-miR-4737	0	0	0	0
	hsa-miR-633	0	0	0	0
	hsa-miR-1273e	0	0	0	0
	hsa-miR-3064-3p	0	0	0	0
	hsa-miR-5047	0	0	0	0
	hsa-miR-6080	0	0	0	0
	hsa-miR-4315	0	0	0	0
	hsa-miR-634	0	0	0	0
	hsa-miR-548d-5p	0	0	0	0
	hsa-miR-548d-3p	0	0	0	0
	hsa-miR-548aa	0	0	0	0
	hsa-miR-635	0	0	0	0
	hsa-miR-4524b-5p	0	0	0	0
	hsa-miR-4524b-3p	0	0	0	0
	hsa-miR-4524a-5p	0	0	0	0
	hsa-miR-4524a-3p	0	0	0	0
	hsa-miR-3678-5p	0	0	0	0
	hsa-miR-3678-3p	0	0	0	0
	hsa-miR-6785-5p	0	0	0	0
	hsa-miR-6785-3p	0	0	0	0
	hsa-miR-4738-5p	0	0	0	0
	hsa-miR-4738-3p	0	0	0	0
	hsa-miR-6868-5p	0	0	0	0
	hsa-miR-6868-3p	0	0	0	0
	hsa-miR-636	0	0	0	0
	hsa-miR-6516-5p	0	0	0	0
	hsa-miR-6516-3p	0	0	0	0
	hsa-miR-4316	0	0	0	0
	hsa-miR-4739	0	0	0	0
	hsa-miR-1268b	0	0	0	0
	hsa-miR-4730	0	0	0	0
	hsa-miR-657	0	0	0	0
	hsa-miR-3065-5p	0	0	0	0
	hsa-miR-3065-3p	0	0	0	0
	hsa-miR-338-5p	0	0	0	0
	hsa-miR-338-3p	0	0	0	0
	hsa-miR-1250-5p	0	0	0	0
	hsa-miR-1250-3p	0	0	0	0
	hsa-miR-4740-5p	0	0	0	0
	hsa-miR-4740-3p	0	0	0	0
	hsa-miR-3186-5p	0	0	0	0
	hsa-miR-3186-3p	0	0	0	0
	hsa-miR-6786-5p	0	0	0	0
	hsa-miR-6787-5p	0	0	0	0
	hsa-miR-6787-3p	0	0	0	0
	hsa-miR-4525	0	0	0	0
	hsa-miR-8078	0	0	0	0
	hsa-miR-6718-5p	0	0	0	0
	hsa-miR-3976	0	0	0	0
	hsa-miR-4317	0	0	0	0
	hsa-miR-6788-5p	0	0	0	0
	hsa-miR-6788-3p	0	0	0	0
	hsa-miR-7153-5p	0	0	0	0
	hsa-miR-7153-3p	0	0	0	0
	hsa-miR-5190	0	0	0	0
	hsa-miR-4526	0	0	0	0
	hsa-miR-3156-5p	0	0	0	0
	hsa-miR-3156-3p	0	0	0	0
	hsa-miR-133a-3p	0	0	0	0
	hsa-miR-133a-5p	0	0	0	0
	hsa-miR-4741	0	0	0	0
	hsa-miR-8057	0	0	0	0
	hsa-miR-302f	0	0	0	0
	hsa-miR-3975	0	0	0	0
	hsa-miR-187-5p	0	0	0	0
	hsa-miR-3929	0	0	0	0
	hsa-miR-4318	0	0	0	0
	hsa-miR-924	0	0	0	0
	hsa-miR-5583-5p	0	0	0	0
	hsa-miR-5583-3p	0	0	0	0
	hsa-miR-5583-5p	0	0	0	0
	hsa-miR-5583-3p	0	0	0	0
	hsa-miR-4319	0	0	0	0
	hsa-miR-4527	0	0	0	0
	hsa-miR-4743-5p	0	0	0	0
	hsa-miR-4743-3p	0	0	0	0
	hsa-miR-4744	0	0	0	0
	hsa-miR-1539	0	0	0	0
	hsa-miR-4320	0	0	0	0
	hsa-miR-4528	0	0	0	0
	hsa-miR-4529-5p	0	0	0	0
	hsa-miR-4529-3p	0	0	0	0
	hsa-miR-122-3p	0	0	0	0
	hsa-miR-3591-5p	0	0	0	0
	hsa-miR-5011-5p	0	0	0	0
	hsa-miR-5011-3p	0	0	0	0
	hsa-miR-548av-5p	0	0	0	0
	hsa-miR-548av-3p	0	0	0	0
	hsa-miR-1302	0	0	0	0
	hsa-miR-4745-5p	0	0	0	0
	hsa-miR-4745-3p	0	0	0	0
	hsa-miR-3187-5p	0	0	0	0
	hsa-miR-1909-5p	0	0	0	0
	hsa-miR-1909-3p	0	0	0	0
	hsa-miR-1227-5p	0	0	0	0
	hsa-miR-6789-5p	0	0	0	0
	hsa-miR-6789-3p	0	0	0	0
	hsa-miR-4321	0	0	0	0
	hsa-miR-7108-3p	0	0	0	0
	hsa-miR-7850-5p	0	0	0	0
	hsa-miR-637	0	0	0	0
	hsa-miR-4746-5p	0	0	0	0
	hsa-miR-4746-3p	0	0	0	0
	hsa-miR-4747-5p	0	0	0	0
	hsa-miR-4747-3p	0	0	0	0
	hsa-miR-6885-5p	0	0	0	0
	hsa-miR-6790-5p	0	0	0	0
	hsa-miR-6790-3p	0	0	0	0
	hsa-miR-3940-3p	0	0	0	0
	hsa-miR-3940-5p	0	0	0	0
	hsa-miR-6791-5p	0	0	0	0
	hsa-miR-6791-3p	0	0	0	0
	hsa-miR-6792-5p	0	0	0	0
	hsa-miR-6792-3p	0	0	0	0
	hsa-miR-4999-5p	0	0	0	0
	hsa-miR-4999-3p	0	0	0	0
	hsa-miR-5589-5p	0	0	0	0
	hsa-miR-5589-3p	0	0	0	0
	hsa-miR-4322	0	0	0	0
	hsa-miR-1181	0	0	0	0
	hsa-miR-1238-3p	0	0	0	0
	hsa-miR-1238-5p	0	0	0	0
	hsa-miR-638	0	0	0	0
	hsa-miR-4748	0	0	0	0
	hsa-miR-6793-5p	0	0	0	0
	hsa-miR-6793-3p	0	0	0	0
	hsa-miR-6886-5p	0	0	0	0
	hsa-miR-6886-3p	0	0	0	0
	hsa-miR-7974	0	0	0	0
	hsa-miR-5684	0	0	0	0
	hsa-miR-6794-3p	0	0	0	0
	hsa-miR-5695	0	0	0	0
	hsa-miR-6515-5p	0	0	0	0
	hsa-miR-6515-3p	0	0	0	0
	hsa-miR-23a-5p	0	0	0	0
	hsa-miR-181d-3p	0	0	0	0
	hsa-miR-1199-5p	0	0	0	0
	hsa-miR-1199-3p	0	0	0	0
	hsa-miR-639	0	0	0	0
	hsa-miR-1470	0	0	0	0
	hsa-miR-3188	0	0	0	0
	hsa-miR-3189-3p	0	0	0	0
	hsa-miR-3189-5p	0	0	0	0
	hsa-miR-640	0	0	0	0
	hsa-miR-6887-5p	0	0	0	0
	hsa-miR-6887-3p	0	0	0	0
	hsa-miR-5196-5p	0	0	0	0
	hsa-miR-5196-3p	0	0	0	0
	hsa-miR-4530	0	0	0	0
	hsa-miR-6719-3p	0	0	0	0
	hsa-miR-6796-5p	0	0	0	0
	hsa-miR-6796-3p	0	0	0	0
	hsa-miR-6797-5p	0	0	0	0
	hsa-miR-6797-3p	0	0	0	0
	hsa-miR-4323	0	0	0	0
	hsa-miR-8077	0	0	0	0
	hsa-miR-4531	0	0	0	0
	hsa-miR-8085	0	0	0	0
	hsa-miR-6088	0	0	0	0
	hsa-miR-642a-5p	0	0	0	0
	hsa-miR-642a-3p	0	0	0	0
	hsa-miR-642b-3p	0	0	0	0
	hsa-miR-642b-5p	0	0	0	0
	hsa-miR-769-5p	0	0	0	0
	hsa-miR-3190-5p	0	0	0	0
	hsa-miR-3190-3p	0	0	0	0
	hsa-miR-3191-3p	0	0	0	0
	hsa-miR-3191-5p	0	0	0	0
	hsa-miR-6798-5p	0	0	0	0
	hsa-miR-6798-3p	0	0	0	0
	hsa-miR-4324	0	0	0	0
	hsa-miR-150-3p	0	0	0	0
	hsa-miR-5088-5p	0	0	0	0
	hsa-miR-6799-5p	0	0	0	0
	hsa-miR-6799-3p	0	0	0	0
	hsa-miR-6800-5p	0	0	0	0
	hsa-miR-6800-3p	0	0	0	0
	hsa-miR-4749-5p	0	0	0	0
	hsa-miR-4749-3p	0	0	0	0
	hsa-miR-4750-5p	0	0	0	0
	hsa-miR-4750-3p	0	0	0	0
	hsa-miR-4751	0	0	0	0
	hsa-miR-8074	0	0	0	0
	hsa-miR-6801-5p	0	0	0	0
	hsa-miR-6801-3p	0	0	0	0
	hsa-miR-643	0	0	0	0
	hsa-miR-512-5p	0	0	0	0
	hsa-miR-512-3p	0	0	0	0
	hsa-miR-512-5p	0	0	0	0
	hsa-miR-1323	0	0	0	0
	hsa-miR-498	0	0	0	0
	hsa-miR-515-5p	0	0	0	0
	hsa-miR-515-3p	0	0	0	0
	hsa-miR-519e-5p	0	0	0	0
	hsa-miR-519e-3p	0	0	0	0
	hsa-miR-520f-3p	0	0	0	0
	hsa-miR-520f-5p	0	0	0	0
	hsa-miR-515-5p	0	0	0	0
	hsa-miR-515-3p	0	0	0	0
	hsa-miR-519c-5p	0	0	0	0
	hsa-miR-519c-3p	0	0	0	0
	hsa-miR-1283	0	0	0	0
	hsa-miR-520a-5p	0	0	0	0
	hsa-miR-520a-3p	0	0	0	0
	hsa-miR-526b-5p	0	0	0	0
	hsa-miR-526b-3p	0	0	0	0
	hsa-miR-519b-5p	0	0	0	0
	hsa-miR-519b-3p	0	0	0	0
	hsa-miR-525-3p	0	0	0	0
	hsa-miR-523-5p	0	0	0	0
	hsa-miR-523-3p	0	0	0	0
	hsa-miR-518f-5p	0	0	0	0
	hsa-miR-518f-3p	0	0	0	0
	hsa-miR-520b	0	0	0	0
	hsa-miR-526a	0	0	0	0
	hsa-miR-520c-5p	0	0	0	0
	hsa-miR-520c-3p	0	0	0	0
	hsa-miR-518c-5p	0	0	0	0
	hsa-miR-524-5p	0	0	0	0
	hsa-miR-524-3p	0	0	0	0
	hsa-miR-517-5p	0	0	0	0
	hsa-miR-517a-3p	0	0	0	0
	hsa-miR-519d-5p	0	0	0	0
	hsa-miR-521	0	0	0	0
	hsa-miR-520d-5p	0	0	0	0
	hsa-miR-520d-3p	0	0	0	0
	hsa-miR-517-5p	0	0	0	0
	hsa-miR-517b-3p	0	0	0	0
	hsa-miR-520g-3p	0	0	0	0
	hsa-miR-520g-5p	0	0	0	0
	hsa-miR-516b-5p	0	0	0	0
	hsa-miR-516b-3p	0	0	0	0
	hsa-miR-526a	0	0	0	0
	hsa-miR-518e-5p	0	0	0	0
	hsa-miR-518e-3p	0	0	0	0
	hsa-miR-518a-5p	0	0	0	0
	hsa-miR-518a-3p	0	0	0	0
	hsa-miR-518d-5p	0	0	0	0
	hsa-miR-518d-3p	0	0	0	0
	hsa-miR-516b-5p	0	0	0	0
	hsa-miR-516b-3p	0	0	0	0
	hsa-miR-518a-5p	0	0	0	0
	hsa-miR-518a-3p	0	0	0	0
	hsa-miR-517c-3p	0	0	0	0
	hsa-miR-520h	0	0	0	0
	hsa-miR-521	0	0	0	0
	hsa-miR-522-5p	0	0	0	0
	hsa-miR-522-3p	0	0	0	0
	hsa-miR-519a-5p	0	0	0	0
	hsa-miR-519a-3p	0	0	0	0
	hsa-miR-527	0	0	0	0
	hsa-miR-516a-5p	0	0	0	0
	hsa-miR-516a-3p	0	0	0	0
	hsa-miR-516a-5p	0	0	0	0
	hsa-miR-516a-3p	0	0	0	0
	hsa-miR-519a-3p	0	0	0	0
	hsa-miR-371a-5p	0	0	0	0
	hsa-miR-371b-3p	0	0	0	0
	hsa-miR-372-3p	0	0	0	0
	hsa-miR-372-5p	0	0	0	0
	hsa-miR-373-5p	0	0	0	0
	hsa-miR-373-3p	0	0	0	0
	hsa-miR-4752	0	0	0	0
	hsa-miR-8061	0	0	0	0
	hsa-miR-6804-5p	0	0	0	0
	hsa-miR-6804-3p	0	0	0	0
	hsa-miR-6802-5p	0	0	0	0
	hsa-miR-6802-3p	0	0	0	0
	hsa-miR-6803-5p	0	0	0	0
	hsa-miR-6803-3p	0	0	0	0
	hsa-miR-6805-5p	0	0	0	0
	hsa-miR-6805-3p	0	0	0	0
	hsa-miR-6806-5p	0	0	0	0
	hsa-miR-6806-3p	0	0	0	0
	hsa-miR-4754	0	0	0	0
	hsa-miR-6807-5p	0	0	0	0
	hsa-miR-6807-3p	0	0	0	0
	hsa-miR-7158-5p	0	0	0	0
	hsa-miR-7158-3p	0	0	0	0
	hsa-miR-7515	0	0	0	0
	hsa-miR-4261	0	0	0	0
	hsa-miR-4429	0	0	0	0
	hsa-miR-548s	0	0	0	0
	hsa-miR-4262	0	0	0	0
	hsa-miR-3681-5p	0	0	0	0
	hsa-miR-3681-3p	0	0	0	0
	hsa-miR-3125	0	0	0	0
	hsa-miR-4757-5p	0	0	0	0
	hsa-miR-4757-3p	0	0	0	0
	hsa-miR-1301-5p	0	0	0	0
	hsa-miR-4263	0	0	0	0
	hsa-miR-558	0	0	0	0
	hsa-miR-4765	0	0	0	0
	hsa-miR-4430	0	0	0	0
	hsa-miR-548ad-3p	0	0	0	0
	hsa-miR-548ad-5p	0	0	0	0
	hsa-miR-559	0	0	0	0
	hsa-miR-548ba	0	0	0	0
	hsa-miR-8485	0	0	0	0
	hsa-miR-4431	0	0	0	0
	hsa-miR-3682-3p	0	0	0	0
	hsa-miR-3682-5p	0	0	0	0
	hsa-miR-216a-5p	0	0	0	0
	hsa-miR-216b-5p	0	0	0	0
	hsa-miR-216b-3p	0	0	0	0
	hsa-miR-4432	0	0	0	0
	hsa-miR-5192	0	0	0	0
	hsa-miR-4433b-5p	0	0	0	0
	hsa-miR-4433b-3p	0	0	0	0
	hsa-miR-4433a-3p	0	0	0	0
	hsa-miR-4433a-5p	0	0	0	0
	hsa-miR-4434	0	0	0	0
	hsa-miR-4778-5p	0	0	0	0
	hsa-miR-4778-3p	0	0	0	0
	hsa-miR-3126-5p	0	0	0	0
	hsa-miR-1285-3p	0	0	0	0
	hsa-miR-5000-5p	0	0	0	0
	hsa-miR-5000-3p	0	0	0	0
	hsa-miR-4264	0	0	0	0
	hsa-miR-8080	0	0	0	0
	hsa-miR-6071	0	0	0	0
	hsa-miR-4779	0	0	0	0
	hsa-miR-4771	0	0	0	0
	hsa-miR-4435	0	0	0	0
	hsa-miR-4780	0	0	0	0
	hsa-miR-4436a	0	0	0	0
	hsa-miR-3127-5p	0	0	0	0
	hsa-miR-3127-3p	0	0	0	0
	hsa-miR-5696	0	0	0	0
	hsa-miR-4772-5p	0	0	0	0
	hsa-miR-4772-3p	0	0	0	0
	hsa-miR-4265	0	0	0	0
	hsa-miR-4266	0	0	0	0
	hsa-miR-4267	0	0	0	0
	hsa-miR-4436b-5p	0	0	0	0
	hsa-miR-4436b-3p	0	0	0	0
	hsa-miR-4436b-5p	0	0	0	0
	hsa-miR-4436b-3p	0	0	0	0
	hsa-miR-4771	0	0	0	0
	hsa-miR-1302	0	0	0	0
	hsa-miR-4782-5p	0	0	0	0
	hsa-miR-4782-3p	0	0	0	0
	hsa-miR-4783-5p	0	0	0	0
	hsa-miR-4783-3p	0	0	0	0
	hsa-miR-4784	0	0	0	0
	hsa-miR-3679-3p	0	0	0	0
	hsa-miR-5590-5p	0	0	0	0
	hsa-miR-5590-3p	0	0	0	0
	hsa-miR-7157-5p	0	0	0	0
	hsa-miR-7157-3p	0	0	0	0
	hsa-miR-4773	0	0	0	0
	hsa-miR-4773	0	0	0	0
	hsa-miR-6888-5p	0	0	0	0
	hsa-miR-6888-3p	0	0	0	0
	hsa-miR-4785	0	0	0	0
	hsa-miR-4774-5p	0	0	0	0
	hsa-miR-4774-3p	0	0	0	0
	hsa-miR-933	0	0	0	0
	hsa-miR-4444	0	0	0	0
	hsa-miR-3128	0	0	0	0
	hsa-miR-6512-5p	0	0	0	0
	hsa-miR-6512-3p	0	0	0	0
	hsa-miR-1258	0	0	0	0
	hsa-miR-4437	0	0	0	0
	hsa-miR-548ae-3p	0	0	0	0
	hsa-miR-561-3p	0	0	0	0
	hsa-miR-561-5p	0	0	0	0
	hsa-miR-1245b-3p	0	0	0	0
	hsa-miR-3606-5p	0	0	0	0
	hsa-miR-3606-3p	0	0	0	0
	hsa-miR-3130-3p	0	0	0	0
	hsa-miR-3130-5p	0	0	0	0
	hsa-miR-2355-5p	0	0	0	0
	hsa-miR-2355-3p	0	0	0	0
	hsa-miR-7845-5p	0	0	0	0
	hsa-miR-1302	0	0	0	0
	hsa-miR-4775	0	0	0	0
	hsa-miR-548f-3p	0	0	0	0
	hsa-miR-4776-5p	0	0	0	0
	hsa-miR-4776-3p	0	0	0	0
	hsa-miR-4776-5p	0	0	0	0
	hsa-miR-4776-3p	0	0	0	0
	hsa-miR-4438	0	0	0	0
	hsa-miR-6809-5p	0	0	0	0
	hsa-miR-6809-3p	0	0	0	0
	hsa-miR-6513-5p	0	0	0	0
	hsa-miR-6513-3p	0	0	0	0
	hsa-miR-6810-5p	0	0	0	0
	hsa-miR-6810-3p	0	0	0	0
	hsa-miR-9500	0	0	0	0
	hsa-miR-3131	0	0	0	0
	hsa-miR-153-3p	0	0	0	0
	hsa-miR-3132	0	0	0	0
	hsa-miR-4268	0	0	0	0
	hsa-miR-4439	0	0	0	0
	hsa-miR-5702	0	0	0	0
	hsa-miR-4777-5p	0	0	0	0
	hsa-miR-4777-3p	0	0	0	0
	hsa-miR-1244	0	0	0	0
	hsa-miR-1471	0	0	0	0
	hsa-miR-562	0	0	0	0
	hsa-miR-5001-5p	0	0	0	0
	hsa-miR-6811-5p	0	0	0	0
	hsa-miR-6811-3p	0	0	0	0
	hsa-miR-4440	0	0	0	0
	hsa-miR-4441	0	0	0	0
	hsa-miR-4269	0	0	0	0
	hsa-miR-2467-5p	0	0	0	0
	hsa-miR-2467-3p	0	0	0	0
	hsa-miR-4786-5p	0	0	0	0
	hsa-miR-4786-3p	0	0	0	0
	hsa-miR-149-3p	0	0	0	0
	hsa-miR-3133	0	0	0	0
	hsa-miR-6869-3p	0	0	0	0
	hsa-miR-1292-5p	0	0	0	0
	hsa-miR-8062	0	0	0	0
	hsa-miR-6870-5p	0	0	0	0
	hsa-miR-3192-5p	0	0	0	0
	hsa-miR-3192-3p	0	0	0	0
	hsa-miR-663a	0	0	0	0
	hsa-miR-3193	0	0	0	0
	hsa-miR-1825	0	0	0	0
	hsa-miR-4755-5p	0	0	0	0
	hsa-miR-4755-3p	0	0	0	0
	hsa-miR-644a	0	0	0	0
	hsa-miR-499a-3p	0	0	0	0
	hsa-miR-499b-5p	0	0	0	0
	hsa-miR-1289	0	0	0	0
	hsa-miR-548o-3p	0	0	0	0
	hsa-miR-548o-5p	0	0	0	0
	hsa-miR-6871-5p	0	0	0	0
	hsa-miR-6871-3p	0	0	0	0
	hsa-miR-3646	0	0	0	0
	hsa-miR-6812-5p	0	0	0	0
	hsa-miR-6812-3p	0	0	0	0
	hsa-miR-3617-5p	0	0	0	0
	hsa-miR-3616-5p	0	0	0	0
	hsa-miR-3616-3p	0	0	0	0
	hsa-miR-645	0	0	0	0
	hsa-miR-1302	0	0	0	0
	hsa-miR-3194-5p	0	0	0	0
	hsa-miR-3194-3p	0	0	0	0
	hsa-miR-4756-5p	0	0	0	0
	hsa-miR-4756-3p	0	0	0	0
	hsa-miR-4325	0	0	0	0
	hsa-miR-4532	0	0	0	0
	hsa-miR-296-3p	0	0	0	0
	hsa-miR-298	0	0	0	0
	hsa-miR-646	0	0	0	0
	hsa-miR-4533	0	0	0	0
	hsa-miR-548ag	0	0	0	0
	hsa-miR-1257	0	0	0	0
	hsa-miR-3195	0	0	0	0
	hsa-miR-4758-5p	0	0	0	0
	hsa-miR-4758-3p	0	0	0	0
	hsa-miR-1-5p	0	0	0	0
	hsa-miR-133a-5p	0	0	0	0
	hsa-miR-124-5p	0	0	0	0
	hsa-miR-3196	0	0	0	0
	hsa-miR-941	0	0	0	0
	hsa-miR-941	0	0	0	0
	hsa-miR-941	0	0	0	0
	hsa-miR-941	0	0	0	0
	hsa-miR-941	0	0	0	0
	hsa-miR-1914-3p	0	0	0	0
	hsa-miR-647	0	0	0	0
	hsa-miR-6813-5p	0	0	0	0
	hsa-miR-6813-3p	0	0	0	0
	hsa-miR-8069	0	0	0	0
	hsa-miR-6724-5p	0	0	0	0
	hsa-miR-3648	0	0	0	0
	hsa-miR-3687	0	0	0	0
	hsa-miR-6724-5p	0	0	0	0
	hsa-miR-6724-5p	0	0	0	0
	hsa-miR-6724-5p	0	0	0	0
	hsa-miR-3648	0	0	0	0
	hsa-miR-3687	0	0	0	0
	hsa-miR-3156-5p	0	0	0	0
	hsa-miR-3118	0	0	0	0
	hsa-miR-8069	0	0	0	0
	hsa-miR-99a-3p	0	0	0	0
	hsa-let-7c-3p	0	0	0	0
	hsa-miR-125b-2-3p	0	0	0	0
	hsa-miR-548x-3p	0	0	0	0
	hsa-miR-548x-5p	0	0	0	0
	hsa-miR-6130	0	0	0	0
	hsa-miR-4759	0	0	0	0
	hsa-miR-4327	0	0	0	0
	hsa-miR-6501-5p	0	0	0	0
	hsa-miR-6501-3p	0	0	0	0
	hsa-miR-802	0	0	0	0
	hsa-miR-6508-5p	0	0	0	0
	hsa-miR-6508-3p	0	0	0	0
	hsa-miR-4760-5p	0	0	0	0
	hsa-miR-4760-3p	0	0	0	0
	hsa-miR-3197	0	0	0	0
[truncated: 816 more rows]
